# Supplementary material for: A Description of Biremis panamae sp. nov., a New Diatom Species from the Marine Littoral, with an Account of the Phylogenetic Position of Biremis D.G. Mann et E.J. Cox (Bacillariophyceae)
Source: PLoS One. 2014 Dec 10;9(12):e114508. doi: 10.1371/journal.pone.0114508 (PMC4262420; doi:10.1371/journal.pone.0114508)
Supplement: Appendix S1 — Alignment of concatenated DNA sequence data in NEXUS format used for phylogenetic analyses in this study. Sequence data for the 3 genes of each taxon start with nuclear-encoded ribosomal small-subunit (bases 1–1764), chloroplast-encoded rbcL (bases 1765–3237) and chloroplast-encoded psbC (bases 3238–4396). Inserted nucleotides unique to Biremis panamae nuclear-encoded ribosomal small-subunit have been removed from this alignment. (NEX) [file pone.0114508.s001.nex]

#NEXUS
[written Fri Oct 31 17:31:27 CST 2014 by Mesquite  version 2.75 (build 564) at CHLee-PC/172.27.35.1]

BEGIN TAXA;
	TITLE Taxa;
	DIMENSIONS NTAX=73;
	TAXLABELS
		Caloneis_lewisii Pinnularia_brebissonii Pinnularia_termitina Campylodiscus_clypeus Campylodiscus_sp. Cocconeis_placentula Cocconeis_sp. Cocconeis_stauroneiformis Craticula_cuspidata Denticula_kuetzingii Entomoneis_ornata Entomoneis_sp. Epithemia_argus Epithemia_sorex Fallacia_monoculata Fallacia_pygmaea Fistulifera_saprophila Gomphonema_affine Gomphonema_parvulum Gyrosigma_acuminatum Lemnicola_hungarica Mayamaea_permitis Meuniera_membranacea Navicula_cryptocephala Navicula_cari Navicula_reinhardtii Navicula_tripunctata Scoliopleura_peisonis Biremis_panamae Neidium_affine Neidium_bisulcatum Neidium_productum Nitzschia_filiformis Nitzschia_dubiiformis Psammodictyon_constrictum Rhopalodia_gibba Rhopalodia_sp. Rossia_sp. Stauroneis_acuta Stenopterobia_curvula Surirella_minuta Surirella_splendida Cymatopleura_elliptica Diploneis_subovalis Bacillaria_paxillifer Berkeleya_rutilans Climaconeis_riddleae Placoneis_elginensis Tryblionella_apiculata Cylindrotheca_closterium Hantzschia_amphioxys_var._major Halamphora_coffeaeformis Rhopalodia_contorta Epithemia_turgida Phaeodactylum_tricornutum Achnanthes_coarctata Achnanthes_sp._ECT3684 Achnanthes_sp._ECT3911 Achnanthes_sp._SanNicAchnan Eunotia_bilunaris Eunotia_sp. Eunotia_pectinalis Eunotia_glacialis Biremis_sp. Neidium_sp._NEId44 Neidium_sp._NEIBaik482 Neidium_sp._NEI323TM Neidium_sp._NEI428T Fistulifera_pelliculosa Sellaphora_capitata Sellaphora_pupula Tabularia_cf._tabulata Ctenophora_pulchella 
	;

END;


BEGIN CHARACTERS;
	TITLE  Character_Matrix;
	DIMENSIONS  NCHAR=4396;
	FORMAT DATATYPE = DNA GAP = - MISSING = ?;
	MATRIX
	Caloneis_lewisii                 TGCCAGTAGTCATACGCTCGTCTCAAAGATTAAGCCATGCATGTCTAAGTATAAATC-TTTTACTTTGAAACTGCGAATGGCTCATTATATAAGTTATAGTTTATTTGATAGTCCCTT-ACTACTTGG-ATAACCGTAGTAATTCTAGAGCTAATACATGCGTCAATGCCCTTCTG---------GGGTAGTATTTATTAGATGGAAACCAACCCC--TTCGGGGTGATGTGGTGATTCATAATAAGCTTGCGGATCGCACGGCT-T-TGCCGGCGACGGATCATTCAAGTTTCTTCCCTATCAGCTTTGGACGGTAAGGTATTGGCTTACCGTGGCTTTAACGGGTAACGGAAAATTAGGGTTTGATTCCGGAGAGGGAGCCTGAGAGACGGCTACCACATCCAAGGAAGGCAGCAGGCGCGTAAATTACCCAATCTAGACACTAGGAGGTAGTGACAATAAATAACAATGCCGGGCC-TTTACAGGTCTGGCAATTGGAATGAGAACAATTTAAACCCCTTATCGAGGATCAATTGGAGGGCAAGTCTGGTGCCAGCAGCCGCGGTAATTCCAGCTCCAATAGCGTATATTAAAGTTGTTGCAGTTAAAAAGCTCGTAGTTGGATTTGTGGTGGTGCCTGCGGTCCAAAAT---------TTTT-GGTGCTGTGTGGCACTGCCATCCTTGGGTGGAACCTGTGGGGCATTAGCTTGTTTTGCAGGGGATGCCCATCGTTTACTGTGAAAAAATTAGAGTGTTCAAAGCAGGCTTACGCCGTTGAATATATTAGCATGGAATAATGAGATAGGACTCTGGTGCTATTTTGTTGGTTTGCGCACCGAAGTAATGATTAATAGGGACAGTTGGGGGTATTCGTATTCCATTGTCAGAGGTGAAATTCTTGGATTTTTGGAAGACGAACTACTGCGAAAGCATTTAC-CAAGGATGTTTTCATTAATCAAGAACGAAAGTTAGGGGATCGAAGATGATTAGATACCATCGTAGTCTTAACCATAAACTATGCCGGTTAGGGATTGGCAGGGTCT-CGT-TACGTCTCTGTCAGCACCTTATGAGAAATCATTAAACTTTTGGGTTCCGGGGGGAGTATGGTCGCAAGGCTGAAACTTAAAGAAATTGACGGAAGGGCACCACCAGGAGTGGAGCCTGCGGCTTAATTTGACTCAACACGGGAAAACTTACCAGGTCCAGACATAGTGAGGATTGACAGATTGAGAGCTCTTTCTTGATTCTATGGGTGGTGGTGCATGGCCGTTCTTAGTTGGTGGA-GTGATTTGTCTGGTTAATTCCGTTAACGAACGAGACCGCTGCCTGCTAAATAGTCTCACGAGTGAATTT--CACTGG-CGAGGACTTCTTAGAGGGACGTGCATTCTATTAGATGCAGGAGGATAGCGGCAATAACAGGTCTGTGATGCCCTTAGATGTTCTGGGCCGCACGCGCGCTACACTGATGCATTCAACGAG---TGTTTCCTTGGCCGAGAGGCCTGGGCAATCTTTTGAACGTGCATCGTGATAGGGATAGATTATTGCAATTATTAATCTTGAACGAGGAATTCCTAGTAAACGCAGTTCATCAAACTGCATTGATTACGTCCCTGCCCTTTGTACACACCGCCCGTCGCACCTACCGATTGAATGGTCCGGTGAAGCCTCGGGATTGTGGCCAGTACCTTTAT--TGGTGTTGGTTGCGAGAACTTGTCTAAACCTTATCATTTAGAGGAAGGTGAAATGTCTCAATCTGTAACAGAACGGACTCGAATTAAAAGTGACCGTTACGAATCTGGTGTAATCCCTTACGCTAAAATGGGTTACTGGGATGCTTCATACGCAGTAAAAACTACTGACGTTCTTGCTTTATTCCGTATTACACCACAACCAGGTGTAGATCCAGTAGAAGCTGCTGCAGCTGTAGCTGGTGAGTCTTCTACGGCAACATGGACAGTTGTATGGACTGATTTATTAACAGCTTGTGACCGTTACCGTGCTAAAGCTTACCGTGTAGATCCAGTTCCAAATACAACAGATCAATACTTCGCTTTCATTGCATACGAATGTGATTTATTTGAAGAAGGTTCTTTAGCTAACTTAACAGCATCTATTATTGGTAACGTATTCGGTTTTAAAGCAGTGTCAGCTTTACGTTTAGAAGATATGCGTATTCCTCACTCTTACTTAAAAACGTTCCAAGGACCAGCAACAGGTGTTATTGTAGAACGTGAGCGTTTAAACAAATACGGTTGTCCATTATTAGGTGCAACAGTAAAACCAAAACTAGGTTTATCTGGTAAAAACTACGGTCGTGTAGTATATGAAGGTTTAAAAGGTGGTTTAGACTTCTTAAAAGATGATGAAAACATTAACTCTCAACCATTTATGCGTTGGAGAGAACGTTTCTTAAATTGTATGGAAGGTATCAACCGTGCTTCTGCTGCAACAGGTGAAGTTAAAGGTTCATACTTAAACATCACTGCTGGTACTATGGAAGAAGTTATCAAACGTGCAGAATACGCTAAATCAGTAGGTTCTGTTATCGTTATGATCGATTTAGTTATGGGTTACACAGCAATTCAAAGTGCTGCTATTTGGGCTCGTGAAAACGATATGCTTTTACATTTACACCGTGCAGGTAACTCAACTTATGCACGTCAAAAAAATCATGGTATCAACTTCCGTGTTATCTGTAAATGGATGCGTATGTCTGGTGTAGATCATATCCACGCTGGTACAGTTGTTGGTAAATTAGAAGGTGATCCTTTAATGATCAGAGGTTTCTACGATACTTTATTACTAACAAACTTAGAAGTTAACTTACCATACGGTATTTTCTTCGAAATGACATGGGCTAGTTTACGTAAATGTATGCCTGTAGCATCTGGTGGTATTCACTGTGGTCAAATGCACCAATTAATTTATTATTTAGGTGATGATGTAGTTTTACAATTCGGTGGTGGTACAATTGGTCACCCTGATGGTATTCAAGCTGGTGCTACAGCTAACCGTGTTGCTTTAGAATCAATGGTTATGGCTCGTAACGAAGGTGCTGATTACTTCAATAACCAAGTTGGTCCACAAATTTTACGCGACGCTGCTAAAACATGTGGTCCTTTACAAACAGCTTTAGATTTATGGAAAGATATTAGCTTCAACTATACATCTACAGATACAGCTGATTTCGCTGAAACAGCTACAGCAAACGTATAATGCTCGTTTAATTAATGTTTCAGGTAAATTATTAGGTGCTCACGTTGCACATGCTGGTCTAATGGTATTCTGGGCTGGTGCGATGATTTTATTTGAAGTATCTCACTTTGTACCAGAAAAACCTTTGTATGAGCAAGGTTTTATCTGTATGCAACATTTAGCAACATTAGGTTATGGTATTGGTCCAGGTGGTGAAATCACTTCAACTGTACCATATTTTGCTGTTGGTGTAATTCATTTAATATCATCAGCTGTTTTAGGTTTTGGAGGTATTTACCACTCGTTACTAGGACCAGATACATTAGAGGAATCATTCCCATTCTTTGGTTATGACTGGCGTGATAAAAATAAAATGACAACAATTTTAGGTATTCACTTATGCCTTTTAGGTGCTGGTTCTTTATTATTAGTTGCAAAAGCAATGTATCTTGGTGGTGTTTATGACACTTGGGCACCTGGTGGTGGAGACGTTCGCTTAATCACAACGCCAACATTAAATCCGATTGTAATTTTTGGCTACGTATTCCGTTCACCGTTTGGTGGAGATGGTTGGGTTGTATCTGTAAATAACATGGAAGATATTGTTGGTGGTCATGTATGGGTTGGTGTGTTATGTCTTATTGGTGGTGCTTGGCATATCTTCACAAAACCATTTGCATGGGCACGTCGTGCTTTTGTTTGGTCAGGTGAAGCATACTTATCATACAGTTTAGCTGCAATTTGTATAATGGGTTTTACAGCTTCGTTATATTCTTGGTACAATAACACAGCTTATCCAAGTGAATTATATGGTCCAACAGGACCTGAAGCTTCACAAGCACAAGCATTTACATTCTTAGTTCGAGATCAACGTTTAGGTGCAAATGTTTCATCTGCACAAGGTCCAACAGGTTTAGGTAAATACTTAATGCGTTCACCAAGTGGAGAAATTATCTTTGGTGGTGAAACAATGCGTTTCTGGGATTCACGTGCTCCATGGGTTGAACCTTTACGTGGTCCAAATGGTCTAGATATCAATAAAATTAAAAATGATATTCAACCATGGCAAGAACGTCGTGCAGCAGAATACATGACACATGCTCCGTTAGGTTCACTTAACTCAGTTGGAGGTGTAGCAACAGAAATTAACTCAGTTAACTATGTGTCACCTCGTTCATGG
	Pinnularia_brebissonii           TGCCAGTAGTCATACGCTCGTCTCAAAGATTAAGCCATGCATGTCTAAGTATAAATA-TTCTACTTTGAAACTGCGAATGGCTCATTATATAAGTTATAGTTTATTTGATAGTCCCTT-ACTACTTGG-ATAACCGTAGTAATTCTAGAGCTAATACATGCGCTAATACCCCCCAG---------GGGTAGTATTTATTAGATTGAAACCAACCCC--TTCGGGGTGATGTGTTGATTCATAATAAGTTTACGGATCGCATGGAT-T-AACCGGCGATGGATCATTCAAGTTTCTTCCCTATCAGCTTTGGACGGTAAGGTATTGGCTTACCGTGGCTTTAACGGGTAACGGAAAATTAGGGTTTGATTCCGGAGAGGGAGCCTGAGAGACGGCTACCACATCCAAGGAAGGCAGCAGGCGCGTAAATTACCCAATCTAGAAACTAGGAGGTAGTGACAATAAATAACGATGCCGGGCC-TTTATAGGTCTGGCAATTGGAATGAGAACAATTTAAACCCCTTATCGAGGACCAATTGGAGGGCAAGTYTGGTGCCAGCAGCCGCGGTAATTCCAGCTCCAATAGCGTATATTAAAGTTGTTGCAGTTAAAAAGCTYGTAGTTGTATTTGTGGTTGTGCCTGTAGTCCGAACT--------ATTTT-GGTACTACAAGGCACTGCCATCCTTTGGGGAAACCTGTGTGGCATTAGCTTGTCTTACAGGGGACGCCAATCCTTTACTGTGAAAAAATTAGAGTGTTCAAAGCAGGCTTATGCCGTTGAATAGATTAGCATGGAATAATGAAATAGGACTTTTGTACTATTTTGTTGGTTTGTGTACTAAAGTAATGATTAAAAGGGACAGTTGGGGGTATTCGTATTCCATTGTCAGAGGTGAAATTCTTGGATTTGTGGAAGACGAACTACTGCGAAAGCATTTAC-CAAGGATGTTTTCATTAATCAAGAACGAAAGTTAGGGGATCGAAGATGATTAGATACCATCGTAGTCTTAACCATAAACTATGCCAGTTAGGGATTGGCAGGGTAT-CGT-TACGTCTCTGTCAGCACCTTATGAGAAATCATTAAACTTTTGGGTTCCGGGGGGAGTATGGTCGCAAGGCTGAAACTTAAAGAAATTGACGGAAGGGCACCACCAGGAGTGGAGCCTGCGGCTTAATTTGACTCAACACGGGAAAACTTACCAGGTCCAGACATAGTGAGGATTGACAGATTGAGAGCTCTTTCTTGATTCTATGGGTGGTGGTGCATGGCCGTTCTTAGTTGGTGGA-GTGATTTGTCTGGTTAATTCCGTTAACGAACGAGACCGCTGCCTGCTAAATAGTCCTGTGAGTGTATT---CACTGA-TGTGGGCTTCTTAGAGGGACGTGCATTCTATTAGATGCAGGAGGATAGCGGCAATAACAGGTCTGTGATGCCCTTAGATGTTCTGGGCCGCACGCGCGCTACACTGATGCACTCAACGAG---TATTTCCTTTGCCGAGAGGCCTGGGCAATCTTTTGAATGTGCATCGTGATAGGGATAGATTATTGCAATTATTAATCTTGAACGAGGAATTCCTAGTAAACGCAGTTCATCAAACTGCATTGATTACGTCCCTGCCCTTTGTACACACCGCCCGTCGCACCTACCGATTGAGTGGTCCGGTGAAGCCTCGAGAATGTGGCCAATGCCTTAAC--TGGTGTTGGCTATACGAACTTGTCTAAACCTTATCACTTAGAGGAAGGTGAAATGTCTCAATCTGTATCAGAACGGACTCGAATTAAAAGTGACCGTTACGAATCTGGTGTAATCCCTTACGCTAAAATGGGTTACTGGGATGCTTCATACGCAGTAAAAACTACTGATGTTCTTGCTTTATTCCGTATTACACCACAACCAGGTGTAGATCCAGTAGAAGCTGCTGCAGCTGTAGCTGGTGAGTCTTCTACTGCAACATGGACAGTTGTATGGACTGACTTATTAACAGCTTGTGACCGCTACCGTGCTAAAGCTTACCGTGTAGATCCAGTTCCAAGTACAACAGATCAATACTTTGCTTTCATCGCATACGAATGTGATTTATTCGAAGAAGGTTCTTTAGCTAACTTAACAGCATCTATTATCGGTAACGTATTTGGTTTCAAAGCAATCTCTGCTTTACGTTTAGAAGATATGCGTATTCCTCACTCTTACTTAAAAACATTCCAAGGTCCTGCGACAGGTGTTGTTGTAGAGCGTGAGCGTTTAAACAAATACGGTGCTCCATTATTAGGTGCAACAGTAAAACCAAAATTAGGTTTATCTGGTAAAAACTACGGTCGTGTAGTATATGAAGGTTTAAAAGGTGGTTTAGACTTCTTAAAAGATGATGAAAACATTAACTCACAACCATTTATGCGTTGGAGAGAGCGTTTCTTATACTGTATGGAAGGTATTAACCGTGCTGCTGCAGCAACAGGTGAAGTTAAAGGTTCATACTTAAACATCACTGCTGGTACAATGGAAGAAGTGTACAAACGTGCAGAATATGCTAAATCAGTAGGTTCTGTAATCGTTATGATCGATTTAGTTATGGGTTACACAGCAATTCAAAGTGCTGCTATCTGGGCTCGTAACAACGATATGATCTTACACTTACACCGTGCAGGTAACTCAACTTACGCTCGTCAAAAGAACCATGGTATTAACTTCCGTGTTATCTGTAAATGGATGCGTATGTCTGGTGTAGATCACATCCACGCTGGTACAGTTGTTGGTAAATTAGAAGGTGATCCTTTAATGATTAAAGGTTTCTACGATACTTTATTATTAACACATTTAGATGTTAACTTACCATACGGTATTTTCTTCGAAATGTCATGGGCTAGTTTACGTAAATGTATGCCTGTTGCATCTGGTGGTATCCACTGTGGTCAAATGCACCAATTAATTCACTACTTAGGTGATGACGTAGTATTACAATTCGGTGGTGGTACAATCGGTCACCCTGATGGTATTCAAGCAGGTGCTACAGCTAACCGTGTTGCTTTAGAAGCAATGGTATTAGCTCGTAACGAAGGTGCTGACTACTTCAACAATCAAGTAGGTCCACAAATTTTACGTGATGCTGCTAGAACATGCGGTCCTTTACAAACAGCTTTAGACTTATGGAAAGATATCAGCTTCAACTACACATCTACAGATACAGCTGATTTCGCTGAAACACCAACAAGAAACGTATAA-----GTTTAATTAATGTTTCAGGTAAATTATTAGGTGCTCACGTTGCACACGCAGGTTTAATGGTATTCTGGGCTGGTGCAATGATTCTATTTGAAGTATCTCATTTTGTTCCAGAAAAACCTTTGTATGAACAAGGTTTTATCTGTATGCAACATTTAGCAACATTAGGTTACGGTATTGGTCCAGGTGGTGATATCACTACAACTGTGCCATACTTTGCGGTTGGCGTAATTCACTTAATTTCATCTGCTGTTTTAGGTTTTGGTGGTATTTACCATTCATTATTAGGTCCAGATACATTAGAAGAATCATTCCCATTCTTTGGTTATGACTGGCGTGATAAAAATAAAATGACAACAATTCTAGGTATCCATTTATGCCTTTTAGGTGGTGGTTCTTTATTATTAGTTGCAAAAGCAATGTACTTAGGTGGTGTTTATGACACTTGGGCACCTGGTGGTGGAGATGTTCGTTTTATTACAACTCCAACATTAAATCCAATTGTAATCTTTGGTTACGTATTCCGTTCACCTTTCGGTGGTGATGGTTGGGTTGTATCAGTAAACAACATGGAAGATGTTATTGGTGGTCATGTATGGGTTGGTGTATTATGTATCGTTGGTGGTATTTGGCACATCTTTACAAAACCTTTTGCATGGGCACGTCGTGCTTTTGTTTGGTCAGGTGAAGCATACTTATCATACAGTTTAGCTGCTATTTCTTTAATGGGTTTCACAGCTTCATTATATTCTTGGTATAATAATACAGCTTACCCAAGTGAGTTATATGGTCCAACTGGTCCTGAAGCATCACAAGCACAAGCATTTACGTTCTTAGTTCGAGATCAACGTTTAGGTGCAAATGTTTCATCTGCACAAGGTCCAACAGGTTTAGGTAAATACTTAATGCGTTCACCAAGTGGAGAAATTATCTTCGGTGGTGAAACTATGCGTTTCTGGGATTTACGCGCACCATGGGTTGAACCATTACGTGGTCCAAATGGTTTAGATATCAATAAAATTAAAAATGACATCCAACCATGGCAAGAACGTCGTGCAGCAGAGTACATGACACATGCTCCGTTAGGTTCACTTAACTCAGTAGGTGGTGTAGCAACAGAAATTAACTCAGTTAACTATGTATCACCTCGTTCATGG
	Pinnularia_termitina             TGCCAGTAGTCATACGCTCGTCTCAAAGATTAAGCCATGCATGTCTAAGTATAAATA-TCTTACTGTGAAACTGCGAATGGCTCATTATATAAGTTATCGTTTATTTGATAGTCCCTT-ACTACTTGG-ATAACCGTAGTAATTCTAGAGCTAATACATGCGTCAATACCCTTCTG---------GGGTAGTATTTATTAGATAGAAACCAACCCC--TTCGGGGTGATGTGGTGATTCATAATAAGCTTGCGGATTGCACGGCT-T-GTCCGGCAATGGATCATTCAAGTTTCTTCCCTATCAGCTTTGGACGGTAAGGTATTGGCTTACCGTGGCTTTAACGGGTAACGGAAAATTAGGGTTTGATTCCGGAGAGGGAGCCTGAGAGACGGCTACCACATCCAAGGAAGGCAGCAGGCGCGTAAATTACCCAATCTACAAACTAGGAGGTAGTGACAATAAATAACAATGCCGGGCC-TTGATAGGTCTGGCAATTGGAATGAGAACAATTTAAATCCCTTATCGAGGATCAATTGGAGGGCAAGTCTGGTGCCAGCAGCCGCGGTAATTCCAGCTCCAATAGCGTATATTAAAGTTGTTGCAGTTAAAAAGCTCGTAGTTGGATTTGTGGCGGCACCTGCGGTCCGAATT--------GTTTT-GGTACTGCGTGGTGTTGCCATCTTTGGGTGGAACCTGTGGGGCATTAGGTTGTTTTGCAGGGGATATCCATCGTTTACTGTGAAAAAATTAGAGTGTTCAAAGCAGGCTTACGCCGATGAATATACTAGCATGGAATAATGAAATAGGACTTTGGTACTATTTTGTTGGTTTGCGCACCAAAGTAATGATTAATAGGGACAGTTGGGGGTATTCGTATTCCATTGTCAGAGGTGAAATTCTTGGATTTTTGGAAGACGAACTACTGCGAAAGCATTTAC-CAAGGATGTTTTCATTAATCAAGAACGAAAGTTAGGGGATCGAAGATGATTAGATACCATCGTAGTCTTAACCATAAACTATGCCAGTTAGGGATTGGCAGGGTAT-CGT-TACGTCCCTGTCAGCACCTTAGGAGAAATCATTAAACTTTTGGGTTCCGGGGGGAGTATGGTCGCAAGGCTGAAACTTAAAGAAATTGACGGAAGGGCACCACCAGGAGTGGAGCCTGCGGCTTAATTTGACTCAACACGGGAAAACTTACCAGGTCCAGACATAGTGAGGATTGACAGGTTGAGAGCTCTTTCTTGATTCTATGGGTGGTGGTGCATGGCCGTTCTTAGTTGGTGGA-GTGATTTGTCTGGTTAATTCCGTTAACGAACGAGACCGCTACCTGCTAAATAGTTGCGTGAGTGTTTTT--CACTGA-CGGCAACTTCTTAGAGGGACGTGCATTCTATTAGATGCAGGAGGATAGCGGCAATAACAGGTCTGTGATGCCCTTAGATGTTCTGGGCCGCACGCGCGCTACACTGATGCATCCAACGAG---TGCTTCCTTGGCCGAGAGGCCTGGGCAATCTTGTGAACGTGCATCGTGATAGGGATAGATTATTGCAATTATTAATCTTGAACGAGGAATTCCTAGTAAACGCAGTTCATCAAACTGCATTGATTACGTCCCTGCCCTTTGTACACACCGCCCGTCGCACCTACCGATTGAATGGTCCGGTGAAGCCTCGGGATTGTGATCAGTGCCTTTAC--TGGTGCTGGTTGCGAGAACTTGTCTAAACCTTATCATTTAGAGGAAGGTGAAATGTCTCAATCTGTATCAGAACGGACTCGAATTAAAAGTGACCGTTACGAATCTGGTGTAATCCCTTACGCTAAAATGGGTTACTGGGATGCTGCATACGCAGTAAAAACTACTGATGTTCTTGCTTTATTCCGTATTACACCACAACCAGGTGTGGATCCAGTAGAAGCTGCTGCAGCTGTAGCTGGTGAGTCGTCTACTGCAACATGGACAGTTGTATGGACTGACTTATTAACAGCTTGTGACCGTTACCGTGCTAAAGCTTACCGTGTAGATCCAGTTCCAAATACAACAGATCAATACTTTGCTTTCATCGCATACGAATGTGACTTATTTGAAGAAGGTTCTTTAGCTAACTTAACAGCATCTATTATCGGTAACGTATTCGGTTTCAAAGCCGTATCTGCTTTACGTTTAGAAGATATGCGTATTCCTCACTCTTACTTAAAAACATTCCAAGGTCCAGCGACAGGTGTTGTTGTAGAACGTGAGCGTTTAAACAAATACGGTACTCCATTATTAGGTGCAACAGTAAAACCAAAATTAGGTTTATCTGGTAAAAACTATGGTCGTGTAGTATTCGAAGGTTTAAAAGGTGGTTTAGACTTCTTAAAAGATGATGAAAACATTAACTCTCAACCATTCATGCGTTGGAGAGAACGTTTCTTAAACTGTATGGAAGGTATTAACCGTGCTTCATCATCAACAGGTGAAGTTAAAGGTTCATACTTAAACATCACTGCTGGTACAATGGAACAAGTTTACGAACGTGCAGAATATGCTAAATCAGTAGGTTCTATCATCGTTATGATCGACTTAGTTATGGGTTACACAGCAATCCAATCTTCTGCGATTTGGGCTCGTAACAATGACATGCTTTTACATTTACACCGTGCAGGTAACTCAACTTACGCTCGTCAAAAAAATCATGGTATTAACTTCCGTGTTATTTGTAAATGGATGCGTATGTCTGGTGTAGATCACATCCACGCTGGTACAGTTGTTGGTAAATTAGAAGGTGATCCTTTAATGATTAAAGGTTTCTACGATACTTTATTATTAACACATTTAGATGTTAACTTACCATACGGTTTATTCTTCGAAATGTCATGGGCTAGTTTACGTAAATGTATGCCTGTTGCATCTGGTGGTATTCACTGTGGTCAAATGCACCAATTAATTCACTATTTAGGTGATGACGTAGTATTACAATTTGGTGGTGGTACAATTGGTCACCCTGATGGTATTCAAGCAGGTGCTACAGCTAACCGTGTTGCTTTAGAAGCAATGGTATTAGCTCGTAACGAAGGTGCTGATTACTTTAATAACCAAGTTGGTCCACAAATTTTACGCGATGCTGCTAAAACATGCGGTCCGTTACAAACAGCGTTAGATTTATGGAAAGATATCAGCTTCAACTACACATCTACAGATACAGCTGATTTCGCTGAAACAGCAACATCAAGCAGATAA---TCGTTTAATTAATGTTTCAGGTAAATTATTAGGTGCTCACGTTGCACACGCAGGTTTAATGGTATTCTGGGCTGGTGCGATGATTTTATTTGAAGTATCTCACTTTGTACCAGAAAAACCTTTATATGAACAAGGTTTTATCTGTATGCAACACTTAGCAACACTAGGATATGGTGTTGGCCCAGGTGGTGAAATAACTACAACTGTACCTTACTTTGCTGTTGGTGTAATTCATTTAATTTCATCAGCTGTATTAGGTTTTGGTGGTATTTATCACTCAGTATTAGGTCCAGATACATTAGAAGAATCATTCCCATTCTTTGGTTATGACTGGCGTGATAAAAACAAAATGACAACAATTTTAGGTATCCACTTATGTCTTTTAGGTGCTGGTTCTTTATTATTAGTTGCAAAATCAATGTATCTTGGTGGTGTTTATGATACTTGGGCACCTGGTGGTGGAGATGTTCGTTTAATTACAACTCCAACATTAAATCCAATTGTAATTTTTGGTTACGTATTCCGTTCACCTTTTGGTGGTGATGGTTGGGTTGTATCAGTAAATAACATGGAAGATGTTATTGGTGGTCATGTATGGGTTGGTGTACTATGCATTACTGGTGGTATTTGGCATATCTTTACAAAACCTTTTGCATGGGCACGTCGTGCTTTTGTTTGGTCAGGTGAAGCATACTTATCATACAGTTTAGCTGCTATTTCAATCATGGGTTTCACAGCTTCATTATACTCTTGGTATAATAATACAGCTTATCCAAGTGAATTCTATGGTCCAACTGGTCCTGAAGCATCACAAGCACAAGCATTTACATTCTTAGTTCGAGATCAACGTTTAGGTGCAAACGTTTCATCAGCACAAGGTCCAACAGGTTTAGGTAAATACTTAATGCGTTCACCTAGTGGAGAAATTATTTTCGGTGGTGAAACTATGCGTTTCTGGGATTTACGTGCACCATGGGTTGAACCTTTACGTGGTCCAAATGGTTTAGATATCAATAAAATTAAAAATGATATTCAACCATGGCAAGAACGTCGTGCAGCTGAATATATGACACACGCTCCTTTAGGTTCACTTAACTCTGTAGGTGGTGTAGCAACAGAAATTAACTCAGTTAACTATGTATCACCTCGTTCATGG
	Campylodiscus_clypeus            TGCCAGTAGTCATACGCTCGTCTCAAAGACTAAGCCATGCACGTCTAAGTATAAATT-TATTACTGTGAAACTGCGAATGGCTCATTATATCAGTTATAGTTTATTTGATAGTCCCTT-ACTACATGG-ATAACCGTAGTAATTCTAGAGCTAATACATGCGTCGACACCTATCCC---------GGGTGGTATTTATTAGATGGAAACCAACCCC--TTCGGGGTGATGTGGTGAATCATAATAAGCTTGCAGATCGCACGGCT-T-GTCCGGCGACGGATCATTCAAGTTTCTGCCCTATCAGCTTTGGACGGTAAGGTATTGGCTTACCGTGGCTTTAACGGGTAACGGGGAATTAGGGTTCGATTCCGGAGAGGGAGCCTGAGAGACGGCTACCACATCCAAGGAAGGCAGCAGGCGCGTAAATTACCCAATCTTGGAACAAGGAGGTAGTGACAATAAATAACAATGCCGGGCC-TTTGTAGGTCTGGCAATTGGAATGAGAACAATTTAAATCCCTTATCGAGGATCAATTGGAGGGCAAGTCTGGTGCCAGCAGCCGCGGTAATTCCAGCTCCAATAGCGTATATTAAAGTTGTTGCAGTTAAAAAGCTCGTAGTTGGACTTGTGCTCGGGCCTGGACGGTCCATA-------ATGCTT-GGAGCTGTCTGGGCCGTGCATCTTTGGGCGGAATCTGTGTGGCATTAGGTTGTCGCGCAGGGGATGCTCATCGTTTACTGTGAAAAAATTAGAGTGTTCAAAGCAGGCTTAAGCCATTGAATATATTAGCATGGGATAATAAGATAGGACCTTGGTACTATTTTGTTGGTTTGCGCACTTAGGTAATGATTAACAGGGACAGTTGGGGGTATTCGTATTCCATTGTCAGAGGTGAAATTCTTGGATTTTTGGAAGACGAACTACTGCGAAAGCATTTAC-CAAGGATGTTTTCATTAATCAAGAACGAAAGTTAGGGGATCGAAGATGATTAGATACCATCGTAGTCTTAACCATAAACTATGCCAACAAGGGATTGGCAGGGCATTCGT-TACGTCCCTGTCAGCACCTTATGAGAAATC-ACAAGTTTTTGGGTTCCGGGGGGAGTATGGTCGCAAGGCTGAAACTTAAAGAAATTGACGGAAGGGCACCACCAGGAGTGGAGCCTGCGGCTTAATTTGACTCAACACGGGAAAACTTACCAGGTCCAGACATAGTGAGGATTGACAGATTGAGAGCTCTTTCTTGATTCTATGGGTGGTGGTGCATGGCCGTTCTTAGTTGGTGGA-GTGATTTGTCTGGTTAATTCCGTTAACGAACGAGACCCCTGCCTGCTAAATAGTCTGGCGAGTGAACTT--CACTGGCTGG-GGCTTCTTAGAGGGACGTGCATTCGACTAGTTGCAGGAAGATAGGGGCAATAACAGGTCTGTGATGCCCTTAGATGTTCTGGGCCGCACGCGCGCTACACTGATGCATTCAACGAG----CTAACCTTGGCCGAGAGGCTTGGGCAATCTCTTTAACGTGCATCGTGATAGGGATAGATTACTGCAATTATTAATCTTGAACGAGGAATTCCTAGTAAACGCAGATCATCAATCTGCATTGATTACGTCCCTGCCCTTTGTACACACCGCCCGTCGCACCTACCGATTGGATGGTCCGGTGAAGCCTCGAGATTGTGACTGTCGCCTTTGC--TGGTGGTGGTTTCGAGAACTTGTCTGAACCTTATCATCTAGAGGAAGGTGAAATGTCTCAATCTGTATCAGAACGGACTCGAATCAAAAGTGACCGTTACGAATCTGGTGTAATCCCTTACGCTAAAATGGGTTACTGGGATGCTTCATATGCAGTAAAAAATACTGACGTTCTTGCTTTATTCCGTATTACACCACAACCAGGTGTAGATCCAGTAGAAGCTGCTGCAGCTGTTGCTGGTGAATCTTCTACTGCAACATGGACAGTTGTATGGACTGATTTATTAACAGCTTGTGACCGTTACCGTGCTAAAGCTTACCGTGTAGATCCAGTTCCAAATACAACTGATCAATACTTTGCATTCATCGCTTACGAATGTGATTTATTTGAAGAAGGTTCTTTAGCTAACTTAACAGCGTCTATCATTGGTAACGTATTCGGCTTCAAAGCTGTATCTGCTTTACGTTTAGAAGATATGCGTATTCCTCACTCTTACTTAAAAACATTCCAAGGTCCAGCTACTGGTGTTGTTGTAGAACGTGAGCGTTTAAACAAATACGGTACTCCATTATTAGGTGCTACAGTAAAACCAAAATTAGGTTTATCTGGTAAAAACTATGGTCGTGTAGTATACGAAGGTTTAAAAGGTGGTTTAGACTTCTTAAAAGATGATGAAAACATTAACTCACAACCATTTATGCGTTGGAGAGAACGTTTCTTATACTGTATGGAAGGTATTAACCGTGCATCTTCAGCTACTGGTGAAGTAAAAGGTTCTTACTTAAACATCACTGCAGGTACAATGGAAGACGTTTACAAACGTGCTGAATATGCTAAATCAGTAGGTTCTGTAATTGTAATGATCGACTTAGTTATGGGTTACACAGCAATTCAATCAATTGCTTACTGGGCTCGTGAAAATGATATGTTATTACACTTACACCGTGCAGGTAACTCTACATATGCACGTCAAAAAAATCACGGTATTAACTTCCGTGTTATCTGTAAGTGGATGCGTATGTCAGGTGTAGATCATATCCACGCAGGTACAGTTGTAGGTAAATTAGAAGGTGATCCTTTAATGATTAAAGGTTTCTACGATGCTTTATTATTAACACATTTAGATGTTAACTTACCATGTGGTATCTTCTTCGAAATGACATGGGCAAGTTTACGTAAATGTATGCCTGTAGCTTCAGGTGGTATCCACTGTGGTCAAATGCACCAATTAATTCACTATTTAGGTGATGATGTAGTATTACAATTTGGTGGTGGTACAATTGGTCACCCTGATGGTATTCAAGCAGGTGCTACAGCTAACCGTGTTGCATTAGAAGCAATGGTATTAGCTCGTAACGAAGGTGCTGACTACTTTAATAACCAAGTTGGTCCGCAAATTTTACGTGAGGCAGCTAAAACATGTGGTCCTTTACAAACAGCTTTAGACTTATGGAAAGATATCAGCTTCAACTACACATCTACAGATACAGCTGATTTCGCTACAACACCTACAGCAAACGTATAA-------------------------------------GCTCACGTAGCACATGCAGGCTTAATGGTTTTTTGGGCTGGTGCTATGATTTTATTTGAAGTATCTCACTTTGTGCCAGAAAAGCCTTTATATGAACAAGGTTTTATCTGTATGCAACATTTAGCAAGCTTAGGTTACGGGATTGGACCAGGTGGTGAGATTACGTCAACTGTACCATACTTTGCTGTTGGTGTTATTCATTTAATTTCATCTGCTGTATTAGGTTTTGGTGGTATTTATCACTCACTATTAGGTCCCGATACATTAGAAGAATCATTCCCATTCTTTGGTTATGACTGGCGTGACAAAAATAAAATGACAACAATTTTAGGAATTCACTTAATATTATTAGGTGTTGGTTCTTTATTATTTGTTGCTAAAGCTATGTATCTTGGTGGTGTTTATGACACATGGGCACCAGGTGGTGGGGATGTTCGATTAATTACGACTCCTACTTTAAATCCAATTGTAATTTTTGGTTATGTATTCCGCTCTCCATTTGGTGGAGATGGATGGGTTGTGTCAGTTAACAATATGGAAGATATTGTTGGTGGCCACGTATGGATTGGTGTATTATGCATCATTGGTGGTTTCTGGCATATCTTTACAAAACCATTTGCTTGGGCACGTCGTGCATTTGTTTGGTCAGGTGAAGCATACTTATCATATAGTTTAGCAGCAATTTCACTTATGGGTTTCACAGCTGCATTATATGCATGGTATAACAACACAGCTTACCCTAGTGAATTATATGGTCCAACTGGTCCAGAAGCATCACAATCGCAAGCATTTACATTCTTAGTTCGAGATCAACGATTAGGTGCAAATGTTTCATCTGCACAAGGTCCAACTGGTTTAGGTAAATATTTAATGCGTTCACCAAGTGGTGAAATTATTTTTGGTGGTGAAACAATGCGTTTCTGGGATTTACGTGCACCATGGGTAGAACCATTACGTGGTCCAAATGGTTTAGATATCAATAAAATCAAAAATGATATTCAACCTCCGCAAGAGCGTCGTGCTGCCGAATATATGACACACGCTCCATTAGGTTCACTTAACTCAGTAGGTGGTGTTGCTACAGAAATTAACTCAGTTAACTATG-----------------
	Campylodiscus_sp.                TGCCAGTAGTCATATGCTTGTTTCAAAGACTAAGCCATGCATGTCTAAGTATAAATA-CTTTACTTTGAAGCTGTGAATGGCTCATTATATCAGTTATTGTTTATTTGATGATTGTTT-ACTATTTGG-ATAACTGTAGTAATTCTAGAGCTAATACATGCCAAGAAACCAGTTTT----------GGTGGTATTTATTAGATTTAAACCAACCCC--TTTTGGGTGATGTGGTGACTCATAATATGCATATGAATCATGTGGTT-A-TCTCAGTGATTAATTATTCAAGTTTCTGCCCTATCAGCTTTGGATGGTAAGGTATTGGCTTACCATGGCTATTACGGGTAACGGGGAATTAGGGTTTGATTCCGGAGAGGGAGCCTGAGAGATGGCTACCACATCCAAGGAAGGCAGCAGGCGCGTAAATTACCCAATCTTGTAACAAGGAGGTAGTGACAATAAATAACAATGCTGGGCC-TCTTTAGGTCTGGCAATTGGAATGAGAACAATTTAAATCCCTTATTGAGGATCAATTGGAGGGCAAGTCTGGTGCCAGCAGCCGCGGTAATTCCAGCTCCAATAGCATATATTAAAGTTGTTGCAGTTAAAAAGCTCGTAGTTGGATTTGTGTATACCCTGAATTACCACTTA-------TTGGAT---A---GTTCAAGGAATACATCCTTGGGAATAAACTATGTGGCATTAGGTTGTCGCGTA-GGGATGCCCAACATTTACTGTGAAAAAAATAGAGTGTTCTAAGCAAGCTGAAGCTGTTGAATATATTAGCATGGAATAATGAAATAGGACCTTGGTACTATTTTGTTGGTTTGTGTGCCTAGGTAATGATTAAAAGGGATAGTTGGGGGTATTTGTATTCCATTGTCAGAGGTGAAATTCTTGGATTTTTGGAAGACATACTTCTGCGAAAGCATTTAC-CATGGATGTTTTCATTAATCAAGAACGAAAGTTAGGGGATCGAAGATGATTAGATACCATCGTAGTCTTAACCATAAACTATGCCAACAAGGGATTGGTGGGGTTTTCGT-TACGTCTTTACCAGCACCTTATGAGAAATC-AGAAGTTTTTGGGCTCCGGGGGGAGTATGGTCGCAAGGCTGAAACTTAAAGAAATTGACGGAAGGGCACCACCAGGAGTGGAGCCTGCGGCTTAATTTGACTCAACACGGGAAAACTTACCAGGTCCAGACATAACAAGGATTGACAGATTGAGAGCTCTTTCTTGATTTTATGGGTGGTGGTGCATGGCCGTTCTTAGTTGGTGGA-GTGATTTGTCTGGTTAATTCCGTTAACGAACGAGACCCCTGCCTGTTAAATAATTCAGTGAGTAATAAC--TACTTGACTG-GGTTTCTTAAAGGGACGTGCATTCAACTAGTTGCAGGAAGATAGGGGCAATAACAGGTCTGTGATGCCCTTAGATGTTCTGGGCCGCACGCGCGCTACACTGATGTATTCAACACG----TCCACCTTTGCTGGGAAGCTTGGGCAATCTTTTGAAAATGCATCGTGATAGGGATATATTATTGCAATTATTAATCTTGAACGAGGAATTCCTAGTAAACGCAGATCATCAATCTGCATTGATTACGTCCCTGCCCTTTGTACACACCGCCCGTCGCACCTACCGATTGGATGATCCGGTGAAGCCTCGGGATTTTGATTGTTGCCTTCAT--TGGTGTCAGTTAGGAGAACTTGTCTGAACCTTATCATCTAGAGGAAGGTGAA----------------------------------AAAGTGACCGTTACGAATCTGGTGTAATCCCTTACGCTAAAATGGGTTACTGGGATGCTTCATATGCAGTAAAAAATACGGATGTTCTTGCTTTATTCCGTATTACACCACAACCAGGTGTAGATCCAGTAGAAGCTGCTGCAGCTGTAGCTGGTGAGTCTTCAACTGCAACATGGACAGTTGTATGGACTGATTTATTAACAGCTTGTGACCGTTACCGTGCTAAAGCGTACCGTGTAGATCCAGTTCCAAACACAACAGATCAATACTTCGCATTTATTGCTTACGAATGTGATTTATTCGAAGAAGGTTCTTTAGCTAACTTAACGGCGTCTATCATCGGTAACGTATTCGGTTTCAAAGCAGTATCTGCGTTACGTTTAGAAGATATGCGTATTCCTCATTCTTACTTAAAAACATTCCAAGGTCCAGCGACAGGTGTTATTGTAGAACGTGAGCGTTTAAACAAATACGGTACTCCATTATTAGGTGCTACAGTAAAACCAAAATTAGGTTTATCTGGTAAAAACTATGGTCGTGTAGTATTCGAAGGTTTAAAAGGTGGTTTAGACTTCTTAAAAGATGATGAGAACATTAACTCACAACCATTTATGCGTTGGAGAGAGCGTTTCTTATACTGTATGGAAGGTATCAACCGTGCATCTTCAGCAACAGGTGAAGTAAAAGGTTCTTACTTAAACATTACTGCAGGTACAATGGAAGAAGTTTACAAACGTGCTGAGTACGCTAAAGCAGTAGGTTCTATCGTTGTTATGATTGATTTAGTTATGGGTTATACAGCTATTCAATCAATTGCAATCTGGGCTCGTGATAATGATATGCTTTTACACTTACACCGTGCAGGTAACTCTACATATGCACGTCAAAAAAATCATGGTATTAACTTCCGTGTTATCTGTAAGTGGATGCGTATGTCAGGTGTAGATCATATCCACGCTGGTACAGTTGTAGGTAAATTAGAAGGTGATCCTTTAATGATTAAAGGTTTCTATGATACTTTATTATTAACACACTTAGATGTTAACTTACCATACGGTATTTTCTTCGAAATGACATGGGCAAGTTTACGTAAATGTATGCCTGTAGCTTCAGGTGGTATCCATTGTGGTCAAATGCACCAATTAGTTCATTACTTAGGTGATGATGTAGTATTACAATTTGGTGGTGGTACAATCGGTCACCCTGATGGTATTCAAGCAGGTGCTACAGCTAACCGTGTTGCATTAGAAGCAATGGTATTAGCTCGTAACGAAGGTGCTGACTACTTCAACAACCAAGTTGGTCCTCAAATTTTACGTGAGGCAGCTAAAACATGTGGTCCTTTACAAACAGCTTTAGACTTATGGAAAGATATCAGCTTCAACTACACATCTACAGATACA------------------------------------TGCTCGTTTAATCAATGTATCAGGTAAATTATTAGGTGCTCACGTAGCACACGCTGGCTTAATGGTATTTTGGGCTGGTGCAATGATTTTATTTGAAGTATCGCACTTTGTTCCAGAAAAACCTTTATATGAACAAGGTTTTATCTGTATGCAACATTTAGCATCTTTAGGTTATGGTATTGGACCAGGTGGTGAAATTACTACAACAGTACCATATTTTGCTGTTGGTGTAATTCACTTAATTTCATCAGCTGTGTTAGGTTTTGGTGGTATTTATCACTCATTATTAGGTCCTGACACATTAGAAGAGTCATTCCCATTCTTTGGTTATGACTGGCGTGATAAAAACAAAATGACAACAATTTTAGGAATTCATTTAATTTTATTAGGTGCTGGTTCTTTATTATTTGTTGCTAAAGCAATGTATCTTGGTGGTGTTTATGACACATGGGCACCAGGTGGTGGAGATGTAAGATTAATTACAACTCCTACTCTAAATCCAATTGTAATATTTGGTTACGTATTCCGTTCACCATTTGGTGGAGACGGTTGGGTTGTAGCAGTAAACAATATGGAAGACATTGTTGGTGGTCATATTTGGGTGGGTTTATTATGCATTATCGGTGGTTTCTGGCATATTTTCACAAAACCATTTGCTTGGGCACGTCGTGCTTTTGTTTGGTCAGGTGAAGCATACTTATCATATAGTTTAGCAGCAATTTCACTTATGGGTTTCACAGCTGCATTATACTCATGGTATAATAATACAGCTTATCCTAGTGAATTATATGGTCCAACTGGTCCAGAAGCATCACAAGCGCAAGCATTCACATTCTTAGTTCGAGATCAACGTTTAGGTGCAAATGTTTCATCTGCACAAGGTCCTACTGGTTTAGGTAAATACTTAATGCGTTCACCAAGTGGTGAGATCATTTTTGGTGGTGAAACAATGCGTTTCTGGGATTTACGTGCTCCATGGGTTGAACCGTTACGTGGTCCAAATGGTTTAGATATCAATAAAATTAAGAATGATATTCAACCTTGGCAAGAACGTCGTGCTGCAGAATACATGACACATGCTCCATTAGGTTCACTTAACTCAGTAGGTGGTGTTGCAACAGAAATTAACTCAGTTAATTATGTATCACCACGTTCTTGG
	Cocconeis_placentula             -------------------------------------TGCATGTCTAAGTATAAATA-TTTTACTTTGAAACTGCGAATGGCTCATTATATCAGTTCTAATTTATTTGATAGTCCCTT-ACTACTTGG-ATACCCGTAGTAATTCTAGAGCTAATACATGCGTCAATACCCCTTGT---------GGGTAGTATTTATTAGATTGAAACCAACCCC--TTCGGGGTGATGTGGTGATTCATAATAAGCTTGCGGATCGCATGGTT-T-TACCGGCGATGGATCATTCAAGTTTCTGCCCTATCAGCTTTGGATGGTAGGGTATTGGCCTACCATGGCTTTAACGGGTAACGGAGGATTAGGGTTTGATTCCGGAGAGGGGGCCTGAGAGATGGCCACCACATCCAAGGAAGGCAGCAGGCGCGTAAATTACCCAATCCTGACACAGGGAGGTAGTGACAATAAATAACAATGACGGACC-CTTTCGGGTCTGTCAATTGGAATGAGAACGATTTAAATCCCCTATCGAGGACCCATTGGAGGGCAAGTCTGGTGCCAGCAGCCGCGGTAATTCCAGCTCCAATAGCGTATATTAAAGTTGTTGCAGTTAAAAAGCTCGTAGTTGGATTTGTGGATGCTTGTTAAGCCCTCTTT----------TGA-GGTGCATTGGGAAGTGTCCATCCTTGGGTGGATGTTGTGTGGCATTCGGTTGTCGCGCAAAGGATACCCATCGTTTACTGTGAAAAAATCAGCGCGTTCAAAGCAGGCTTATGCCGTTGAATGTATTAGCATGGAATAATGAGATAGGACCCTGGTACTATTTTGTTGGTTTGCGCACTGGGGTAATGATTAATAGGGACAGTTGGGGGTATTCGTATTGCATTGTCAGAGGTGAAATTCTTGGATTTCTGCAAGACGAACTACTGCGAAAGCATTTAC-CAAGGATGTTTTCATTAATCAAGAACGAAAGTTAGGGGATCGAAGATGATTAGATACCATCGTAGTCTTAACCATAAACTATGCCAACAAGGGATTGGTGGGGTGT-CGT-TACGTCTCCATCAGCACCTTATGAGAAATC-ACAAGTTTTTGGGTTCCGGGGGGAGTATGGTCGCAAGGCTGAAACTTAAAGAAATTGACGGAAGGGCACCACCAGGAGTGGAGCCTGCGGCTTAATTTGACTCAACACGGGGAAACTTACCAGGTCCAGACATAGTGAGGATTGACAGATTGAGAGCTCTTTCTTGATTCTATGGTTGGTGGTGCATGGCCGTTCTTAGTTGGTGGA-GTGATTTGTCTGGTTAATTCCGTTAACGAACGAGACCGCTGCCTGCTAAATAGTCCCGCCAGTGATTCT--CACTGATGAG-GTCTTCTTAGAGGGACGTGCAT-CTCTTCGATGCAGGAAGATAGCGGCGATAACAGGTCTGTGATGCCCTTAGATGTTCTGGGCCGCACGCGCGCTACACTGATGCATTCAACGAG----TG-TCCTTGGCCGAGAGGCCTGGGTAATCTTTTGAATGTGCATCGTGATAGGGATAGATTCTTGCAATTATTAATCTTGAACGAGGAATTCC-----------------------------------------------------------------------------------------------------------------------------------------------------------------------------ATGTCTCAATCTGTATCAGAACGGACTCGAATCAAAAGTGACCGTTACGAATCTGGAGTAATACCCTATGCTAAAATGGGATACTGGGATGCTTCGTATGAAGTAAAAACTACTGACGTATTAGCACTATTTCGTATTACACCCCAACCAGGTGTAGATCCTGTAGAAGCGGCTGCTGCTGTAGCTGGTGAATCATCTACTGCTACATGGACAGTTGTCTGGACTGATTTATTAACAGCTTGTGATCGTTATCGTGCAAAAGCTTACCGTGTAGATCCAGTTCCAAATACAACAGATCAATTTTTTGCATTTATTGCTTATGAATGTGATCTATTCGAAGAAGGTTCATTAGCAAACTTAACAGCATCAATTATCGGTAACGTATTTGGATTTAAAGCTGTTTCTGCTTTACGGTTAGAAGATATGCGCATTCCTCATTCATATTTAAAAACATTCCAAGGACCTGCAACTGGTATTATTGTAGAACGTGAGCGTTTAAACAAGTATGGTACACCATTATTAGGTGCGACTGTAAAACCTAAGTTAGGATTATCAGGTAAAAATTATGGGCGTGTAGTTTACGAAGGTTTAAAAGGTGGTTTAGACTTTTTAAAAGATGATGAAAACATTAATTCTCAACCATTTATGCGTTGGAGAGAACGTTTTTTATACTGTATGGAAGGCATTAACCGTGCATCTTCAGCAACAGGTGAAACAAAAGGTTCTTATTTAAACATCACTGCAGGCACAATGGAAGAAGTTTACAAACGAGCTGAGTATGCAAAAGCTGTTGGCTCAGTAATTGTTATGATCGATTTAGTAATGGGTTATACAGCGATTCAAAGTGCAGCAATTTGGTCTCGTGATAACGATATGTTATTACATTTACATAGAGCAGGTAATTCTACTTACGCGCGTCAAAAAAACCATGGCATTAATTTCCGTGTTATTTGCAAATGGATGCGTATGTCAGGCGTTGACCATATCCATGCTGGAACAGTTGTAGGAAAATTAGAAGGTGATCCTTTAATGATCAAAGGCTTCTATGATACTTTACGATTAACTCATCTAAATGTTAACTTACCTTACGGTATTTTCTTTGAAATGACATGGGCAAGTTTACGAAAATGTATGCCTGTTGCATCTGGTGGGATTCACTGTGGTCAAATGCACCAATTAGTTCATTACTTAGGTGATGATGTTATTTTACAATTTGGTGGTGGTACAATTGGACATCCCGATGGGATTCAAGCAGGAGCTACAGCAAATCGTGTTGCATTAGAAGCAATGGTCTTAGCGCGAAATGAAGGAGCTGATTATTTTAACAATAATATTGGTCCACAAATTTTACGCGATGCTGCTAAAACATGTGGTCCTTTACAAACAGCTTTAGATTTATGGAAAGATATTAGTTTCAACTATACATCTACAGATACAGCTGATTTTGCAGCAACTACAACAGCAAACATCTAA-----GTTTAATTAATGTTTCAGGTAAATTATTAGGTGCACATGTGGCACACGCAGGTTTAATGGTATTTTGGGCAGGTGCAATGATTTTATTTGAAGTATCTCATTTCGTTCCAGAAAAACCTCTATATGAGCAAGGTTTTATTTGTATGCAACATTTAGCAACTTTAGGATATGGAATAGGTCCAGGTGGAGAAATTATTGACACTGTACCATATTTTGCAGTTGGTGTTGTGCATTTAATTTCATCTGCAGTATTAGGTTTTGGTGGGCTTTATCATTCTTTATTAGGCCCTGATACTTTAGAAGAATCGTTTCCATTTTTTGGCTACGATTGGAGAGATAAAAATAAAATGACTACAATTTTAGGAATTCACTTATGTGTTCTAGGTTGTGGGGCTTTATTATTAGTTGCTAAAGCCATGTATGTTACTGGAGTATATGATACATGGGCACCTGGTGGTGGTGATGTTCGTTTAATATCGACTCCAACTTTAAATCCAATTGTAATATTTGGTTATCTATTCCGATCTCCATTTGGTGGTGACGGGTGGGTTGTCTCAGTAAATAATATGGAAGATGTTATCGGTGGTCATGTTTGGGTTGGTGTTATATGTCTAGCAGGTGGTGGATGGCACATTTTTACAAAACCCTTTGGTTGGGCTCGACGTGCTTTTGTTTGGTCAGGTGAAGCATATTTATCTTATAGTTTAGCTGCAATTTCATTAATGGGATTAACAGCATCTTTATATGCATGGTATAATAATACAGCATATCCAAGCGAATTATATGGACCTACTGGTCCTGAGGCATCTCAAGCACAAGCATTTACATTCTTAGTTCGAGATCAACGTTTAGGTGCAAACGTATCTTCAGCTCAAGGTCCAACAGGCTTAGGAAAATATTTAATGCGTTCTCCAAGTGGAGAAATTATTTTTGGTGGTGAAACAATGCGTTTTTGGGATTTACGTGCTCCATGGGTTGAACCATTACGTGGACCAAATGGCTTAGATATTAATAAAATTAAAAATGATATTCAACCTTGGCAAGAACGTCGTGCAGCCGAGTATATGACGCATGCACCTTTAGGATCACTTAATTCAGTTGGTGG-------------------------------------------------
	Cocconeis_sp.                    TGCCAGTAGTCATACGCTCGTCTCAAAGATTAAGCCATGCACGTCCAAGTATAAGCA-CTATACAGCAAAACTGCGAATGGCTCATTATATCAGTAATAATCCACTTGATGATCCCTT-ACTATTTGG-ATAACCGTAGTAATTCTAGAGCTAATACATGCAAACATACTCCTTCG--------GGGGTTGCAATTATTAGATTGAAACCAGCCCGTTTCGGCGGTGTCTTGGTGATTCATAATAATCATGCGGATCGCAAGGCT-TCGGCCGGCGATGGATCATTCGAGCTTCTGCCCTATCAGCTTTGGAAGGTAAGGTATTGGCTTACCTTGGCGGTAACGGGTAACGGGTGATTAGGGTTAGACACCGGAGAGGGAGCCTGAGAGACGGCTACCACATCCAAGGAAGGCAGCAGGCGCGTAAACTACCCAATACTGTAACAGTGAGGTGGTGACGATAAATAACAAGGCCGAACC--CTCGAGGTTGGGCCATTGGAATGAGAACAACGCAAAATCCTTATCGAGGATCGATTGGAGGGCAAGTCTGGTGCCAGCAGCCGCGGTAATTCCAGCTCCAATAGCGTATATTAAAGTTGTTGCAGTTAAAAAGCTCGTAGTTGGTCTCGTGGGCAGGGTGGCGGTCCGATTTTC------GGTAC------A-GCAGCCCGGCCCTTTTTTGGACTAAGCCATGATGCCATTAACTTGGTGTTGTGGGGCGGTCCAACATTTACTGTGAGAAAATCAGAGCGTTCAAAGCAAGCGTTT-GCTATGAATGTGTTAGCATGGAATAATGAGATAGGGCCTCGGTGCTATTTCGTTGGTTTGCGCAGTGAGGCAATGAGTAATAGGGACAGTTGGGGGTATAGGTATCACATGGCCAGGGGTGAAATCTAAAAATCCATGTGCGACCAACTACTGCGAAAGCATTTAC-CAAGGATGTTTTCATTAATCAAGAACGAAAGTTGAGGGATCGAAGATGATTAGATACCATCGTAGTCTCAACCATAAACAATGCCGACAAGGAATTGGGTGGATCTTCGT-TACGTTCCACCCAGCGCCTTATGAGAAATC-ACAAGTCTTTGGGTTCCGGGGGGAGTATGGTCGCAAGGCTGAAACTTAAAGAAATTGACGGAAGGGCA-CACAAGAAGTGGAGCCTGCGGCTTAATTTGACTCAACACGGGAAAACTCACCAGGTCCAGACAAAGTAAGGATTGACAGATTGAGAGCTCTTTCTTGATTCTTTGGTTGGTGGTGCATGGCCGTTCGTAGTTGGTGTTATTGAAATGTCTGGTTAATTCCGTTAACGAACGAGACCGCTGCCTGCTAAATAGCCCCATTAGTGTTTT---CACTGGTGCG-GGCTTCTTAGAGGGACGTGCACTCTACAAGGTGCAGGAAGATAGCGGCAATAACAGGTCCGTAATGCCCTTAGATGTTCTGGGCCGCACGCGCGCTACAATGATGCGTTCAACAAG----TG-TCCTTGACCGAGAGGTCTGGGGAATCTTTTGAATGCGCATCGTGACAGGGATAGATTCTTGTAATTTTTATTCTTGAACGAGGAATTTCTAGTAAAGGCGGATCATCAATCCGCCTTGATTGCGTCCCTGCCCTTTGTACACACCGCCCGTCGCACCTAC-----------------------------------------------------------------------------------------------------------------------------------------AAGTGACCGTTACGAATCTGGTGTAATTCCTTACGCTAAAATGGGTTACTGGGATGCTTCATACGCAGTAAAAACTACTGACGTTCTTGCTTTATTCCGTATTACACCACAACCAGGTGTAGATCCAGTAGAAGCTGCAGCTGCTGTAGCTGGTGAATCTTCTACTGCTACTTGGACAGTTGTATGGACTGATTTATTAACAGCTTGTGACCGTTACCGTGCTAAAGCTTACCGTGTAGATCCAGTTCCAAATACAACAGATCAATTCTTTGCATTTATTGCTTACGAATGTGACTTATTTGAAGAAGGTTCATTAGCTAACTTAACTGCATCTATTATTGGTAACGTATTCGGCTTCAAAGCTGTAGCTGCATTACGTTTAGAAGATATGCGTATTCCTCACTCATACTTAAAAACTTTCCAAGGACCAGCAACTGGTATCATTGTAGAACGTGAGCGTTTAAACAAATATGGTATTCCATTATTAGGTGCTACAGTAAAACCTAAATTAGGTTTATCTGGTAAAAACTATGGACGTGTAGTTTACGAAGGTTTAAAAGGTGGTTTAGACTTTTTAAAAGATGATGAGAACATTAACTCACAACCATTCATGCGTTGGAGAGAACGTTTCTTATACTGTATGGAAGGTATTAACCGAGCATCTTCAGCAACAGGTGAAACTAAAGGTTCTTACTTAAACATTACTGCAGGCACAATGGAAGAAGTATACAAACGTGCTGAGTATGCTAAAGCTGTTGGTTCAGTAATTGTTATGATCGATTTAGTAATGGGTTATACAGCAATTCAAAGTATTGCAATCTGGGCTCGTGAAAACGATATGTTATTACACTTACACCGTGCTGGAAACTCTACATATGCGCGTCAAAAAAATCATGGTATTAACTTCCGTGTTATTTGTAAATGGATGCGTATGTCTGGTGTTGATCATATTCACGCAGGTACAGTTGTAGGTAAATTAGAAGGTGATCCTTTAATGATTAAAGGCTTCTACGATACTTTACGTTTAACACACTTAGATGTAAACTTACCTTACGGTTTATTCTTCGAAATGTCATGGGCTAGTTTACGTAAATGTATGCCTGTTGCTTCAGGTGGTATTCATTGTGGTCAAATGCACCAATTAGTTCATTACTTAGGTGATGATGTTATCTTACAATTTGGTGGTGGTACAATTGGTCACCCTGATGGTATTCAAGCAGGTGCTACAGCAAACCGTGTTGCTTTAGAAGCAATGGTATTAGCTCGTAACGAAGGTGCTGATTACTTTAATAGTGAAATTGGTCCTCAAATTTTACGTGACGCTGCTAAAACTTGTGGCCCA--------------------------------------------------------------------------------------------------------------------------------------------------ATGCAGGCTTAATGGTATTTTGGGCTGGTGCAATGATTTTATTTGAAGTTTCTCATTTTGTTCCAGAAAAACCTTTATATGAACAAGGTTTTATCTGTATGCAACATTTAGCAACTTTAGGGTATGGAATTGGACCTGGTGGTGAGATTACTACAACAGTACCTTATTTTGCTGTTGGTGTTATACATTTAATTTCATCTGCGGTATTAGGTTTTGGAGGTATATACCATTCATTATTAGGGCCGGATACATTAGAAGAATCATTCCCATTCTTTGGATATGATTGGCGTGATAAAAATAAAATGACAACTATTTTAGGAATTCATCTTATTTTATTAGGTTGTGGTTCATTATTATTAGTAGCCAAAGCTATGTATCTTGGAGGAGTTTATGATACTTGGGCACCAGGTGGTGGCGATGTTCGCTTAATTACAACTCCTACTTTAAACCCAATTGTTATTTTTGGCTACGTATTCCGTTCTCCATTTGGTGGAGATGGCTGGGTAGTATCTGTAAACAATATGGAAGATGTTATTGGTGGTCATGTATGGATTGGTGTTTTATGTATCACAGGCGGATTTTGGCATATCTTTACTAAGCCATTTGCCTGGGCACGTCGTGCATTTGTTTGGTCTGGAGAAGCTTATTTATCATATAGTTTAGCTGCTATTTCATTAATGGGTTTTACAGCTTCATTATACTCTTGGTATAATAATACAGCTTATCCTAGTGAATTATACGGTCCTACAGGTCCTGAAGCTTCTCAATCACAAGCTTTTACTTTCTTAGTAAGAGATCAACGCTTAGGTGCAAATGTTTCTTCAGCTCAAGGTCCTACAGGCTTAGGAAAATATTTAATGCGTTCACCAAGTGGCGAAATTATTTTTGGTGGTGAAACAATGCGTTTCTGGGATTTACGTGCTCCATGGGTTGAACCATTACGTGGTCCGAATGGTTTAGATATCAATAAAATTAAAAATGATATTCAACCTTGGCAGGAACGTCGAGCTGCTGAATATATGACTCATGCTCCTTTAGGCTCTCTTAACTCTGTAGGTGG-------------------------------------------------
	Cocconeis_stauroneiformis        -------------------------------------------TCTAAGTATAAATA-TTTTACTTTGAAACTGCGAATGGCTCATTATATCAGTTATAGTTTATTTGATAGTCCCTT-ACTACTTGG-ATAACCGTAGTAATTCTAGAGCTAATACATGCGTCAATACTCTTCTG---------GAGTAGTATTTATTAGATTGAAACCAACCCC--TTCGGGGTGATGTGGTGATTCATAATAAGCTTGCGGATCGCATGGCT-T-TGCCGGCGATGGATCATTCAAGTTTCTGCCCTATCAGCT-TGGATGGTAGGGTATTGGCCTACCATGGCTTTAACGGGTAACGGAGGATTAGGGTTTGATTCCGGAGAGGGAGCCTGAGAGACGGCTACCACATCCAAGGAAGGCAGCAGGCGCGTAAATTACCCAATCCTGACACAGGGAGGTAGTGACAATAAATAACAATGCCGGGCC-TTTCTAGGTCTGGCAATTGGAATGAGAACAATTTAAACCCCTTATCGAGGATCAATTGGAGGGCAAGTCTGGTGCCAGCAGCCGCGGTAATTCCAGCTCCAATAGCGTATATTAAAGTTGTTGCAGTTAAAAAGCTCGTAGTTGGATTTGTGGTGGCACGTGCGGTCCA-----------ATTTTG-GTACTATCGCGTGTCG-CCATCCTTGGGTGGAATCTGTGTGGCATTAAGTTGTCGTGCAGGGGATGCCCATCGTTTACTGTGAAAAAATCAGCGCGTTCAAAGCAGGCTTATGCCGTTGAATGTATTAGCATGGAATAATAAGATAGGACCTTGGTACTATTTTGTTGGTTTGCGCACCGAGGTAATGATTAATAGGGACAGTTGGGGGTATTCGTATTCCATTGTCAGAGGTGAAATTCTTGGATTTCTGGAAGACGAACTACTGCGAAAGCATTTAC-CAAGGATGTTTTCATTAATCAAGAACGAAAGTTAGGGGATCGAAGATGATTAGATACCATCGTAGTCTTAACCATAAACTATGCCGACAAGGGATTGGTGGGGTTT-CGT-TACGTCTCCATCAGCACCTTATGAGAAATC-ACAAGTTTTTGGGTTCCGGGGGGAGTATGGTCGCAAGGCTGAAACTTAAAGAAATTGACGGAAGGGCACCACCAGGAGTGGAGCCTGCGGCTTAATTTGACTCAACACGGGAAAACTTACCAGGTCCAGACATAGTGAGGATTGACAGATTGAGAGCTCTTTCTTGATTCTATGGGTGGTGGTGCATGGCCGTTCTTAGTTGGTGGA-GTGATTTGTCTGGTTAATTCCGTTAACGAACGAGACCGCTGCCTGCTAAATAGTCCAGTGAGTGAATTT--CACTGACGGG-GACTTCTTAGAGGGACGTGCATTCTATTAGATGCAGGAAGATAGCGGCAATAACAGGTCTGTGATGCCCTTAGATGTTCTGGGCCGCACGCGCGCTACACTGATGCATTCAACGAG---TTCTTCCTTGGCCGAGAGGCCTGGGCAATCTTTTGAACGTGCATCGTGATAGGGATAGATTATTGCAATTATTAATCTTGAACGAGGAATTCCTAGTAAACGCAGATCATCAATCTGCATTGATTACGTCCCTGCCCTTTGTACACACCGCCCGTCGCACCTACCGATTGAATGGTCCGGTGAAGCCTCGGGATTGTGACCATTGCCTTTAT--TGGTGTTGGTTGCGAGAACTTGTCTAAACCTTATCATTTAGAGGAAGGTGAA------------------------------------AGTGACCGTTACGAATCTGGTGTAATCCCTTACGCTAAAATGGGTTACTGGGATGCTGCATACGCAGTAAAAAATACTGACGTTCTTGCTTTATTCCGTATTACACCACAACCAGGTGTAGATCCAGTAGAAGCTGCAGCAGCTGTAGCTGGTGAATCTTCTACTGCAACATGGACAGTTGTATGGACTGATTTATTAACAGCTTGTGACCGTTACCGTGCTAAAGCTTACCGTGTAGATCCAGTTCCAAATACAACTGATCAATATTTTGCATTCATCGCTTACGAATGTGATTTATTCGAAGAAGGTTCTTTAGCTAACTTAACAGCGTCTATCATTGGTAACGTATTCGGTTTCAAAGCCGTATCTGCTTTACGTTTAGAAGATATGCGTATTCCTCATTCTTACTTAAAAACATTCCAAGGTCCAGCGACTGGTGTTGTTGTAGAACGTGAACGTTTAAACAAATATGGTACTCCATTATTAGGTGCTACAGTAAAACCTAAATTAGGTTTATCTGGTAAAAACTATGGTCGTGTAGTATATGAAGGTTTAAAAGGTGGTTTAGACTTCTTAAAAGATGATGAAAACATTAACTCACAACCATTCATGCGTTGGAGAGAGCGTTTCTTAAACTGTATGGAAGGTATCTACCGTGCATCTTCTGCTACTGGTGAAGTTAAAGGTTCTTACTTAAACATTACTGGTGGTACAATGGAAGAAGTTTACAAACGTGCTGAATACGCTAAATCAGTAGGTTCTGTAATCGTTATGATCGATTTAGTTATGGGTTACACAGCTATTCAATCAATTGCGTACTGGGCTCGTGAAAACGATATGCTTTTACACTTACACCGTGCAGGTAACTCTACATACGCACGTCAAAAAAACCATGGTATTAACTTCCGTGTTATTTGTAAGTGGATGCGTATGTCTGGTGTAGATCATATTCACGCTGGTACAGTTGTAGGTAAATTAGAAGGTGATCCTTTAATGATTAAAGGTTTCTACGATACTTTATTAGCTACACAATTAGATGTTAACTTACCATGTGGTATTTTCTTCGAAATGACATGGGCAAGTTTACGTAAATGTATGCCTGTAGCTTCAGGTGGTATCCACTGTGGTCAAATGCATCAATTAGTTCACTATTTAGGTGATGATGTAGTATTACAATTCGGTGGTGGTACAATTGGTCACCCTGATGGTATTCAAGCAGGTGCTACAGCTAACCGTGTTGCTTTAGAAGCAATGGTATTAGCTCGTAACGAAGGTGCTGACTACTTCAATAACCAAGTTGGTCCTCAAATTTTACGTGAGGCAGCTAAAACATGTGGTCCTTTACAAACAGCTTTAGATTTATGGAAAGATATCAGCTTCAACTACACATCTACAGATACAGCTGATTTCGCTACAACACCTACAGCT----------------------------------------------------------------------------------------------------------------------------------------------------------------------------------------------------------------------------------------------------------------------------------------------------------------------------------------------------------------------------------------------------------------------------------------------------------------------------------------------------------------------------------------------------------------------------------------------------------------------------------------------------------------------------------------------------------------------------------------------------------------------------------------------------------------------------------------------------------------------------------------------------------------------------------------------------------------------------------------------------------------------------------------------------------------------------------------------------------------------------------------------------------------------------------------------------------------
	Craticula_cuspidata              TGCCAGTAGTCATACGCTCGTCTCAAAGATTAAGCCATGCATGTCTAAGTATAAATC-TTTTACTTTGAAACTGCGAACGGCTCATTATATCAGTTATAGTTTATTTGATAGTCCCTT-ACTACACGG-ATAACCGTAGTAATTCTAGAGCTAATACGTGCGTCAATACTCTTC-G---------GAGTAGTATTTATTAGATTGAAACCAACTGC--TTCGGCATGATATGGTGATTCATAATAAGCTTGCGGATCGCATGGCC-T-AGCCGGCGACGGATCATTCAAGTTTCTGCCCTATCAGCTTTG-ACGGTACTGTATTGGAGTACCGTGGCGGTAACGGGTGACGGAAAATTAGGGTTTGACACCGGAGAGGGAGCCTGAGAGACGGCTACCACATCCAAGGAAGGCAGCAGGCGCGTAAATTACCCAATCTTGACACAAGGAGGTAGTGACAATAAATAACAATGCCGGGCT-TTTGTAAGTCTGGCAATTGGAATGAGAACAATTTAAACCCCTTATCGAGGATCAATTGGAGGGCAAGTCTGGTGCCAGCAGCCGCGGTAATTCCAGCTCCAATAGCGTATATTAAAGTTGTTGCAGTTAAAAAGCTCGTAGTTGGATTTGTGGTGCGTCC-ATGGCGTCC-------ATTCACTTG-GTTCTGCCGTGGCCTTGCCATCCTTGGGTGGATTCTGTGTGGCATTAGGTTGTCGTGCAGGGGATGCCCATCGTTTACTGTGAAAAAATTAGAGTGTTCAAAGCAGGCTTATGCCGTTGAATATATTAGCATGGAATAATAAGATAGGTCTTTGGTCCTATTTTGTTGGTTTGCGGGCCAGAGAAATGATTAACAGGGACAGTTGGGGGTATTCGTATTCCATTGTCAGAGGTGAAATTCTTGGATTTCTGGAAGACGAACTACTGCGAAAGCATTTAC-CAAGGATGTTTTCATTAATCAAGAACGAAAGTTAGGGGATCGAAGATGATTAGATACCATCGTAGTCTTAACCATAAACTATGCCGACAAGGGATTGGCGGGGTTT-CGT-TACGTCTCCGTCAGCACCTTATGAGAAATC-ACAAGTTTTTGGGTTCCGGGGGGAGTATGGTCGCAAGGCTGAAACTTAAAGAAATTGACGGAAGGGCACCACCAGGAGTGGAGCCTGCGGCTTAATTTGACTCAACACGGGAAAACTTACCAGGTCCAGACATAGTGAGGATTGACAGATTGAGAGCTCTTTCTTGATTCTATGGGTGGTGGTGCATGGCCGTTCTTAGTTGGTGGA-GTGATTTGTCTGGTTAATTCCGTTAACGAACGAGACCCCTGCCTGCTAAATAATCCCATGAGTGAATTT--CACTGATGCG-GATTTCTTAGAGGGACGTGCATTCTATTAGATGCAGGAAGAGAGGGGCAATAACAGGTCTGTGATGCCCTTAGATGTTCTGGGCCGCACGCGCGCTACACTGATGCATTCAACGAG----TTTACCTTGGCCGAGAGGCCTGGGCAATCTTTTGAACGTGCATCGTGATAGGGATAGATTATTGCAATTATTAATCTTGAACGAGGAATTCCTAGTAAACGCAGATCATCAATCTGCATTGATTACGTCCCTGCCCTTTGTACACACCGCCCGTCGCACCTACCGATTGAATGGTCCGGTGAAGCCTCGGGATTGTGGCTGGTGCCTTCAC--TGGCGCTGGTTGCGAGAACTTGTCTAAACCTTATCATTTAGAGGAAGGTGAAATGTCTCAATCTGTATCAGAACGGACTCGAATCAAAAGTGACCGTTACGAATCTGGTGTAATTCCTTACGCTAAAATGGGTTACTGGGATGCTGCATATGCAGTAAAAACTACTGATGTTCTTGCATTATTCCGTATTACACCACAACCAGGTGTAGACCCAGTAGAAGCAGCTGCAGCAGTAGCTGGTGAATCTTCTACAGCAACATGGACAGTTGTATGGACTGATTTATTAACAGCTTGTGACCGTTACCGTGCTAAAGCTTACCGTGTAGATCCAGTTCCAAATACAACAAATCAATTCTTCGCTTTCATCGCATACGAATGTGATTTATTCGAAGAAGGTTCATTAGCTAACTTAACAGCGTCTATCATTGGTAACGTATTCGGTTTCAAAGCCGTATCTGCATTACGTTTAGAAGATATGCGTATTCCTCACTCTTACTTAAAAACATTCCAAGGTCCAGCGACAGGTGTTATTGTAGAGCGTGAGCGTTTAAACAAATACGGTACACCATTATTAGGTGCAACAGTAAAACCTAAATTAGGTTTATCTGGTAAAAACTATGGTCGTGTAGTATATGAAGGTTTAAAAGGCGGTTTAGACTTCTTAAAAGATGATGAGAACATTAACTCTCAACCATTCATGCGTTGGAGAGAGCGTTTCTTATACTGTATGGAAGCTATTAACCGTGCTTCTTCAGCTACAGGTGAAGTTAAAGGTTCATACTTAAACATCACTGCAGGTACAATGGAAGAAGTGTACAAACGTGCTGAGTACGCTAAAGCTGTTGGTTCTGTAATTGTAATGATTGACTTAGTAATGGGTTACACAGCAATTCAAAGTGCTGCATACTGGGCTCGTGAAAATGACATGATTTTACACTTACACCGTGCAGGTAACTCTACATACGCTCGTCAAAAGAACCATGGTATTAACTTCCGTGTTATCTGTAAATGGATGCGTATGTCTGGTGTAGACCATATCCACGCTGGTACAGTTGTTGGTAAATTAGAAGGTGATCCTTTAATGATTAGAGGTTTCTACGATACTTTATTATTAACACACTTAGATGTTAACTTACCATACGGTATCTTCTTCGAAATGTCATGGGCTAGTTTACGTAAATGTATGCCTGTTGCATCAGGTGGTATTCACTGTGGTCAAATGCACCAATTAGTTCACTATTTAGGTGATGATGTTGTTTTACAATTCGGTGGTGGTACAATTGGTCACCCTGATGGTATTCAAGCAGGTGCTACAGCTAACCGTGTTGCTTTAGAAGCAATGGTATTAGCTCGTAACGAAGGTGCTGATTACTTCAATAGCGATATTGGTCCTAAAATTTTACGCGATGCTGCTAAAACATGTGGTCCTTTACAAACAGCTTTAGATTTATGGAAAGATATTAGCTTCAACTATACATCTACAGATACAGCTGATTTCGCTACAACACCTACAGCAAACATCTAA------GTTTATTAATGTTTCAGGTAAATTATTAGGTGCTCACGTAGCACACGCTGGCTTTATGGTATTCTGGGCTGGTGCAATGATTTTATTTGAAGTATCTCACTTTGTTCCAGAAAAACCTTTATATGAACAAGGTTTCATCTGTATGCAACATTTAGCAACGTTAGGTTATGGTGTTGGCCCAGGCGGCGAAATTACTACAACAGTACCTTACTTTGCTGTTGGTGTAATTCATTTAATTTCATCAGCTGTTTTAGGTTTTGGTGGTATTTATCACTCAGTACTAGGTCCAGATACATTAGAAGAATCATTCCCATTCTTTGGTTATGACTGGCGTGATAAAAACAAAATGACAACAATTTTAGGTATCCATTTATGCCTTTTAGGTGGTGGTGCTTTATTATTAGTTGCAAAAGCTATGTATATCGGTGGTGTATATGATACTTGGGCACCTGGTGGTGGAGATGTTCGTTTAATCACAACACCTACATTAAACCCAATTGTAATTTTTGGTTATGTATTCCGTTCTCCATTTGGTGGAGATGGTTGGGTTGTATCAGTAAATAACATGGAAGATGTTATTGGTGGTCATGTTTGGGTTGGTGTGTTATGTATTATTGGTGGTATTTGGCATATTTTCACTAAACCATTTGCTTGGGCACGTCGTGCTTTCGTATGGTCAGGTGAAGCTTACTTATCATATAGTTTAGCTGCTATTTCTATGATGGGTTTAACAGCTTCATTATACTCTTGGTACAACAACACAGCTTACCCTAGTGAATTCTATGGTCCAACAGGTCCAGAAGCTTCACAAGCACAAACATTTACATTCTTAGTTAGAGACCAACGTTTAGGTGCTAATGTTTCATCAGCACAAGGTCCAACTGGTTTAGGTAAATACTTAATGCGTTCACCAAGTGGTGAAATCATCTTTGGTGGTGAAACAATGCGTTTCTGGGATTTACGTGCACCTTGGGTTGAACCATTACGTGGTCCAAATGGTTTAGATATCAACAAAATTAAAAATGATATTCAACCATGGCAAGAACGTCGTGCTGCAGAATACATGACACATGCACCATTAGGTTCACTTAACTCAGTAGG----------------------------------------------------
	Denticula_kuetzingii             --CCAGTAGTCATACGCTCGTCTCAAAGATTAAGCCATGCATGTCTAAGTATAAATC-TTTTACTTTGAAACTGCGAACGGCTCATTATATCAGTTATAGTTTATTTGATAGTCCCTT-TCTACTCGG-ATAACTGTAGAAATTCTAGAGCTAATACGTGCGTCAAGACTCTTCTG---------GAGTCGTATTTATTAGATTGAAACCAACCCC--TTCGGGGTGATGTGGTGATTCATAATAAGTTTGCGGATCGCATGCCT-T-TGGCGGCGACGGATCATTCAAGTTTCTGCCCTATCAGCTTTGGATGATAAGGTATTGGCTTATCATGGCTTTAACGGGTAACGGGAAATTAGGGTTTGATTCCGGAGAGGGAGCCTGAGAGACGGCTACCACATCCAAGGAAGGCAGCAGGCGCGTAAATTACCCAATCCTGACACAGGGAGGTAGTGACAATAAATAAGAATGCCGGGCC-TTTGTAGGTCTGGCAATTCGAATGAGAACAATTTAAACCCCTTATCGAGTATCAATTGGAGGGCAAGTCTGGTGCCAGCAGCCGCGGTAATTCCAGCTCCAATAGCGTATATTAAAGTTGTTGCAGTTAAAAAGCTCGTAGTTGGATTTGTGGCGTGTCCTGTCGGAGCATGGGCTCTGCTTGTGT-GTCTGTACGGGTGTGCCTTTAATGGGATTGTTGGCTTTGTGGCATTAGGTTGTCGCATTGTTGATGCCCATCTTTTACTGTGAAAAAATTAGAGTGTTCAAAGCAGGCTTATGCCGTTGAATATGTTAGCATGGAATAATGATATAGGACCTTGGTACTATTTTGTTGGTTTGCGCACTAAGGTAATGATTAATAGGGACAGTTGGGGGTATTCGTATTCCATTGTCAGAGGTGAAATTCTTGGATTTTTGGAAGACGAACTACTGCGAAAGCATTTAC-CAAGGATGTTTTCATTAATCAAGAACGAAAGTTAGGGGATCGAAGATGATTAGATACCATCGTAGTCTTAACCATAAACTATGCCGACAAGGGATTGGTGGAGTTT-CGT-TTCGTCTCCATCAGCACCTTATGAGAAATC-ACAAGTCTTTGGGTTCCGGGGGGAGTATGGTCGCAAGGCTGAAACTTAAAGAAATTGACGGAAGGGCACCACCAGGAGTGGAGCCTGCGGCTTAATTTGACTCAACACGGGAAAACTTACCAGGTCCAGACATAGTGAGGATTGACAGATTGAGAGCTCTTTCTTGATTCTATGGGTGGTGGTGCATGGCCGTTCTTAGTTGGTGGA-GTGATTTGTCTGGTTAATTCCGTTAACGAACGAGACCCCTGCCTGCTAAATAGCCCGCATAGTGCCTGT--CACTGTGTTGGTGCTTCTTAGAGGGACGTGCATTCTATTAGATGCAGGAAGATAGGGGCAATAACAGGTCTGTGATGCCCTTAGATGTTCTGGGCCGCACGCGCGCTACACTGATGCATTCAACGAG-TTGTTTCCCTTGGCCGAGAGGCCTGGGCAATCTTTTGAACGTGCATCGTGATAGGGATAGATTATTGCAATTATTAATCTTGAACGAGGAATTCCTAGTAAACGCAGATCATCAATCTGCATTGATTACGTCCCTGCCCTTTGTACACACCGC----------------------------------------------------------------------------------------------------------------------------------------------------------GACCGTTACGAATCTGGTGTAATCCCGTACGCTAAAATGGGTTACTGGGATGCTTCATACGCAGTAAAAACTACTGATGTTCTTGCTTTATTCCGTATTACACCACAACCAGGTGTAGATCCTGTAGAAGCTGCAGCAGCAGTAGCTGGCGAATCGTCAACTGCAACTTGGACAGTTGTATGGACAGATTTATTAACAGCTTGTGACCGTTACCGAGCAAAAGCTTACCGTGTTGACCCAGTTCCAAATGCGACAGACCAATACTTTGCATTTATCGCATACGAATGTGATTTATTCGAAGAAGGTTCATTAGCGAACTTAACAGCGTCTATCATTGGTAACGTTTTTGGTTTTAAAGCTGTATCAGCTTTACGTTTAGAAGATATGCGTATTCCTCACTCATACTTAAAAACATTCCAAGGTCCTGCAACAGGTATTGTTGTAGAACGTGAGCGTTTAAACAAATACGGTACTCCATTATTAGGTGCAACAGTAAAACCAAAATTAGGTTTATCTGGTAAAAACTATGGGCGTGTAGTATACGAAGGTTTAAAAGGTGGATTAGACTTCTTAAAAGATGATGAAAACATCAACTCACAACCATTTATGCGTTGGAGAGAACGTTTCTTAAACTGTATGGAAGGTATTAACCGTGCATCTGCCGCTACAGGGGAAGTAAAAGGTTCTTACTTAAACGTTACAGCTGCTACTATGGAAGAAATCTACAAACGTTGTGAGTATGCTAAAGAAGTAGGTTCTATAGTTGTGATGATCGATTTAGTAATGGGTTACACAGCAATCCAAAGTACTGCTATTTGGGCTCGTGAAAACGATATGCTTTTACATTTACACCGTGCAGGTAACTCTACATACGCGCGTCAAAAAAATCATGGGATTAACTTCCGTGTTATTTGTAAATGGATGCGTATGTCAGGTGTAGATCACATTCACGCTGGGACAGTTGTAGGTAAATTAGAAGGTGATCCTTTAATGATTAAAGGTTTCTATGATACATTACGTTTAACGCAATTAGACGTAAACTTACCATACGGTCTTTTCTTTGAGATGTCATGGGCTAGTTTACGTCGTTGTATGCCAGTTGCATCCGGTGGTATTCACTGTGGTCAAATGCACCAATTAGTTTACTATTTAGGTGATGACGTAGTATTACAATTCGGTGGTGGTACAATCGGTCACCCCGATGGTATTCAAGCAGGTGCGACTGCAAACCGTGTTGCTTTAGAATCAATGGTCTTAGCTCGTAATGAAGGTGCTGATTACTTCAACAATGAAGTTGGTCCTGTTATTTTACGCAATGCTGCTAAAACATGTGGTCCTTTACAAACAGCTTTAGATTTATGGAAAGATATTAGTTTTAACTATACATCTACAGATACAGCTGATTTCGCTGCAACACCAACAGCAAACGTATAA--------------------------------------------------------------------TTTGGGCTGGCGCAATGATTTTATTTGAAGTTTCACACTTCGTCCCAGAAAAACCTTTATATGAACAAGGTTTTATTTGTATGCAACATTTAGCAACCTTAGGCTACGGAATTGGTCCAGGAGGAGAAATTACTACAACTGTACCATACTTTGCTGTTGGTGTTATTCATTTAATTTCTTCAGCAGTATTAGGTTTTGGCGGCATTTACCATTCATTATTAGGTCCTGATACATTAGAAGAATCATTCCCATTCTTTGGTTATGATTGGCGTGATAAAAATAAAATGACGACTATTCTAGGTATTCATTTATGCTTATTAGGTTGCGGCTCATTTTTATTAGTAGCGAAAGCAATGTATATTGGTGGTGTTTATGATACTTGGGCACCAGGTGGTGGAGATGTTCGTTTTATTACAACACCGACCTTAAATCCAATTGTTATTTTTGGTTATGTATTCCGTTCTCCATTTGGTGGAGATGGTTGGGTAGTTTCTGTCAACAACATGGAAGACATTATTGGTGGTCACATTTGGGTTGGGATTTTATGTATTACTGGTGGAATTTGGCATATTTTTACAAAACCATTTGCATGGGCACGTCGTGCTTTTGTATGGTCAGGTGAAGCATATCTTTCATATAGTTTAGCGGCAATTGCCTTAATGGGATGGACAGCTTCTTTATACTCTTGGTATAATAATACAGCCTATCCAAGTGAATTATATGGACCAACAGGTCCAGAAGCATCACAATCGCAAGCATTTACATTCTTAGTTCGTGACCAACGTTTAGGTGCTAATGTTTCATCAGCTCAAGGTCCGACTGGTTTAGGTAAATACTTGATGCGTTCTCCAAGTGGAGAAATCATTTTTGGTGGTGAAACAATGCGTTTCTGGGATTTACGGGCACCATGGGTAGAACCATTACGTGGTCCAAACGGTTTAGATATCAATAAAATTAAAAATGATATTCAACCATGGCAAGAACGACGTGCTGCGGAGTACATGACACATGCACCTTTAGGGTCATTGAACTCTGTAGGTGGTGTAGCGACAGAAATTAACTCTGTTA-----------------------
	Entomoneis_ornata                TGCCAGTAGTCATACGCTCGTCTCAAAGACTAAGCCATGCACGTCTAAGTATAAATA-TTCTACTTTGAAACTGCGAATGGCTCATTATATCAGTTATAGTTTATTTGATAGTCCCTT-ACTACTTGG-ATAACCGTAGTAATTCTAGAGCTAATACATGCGTCAACACCCATCTA---------GGGTGGTATTTATTAGATTGAAACCAACCCC--TTCGGGGTGATGTGGTGATTCATAATAAGCTTGCGGATCGCACGGCT-C-GTCCGGCGACGGATCATTTGAGTTTCTGCCCTATCAGCTTTGGACGGTAAGGTATTGGCTTACCGTGGCTTTAACGGGTAACGGGGAATTAGGGTTCGATTCCGGAGAGGGAGCCTGAGAGACGGCTACCACATCCAAGGAAGGCAGCAGGCGCGTAAATTACCCAATCTTGAAACAAGGAGGTAGTGACAATAAATAACAATGCCGGGCC-TTTGTAGGTCTGGCAATTGGAATGAGAACAATTTAAATCCCTTATCGAGGATCAATTGGAGGGCAAGTCTGGTGCCAGCAGCCGCGGTAATTCCAGCTCCAATAGCGTATATTAAAGTTGTTGCAGTTAAAAAGCTCGTAGTTGGACTTGTGC-GTGCCCTCGATGTCCTTT------------TT-GGTACGTTCGGGGGTGTGCATCCTTGGGTGGAACCTGTGTGGCATTAGGTTGTCGTGCAGGGGATGCTCATCGTTTACTGTGAAAAAATTAGAGTGTTCAAAGCAGGCTTACGCCGTTGAATATATTAGCATGGAATAATAAGATAGGACCTTGGTACTATTTTGTTGGTTTGCGCACCGAGGTAATGATTAACAGGGACAGTTGGGGGTATTCGTATTCCATTGTCAGAGGTGAAATTCTTGGATTTTTGGAAGACGAACTACTGCGAAAGCATTTAC-CAAGGATGTTTTCATTAATCAAGAACGAAAGTTAGGGGATCGAAGATGATTAGATACCATCGTAGTCTTAACCATAAACTATGCCAACAAGGGATTGGCGGGGTTTTCGT-TACGTCTCCGTCAGCACCTTATGAGAAATC-ACAAGTTTTTGGGTTCCGGGGGGAGTATGGTCGCAAGGCTGAAACTTAAAGAAATTGACGGAAGGGCACCACCAGGAGTGGAGCCTGCGGCTTAATTTGACTCAACACGGGAAAACTTACCAGGTCCAGACATGGTGAGGATTGACAGATTGAGAGCTCTTTCTTGATTCTATGGGTGGTGGTGCATGGCCGTTCTTAGTTGGTGGA-GTGATTTGTCTGGTTAATTCCGTTAACGAACGAGACCCCTGCCTGCTAAATAGTCCGGCGAGTGATCTT--CACTGGCTAG-GGCTTCTTAGAGGGACGTGCATTCGACTAGTTGCAGGAAGATAGGGGCAATAACAGGTCTGTGATGCCCTTAGATGTTCTGGGCCGCACGCGCGCTACACTGATGCATTCAACGAG----TGTACCTTGGCCGAGAGGCTTGGGCAATCTTTTGAACGTGCATCGTGATAGGGATAGATTATTGCAATTATTAATCTTGAACGAGGAATTCCTAGTAAACGCAGATCATCAATCTGCATTGATTACGTCCCTGCCCTTTGTACACACCGCCCGTCGCACCTACCGATTGGATGGTCCGGTGAAGCCTCGGGATTGTGACTGCCGCCTTTAT--TGGTGTCGGTTGCGAGAACTTGTCTAAACCTTATCATCTAGAGGAAGGTGAAATGTCTCAATCTGTATCAGAACGGACTCGAATCAAAAGTGACCGTTACGAATCTGGTGTAATCCCTTACGCTAAAATGGGTTACTGGGATGCTGCATATGCAGTAAAAAATACTGATGTTCTTGCTTTATTCCGTATTACTCCACAACCAGGTGTAGATCCAGTAGAAGCTGCTGCAGCTGTAGCTGGTGAGTCTTCAACTGCAACATGGACAGTTGTATGGACTGATTTATTAACAGCTTGTGACCGTTACCGTGCTAAAGCTTACCGCGTAGACCCAGTTCCAAATACAACTGATCAATACTTCGCATTCGTAGCTTACGAATGTGACTTATTTGAAGAAGGTTCTTTAGCTAACTTAACAGCGTCTATTATCGGTAACGTATTCGGTTTCAAAGCTATCTCTGCATTACGTTTAGAAGATATGCGTATTCCTCACTCATACTTAAAAACATTCCAAGGTCCAGCAACTGGTATTATCGTAGAACGTGAACGTTTAAATAAATACGGTATTCCTTTATTAGGTGCTACAGTAAAACCAAAATTAGGTTTATCTGGTAAAAACTACGGTCGTGTAGTATACGAAGGTTTAAAAGGTGGTTTAGACTTCTTAAAAGATGACGAAAACATTAACTCACAACCATTCATGCGTTGGAGAGAACGTTTCTTATACTGTATGGAAGGTATCAACCGTGCATCAGCATCAACAGGTGAAGTAAAAGGTTCATACTTAAACATCACTGCTGGTACAATGGAAGAAGTTTACAAACGTGCTGAGTACGCTAAAGCAGTAGGTTCTGTAATCGTTATGATCGACTTAGTAATGGGTTATACAGCAATCCAATCAGCAGCTATCTGGTCTCGTGAAAATGATATGTTATTACACTTACACCGTGCAGGTAACTCAACATATGCACGTCAAAAAAATCATGGTATTAACTTCCGTGTTATTTGTAAGTGGATGCGTATGTCAGGTGTAGATCATATCCACGCCGGTACAGTTGTAGGTAAATTAGAAGGCGATCCTTTAATGATCCGTGGTTTCTACGATACTTTACGTGAAACACACTTAGATGTTAACTTACCATATGGTATTTTCTTCGAAATGACATGGGCAAGTTTACGTAAATGTATGCCTGTAGCATCAGGTGGTATCCACTGTGGTCAAATGCACCAATTAATTCATTATTTAGGTGATGACGTAATCTTACAATTTGGTGGTGGTACAATCGGTCACCCTGATGGTATTCAAGCAGGTGCTACAGCTAACCGTGTTGCATTAGAAGCAATGGTATTAGCTCGTAACGAAGGTGCTGACTACTTCAACAACCAAGTTGGTCCTCGCATTTTACGTGAAGCTGCTAAAACATGTGGTCCTTTACAAACAGCTTTAGACTTATGGAAAGATATCAGCTTCAACTACACATCTACAGATACAGCTGATTTCGCTACAACAGCTACAGCAAACGTATAA---------TATCAATGTTTCAGGTAAATTATTAGGTGCTCACGTAGCACACGCTGGTTTAATGGTATTCTGGGCTGGTGCAATGATTTTATTTGAAGTATCACACTTTGTTCCAGAAAAACCTTTATATGAACAAGGTTTTATCTGTATGCAACATTTAGCATCATTAGGTTATGGTGTTGGACCAGGCGGTGAAATTACTACAACAGTACCATACTTCGCTGTTGGTGTAATTCATTTAATTTCATCTGCTGTATTAGGCTTTGGTGGTATTTACCATTCATTATTAGGTCCAGATACATTAGAAGAATCATTCCCATTCTTTGGTTATGACTGGCGTGATAAAAACAAAATGACAACAATTTTAGGAATCCACTTAATTTTATTAGGGGTTGGTTCTTTATTATTTGTTGCTAGAGCAATGTATCTTGGTGGTGTTTACGATACATGGGCACCAGGTGGTGGCGATGTTCGTTTAATTACAACTCCTACTTTAAATCCAATTGTAATCTTTGGCTATGTATTCCGTTCACCATTTGGTGGAGACGGATGGGTAGTATCAGTAAACAATATGGAAGATGTCGTTGGTGGTCACATATGGGTTGGTGTATTATGCATCATCGGTGGCTTCTGGCACATCTTTACAAAACCATTTGCTTGGGCTCGTCGTGCATTTGTTTGGTCAGGTGAAGCATACTTATCATATAGTTTAGCTGCAATCTCTTTAATGGGTTTAACAGCTTCATTATATTCATGGTATAACAATACAGCTTATCCAAGTGAATTCTACGGTCCAACTGGCCCAGAAGCATCACAATCACAAGCATTTACATTCTTAGTTCGTGACCAACGTTTAGGTGCAAATGTTTCATCTGCACAAGGTCCAACTGGTTTAGGTAAATACTTAATGCGTTCACCAAGTGGTGAGATCATTTTTGGTGGTGAAACAATGCGTTTCTGGGATTTACGTGCACCATGGGTTGAACCATTACGTGGTCCAAATGGTTTAGATATTAATAAAATTAAAAATGATATCCAACCATGGCAAGAACGTCGTGCTGCAGAATACATGACACATGCTCCATTAGGTTCATTAAACTCAGTAGGTGGTGTTGCTACAGAAATTAACTCAGTTAACTATGTATCTCCACGTTCTTGG
	Entomoneis_sp.                   TGCCAGTAGTCATACGCTCGTCTCAAAGACTAAGCCATGCACGTCTAAGTATAAATC-TTTTACTTTGAAACTGCGAATGGCTCATTATATCAGTTATAGTTTATTTGATAGTCCCTT-ACTACTTGG-ATAACCGTAGTAATTCTAGAGCTAATACATGCGTCAGCACCCATTT----------GGGTGGTATTTATTAGATGGAAACCAACCCC--TTCGGGGTGATGTGGTGATTCATAATAAGCTTGCGGATCGCACGGCT-C-TGCCGGCGACGGATCATTCAAGTTTCTGCCCTATCAGCTTTGGACGGTAAGGTATTGGCTTACCGTGGCTTTAACGGGTAACGGGGAATTAGGGTTCGATTCCGGAGAGGGAGCCTGAGAGACGGCTACCACATCCAAGGAAGGCAGCAGGCGCGTAAATTACCCAATCTTGAAACAAGGAGGTAGTGACAATAAATAACAATGCCGGGCC-TTTGTAGGTCTGGCAATTGGAATGAGAACAATTTAAATCCCTTATCGAGGATCAATTGGAGGGCAAGTCTGGTGCCAGCAGCCGCGGTAATTCCAGCTCCAATAGCGTATATTAAAGTTGTTGCAGTTAAAAAGCTCGTAGTTGGACTTGTGCCGTGTCCCTGATGTCCATT--------TTCTTG-GTACGTTTGGGGGCGTGGCATCCTTGGGTGGAACCTGTGTGGCATTAGGTTGTCGTGCAGGGGATGCTCATCGTTTACTGTGAAAAAATTAGAGTGTTCAAAGCAGGCTTATGCCGTTGAATATATTAGCATGGAATAATAAGATAGGACCTTGGTACTATTTTGTTGGTTTGCGCACCGAGGTAATGATTAACAGGGACAGTTGGGGGTATTCGTATTCCATTGTCAGAGGTGAAATTCTTGGATTTCTGGAAGACGAACTACTGCGAAAGCATTTAC-CAAGGATGTTTTCATTAATCAAGAACGAAAGTTAGGGGATCGAAGATGATTAGATACCATCGTAGTCTTAACCATAAACTATGCCAACAAGGGATTGGCGGGGTTTTCGT-TACGTCTCCGTCAGCACCTTAGGAGAAATC-ACAAGTTTTTGGGTTCCGGGGGGAGTATGGTCGCAAGGCTGAAACTTAAAGAAATTGACGGAAGGGCACCACCAGGAGTGGAGCCTGCGGCTTAATTTGACTCAACACGGGAAAACTTACCAGGTCCAGACATAGTGAGGATTGACAGATTGAGAGCTCTTTCTTGATTCTATGGGTGGTGGTGCATGGCCGTTCTTAGTTGGTGGA-GTGATTTGTCTGGTTAATTCCGTTAACGAACGAGACCCCTGCCTGCTAAATAGTCCGGCGAGT--TCTG--AACTGGCTGG-GGCTTCTTAGAGGGACGTGCATTCGACTAGTTGCAGGAAGATAGGGGCAATAACAGGTCTGTGATGCCCTTAGATGTTCTGGGCCGCACGCGCGCTACACTGATGCATTCAACGAG----T-TTCCTTGGCCGAGAGGCCTGGGCAATCTTTTGAACGTGCATCGTGATAGGGATAGATTATTGCAATTATTAATCTTGAACGAGGAATTCCTAGTAAACGCAGATCATCAATCTGCATTGATTACGTCCCTGCCCTTTGTACACACCGCCCGTCGCACCTACCGATTGGATGGTCCGGTGAAGCCTCGGGATTGTGACCGTTGCCTTTGT--TGGTGTCGGTTGCGAGAACCTGTCTAAACCTTATCATCTAGAGGAAGGTGAAATGTCTCAATCTGTATCAGAACGGACTCGAATCAAAAGTGACCGTTACGAATCTGGTGTAATCCCTTACGCTAAAATGGGTTACTGGGATGCTGCATATGCAGTAAAAAGTACTGATGTTCTTGCTTTATTCCGTATCACACCACAACCAGGTGTAGATCCAGTAGAAGCTGCAGCTGCTGTAGCTGGTGAATCTTCTACTGCAACATGGACAGTTGTATGGACTGATTTATTAACAGCTTGTGATCGTTACCGTGCGAAAGCTTACCGTGTAGATCCAGTTCCAAACACAACTGATCAATACTTCGCATTCATCGCTTACGAATGTGATTTATTCGAAGAAGGTTCATTAGCTAACATCACAGCTTCTATTATTGGTAACGTATTCGGTTTCAAAGCTATCTCTGCATTACGTTTAGAAGATATGCGTATCCCTCACTCTTACTTAAAAACATTCCAAGGTCCAGCGACTGGTATTATTGTAGAACGTGAGCGTTTAAACAAATACGGTATCCCATTATTAGGTGCTACAGTAAAACCAAAATTAGGTTTATCTGGTAAAAACTATGGTCGTGTAGTATACGAAGGTTTAAAAGGTGGTTTAGACTTCTTAAAAGATGATGAAAACATTAACTCACAACCATTCATGCGTTGGAGAGAGCGTTTCTTATACTGTATGGAAGGTATCAACCGTGCATCAGCATCAACAGGTGAAACAAAAGGTTCTTACTTAAACATTACTGCTGGTACAATGGAAGAAGTTTACAAACGTGCTGAATATGCTAAAGCAGTAGGTTCTATCATTGTTATGATCGATTTAGTTATGGGTTATACAGCGATTCAATCAATTGCATACTGGGCTCGTGAAAACGATATGTTATTACACTTACACCGTGCTGGTAACTCTACATATGCACGTCAAAAAAATCATGGTATTAACTTCCGTGTTATCTGTAAGTGGATGCGTATGTCTGGTGTAGATCATATCCACGCTGGTACAGTTGTAGGTAAATTAGAAGGTGATCCTTTAATGATTAGAGGTTTCTACGATACTTTACGTGAAACTCATTTAGATGTTAACTTACCATACGGTATTTTCTTCGAAATGACTTGGGCAAGTTTACGTAGATGTATGCCTGTAGCTTCAGGTGGTATCCACTGTGGTCAAATGCACCAATTAGTTCACTACTTAGGTGATGACGTAGTATTACAATTCGGTGGTGGTACAATTGGTCACCCTGATGGTATTCAAGCGGGTGCTACAGCTAACCGTGTTGCATTAGAAGCAATGGTATTAGCTCGTAACGAAGGTACTGACTACTTCAACCAACAAGTTGGTCCTCAAATTTTACGTGAGGCAGCTAAAACTTGTGGTCCTTTACAAACAGCTTTAGACTTATGGAAAGATATCAGCTTCAACTACACATCTACAGATACAG-----------------------------------TGCTCGTTTAATCAATGTTTCAGGTAAATTATTAGGTGCTCACGTAGCACACGCAGGCTTAATGGTATTTTGGGCTGGTGCAATGATTTTATTTGAAGTATCTCACTTTGTTCCAGAAAAACCTTTATATGAACAAGGGTTCATCTGTATGCAACACTTAGCAACTTTAGGTTACGGTGTTGCACCAGGTGGTGAAATTGTTAACACAGTACCATACTTTGCAGTTGGTGTTATTCACTTAATCTCATCTGCTGTATTAGGCTTTGGTGGTATCTACCACTCATTATTAGGTCCAGATACATTAGAAGAGTCATTCCCATTCTTTGGTTATGACTGGCGTGATAAAAACAAAATGACAACAATTTTAGGAATCCACTTAGTTTTATTAGGTGTTGGTTCTTTATTATTAGTTGCTAAAGCAATGTACCTTGGTGGTGTTTATGATACATGGGCTCCAGGTGGTGGAGATGTTCGTTTAATCACTACGCCTACTTTAAACCCTATTGTAATCTTTGGTTATGTATTCCGTTCACCATTCGGTGGAGACGGTTGGGTTGTATCAGTAAACAACATGGAAGATATTATTGGTGGTCACATTTGGATTGGTGTTTTATGCATCATCGGTGGTTTCTGGCATATCTTTACAAAACCATTTGCTTGGGCACGTCGTGCTTTCGTTTGGTCAGGTGAAGCATATTTATCATACAGTTTAGCAGCAATTTCTCTTATGGGTTTAACAGCTTCATTATACTCATGGTATAATAACACAGCTTACCCAAGTGAATTTTATGGTCCAACTGGTCCAGAAGCATCACAATCACAAGCATTTACATTCTTAGTTCGGGATCAACGTTTAGGTGCAAACGTATCATCTGCACAAGGTCCAACTGGTTTAGGTAAATACTTAATGCGTTCACCAAGTGGTGAAATCATTTTTGGTGGTGAAACAATGCGTTTCTGGGATTTACGTGCACCATGGGTTGAGCCATTACGTGGTCCAAATGGTTTAGATATTAATAAAATTAAAAATGATATCCAACCTTGGCAAGAACGTCGTGCTGCGGAATACATGACACATGCTCCATTAGGTTCACTTAACTCAGTAGGTGGTGTTGCTACAGAAATTAACTCAGTTAACTATGTGTCACCACGTTCTTGG
	Epithemia_argus                  TGCCAGTAGTCATACGCTCGTCTCAAAGACTAAGCCATGCACGTCTAAGTATAAATC-TCTTACTTTGAAACTGCGAATGGCTCATTATATCAGTTATAGTTTATTTGATAGTCCCTT-ACTACTTGG-ATAACCGTAGTAATTCTAGAGCTAATACATGCGTCAACACCTGTTT-----------GGTGGTATTTATTAGATGGAAACCAACCCC--TTTGGGGTGATGTGGTGATTCATAATAAGATTGCGGATCGCACGGCT-T--GCCGGCGACGGATCATTCAAGTTTCTGCCCTATCAGCTTTGGACGGTAAGGTATTGGCTTACCGTGGCTTTAACGGGTAACGGGGAATTAGGGTTCGATTCCGGAGAGGGAGCCTGAGAGACGGCTACCACATCCAAGGAAGGCAGCAGGCGCGTAAATTACCCAATCTTGAAACAAGGAGGTAGTGACAATAAATAACAATGCCGGGCC-TTTTTAGGTCTGGCAATTGGAATGAGAACAATTTAAATCCCTTATCGAGGATCAATTGGAGGGCAAGTCTGGTGCCAGCAGCCGCGGTAATTCCAGCTCCAATAGCGTATATTAAAGTTGTTGCAGTTAAAAAGCTCGTAGTTGGATTTGTGCTC-ACCTGTGATGTCCCTA------------TT-GGTACGTTCACGGAAGAGCATCCTTGGGTGGAACCTATGTGGCATTAAGTTGTCGTGTAGGGGATGCTCATCGTTTACTGTGAAAAAATTAGAGTGTTCAAAGCAGGCTTAGGCCGTTGAATATATTAGCATGGAATAATGAGATAGGACCTTGGTACTATTTTGTTGGTTTGCGCACCGAGGTAATGATTAACAGGGACAGTTGGGGGTATTCGTATTCCATTGTCAGAGGTGAAATTCTTGGATTTCTGGAAGACGAACTACTGCGAAAGCATTTAC-CAAGGATGTTTTCATTAATCAAGAACGAAAGTTAGGGGATCGAAGATGATTAGATACCATCGTAGTCTTAACCATAAACTATGCCAACAAGGGATTGGCGGGGTCT-CGT-TACGTCTCCGTCAGCACCTTATGAGAAATC-ACAAGTTTTTGGGTTCCGGGGGGAGTATGGTCGCAAGGCTGAAACTTAAAGAAATTGACGGAAGGGCACCACCAGGAGTGGAGCCTGCGGCTTAATTTGACTCAACACGGGAAAACTTACCAGGTCCAGACATGGTGAGGATTGACAGATTGAGAGCTCTTTCTTGATTCTATGGGTGGTGGTGCATGGCCGTTCTTAGTTGGTGGA-GTGATTTGTCTGGTTAATTCCGTTAACGAACGAGACCCCTGCCTGCTAAATAGTCTAACGAGTGATCTT--CACCGGTTGG-GACTTCTTAGAGGGACGTGCATTCGACTAGTTGCAGGAAGATAGGGGCAATAACAGGTCTGTGATGCCCTTAGATGTTCTGGGCCGCACGCGCGCTACACTGATGCATTCAACGAG----T-TTCCTTGACCGAGAGGTCTGGGCAATCTTTTGAACGTGCATCGTGATAGGGATAGATTATTGCAATTATTAATCTTGAACGAGGAATTCCTAGTAAACGCAGATCATCAATCTGCATTGATTACGTCCCTGCCCTTTGTACACACCGCCCGTCGCACCTA-----------------------------------------------------------------------------------------------------------------------------------------AAAGTGACCGTTACGAATCTGGTGTAATTCCTTACGCTAAAATGGGTTACTGGGATGCTTCATATGCAGTAAAAAATACTGACGTTCTTGCTTTATTCCGTATTACACCACAACCAGGTGTAGATCCAGTAGAAGCTGCTGCAGCTGTAGCTGGTGAATCTTCAACTGCTACATGGACAGTTGTATGGACTGATTTATTAACAGCTTGTGACCGTTACCGTGCTAAAGCTTACCGTGTAGACCCAGTTCCAAATACAACTGATCAATACTTTGCATTTATTGCTTATGAATGTGACTTATTTGAAGAAGGTTCTTTAGCTAACTTAACAGCATCTATCATTGGTAACGTATTCGGTTTCAAAGCCGTATCTGCTTTACGTTTAGAAGATATGCGTATTCCTCATTCTTACTTAAAAACATTCCAAGGCCCAGCCACAGGTGTTATTGTAGAACGTGAGCGTTTAAATAAATACGGTACTCCATTATTAGGTGCAACAGTAAAACCTAAACTAGGTTTATCAGGTAAAAACTACGGTCGTGTAGTATATGAAGGTTTAAAAGGTGGTTTAGACTTCTTAAAAGATGATGAAAATATTAACTCACAACCATTCATGCGTTGGAGAGAACGTTTTTTAAACTGTATGGAAGGTATTAACCGTGCATCTTCAGCAACTGGTGAAGTAAAAGGTTCTTACTTAAACGTTACTGCTGGTACAATGGAAGAAGTTTATAAACGTGCTGAATACGCTAAATCAGTAGGTTCTATCGTTATTATGATCGATTTAGTTATGGGTTATACAGCGATTCAATCAATTGCTCTTTGGTCTCGTAATAACGATATGCTTTTACACTTACACCGTGCAGGTAACTCGACATATGCACGTCAAAAAAATCATGGTATTAACTTCCGTGTAATTTGTAAATGGATGCGGATGTCAGGTGTAGATCATATCCATGCTGGTACTGTTGTAGGTAAATTAGAAGGTGATCCTTTAATGATTAAAGGTTTCTACGATACTTTATTATTAACAAAATTAGATGTTAATTTACCATATGGTATCTTCTTCGAAATGACATGGGCTAGTTTACGTAAATGTATGCCTGTAGCTTCAGGTGGTATTCACTGTGGTCAAATGCACCAATTAGTTCATTACTTAGGTGATGATGTAGTATTACAATTTGGTGGTGGTACAATTGGTCACCCTGATGGTATTCAAGCAGGTGCTACTGCTAACCGTGTTGCTTTAGAAGCAATGGTATTAGCTCGTAATGAAGGTGCTGACTACTTCAATAACCAAGTAGGTCCTCAAATTTTACGTGAGGCAGCTAGAACATGTGGTCCTTTACAAACCGCTTTAGATTTATGGAAAGA----------------------------------------------------------------------------------------------------------------------------------GGTATTTTGGGCTGGTGCAATGATTTTATTTGAAGTTTCACATTTCGTTCCAGAAAAACCTTTGTATGAGCAAGGTTTTATTTGTATGCAACATTTAGCATCATTAGGTTATGGTATTGGCCCGGGTGGTGAAATTACTTCAACAGTACCTTATTTTGCTGTTGGTGTACTTCATTTAATTTCATCTGCTGTATTAGGTTTTGGTGGAATTTATCACTCTTTATTAGGTCCAGATACTTTAGAAGAATCATTCCCATTCTTTGGTTATGACTGGCGTGATAAAAATAAAATGACAACAATTTTAGGAATTCACTTAATTTTATTAGGTGCTGGTTCTTTATTATTTGTTGCTAAAGCAATGTATCTTGGTGGCGTTTATGATACATGGGCTCCAGGTGGTGGAGATGTTCGTTTAATCACAACTCCTACTTTAAACCCAATTGTAATCTTTGGCTATTTATTCCGTTCGCCATTTGGTGGCGATGGCTGGATTGTATCAGTAAATAACATGGAAGACATTGTTGGCGGTCATGTGTGGATTGGTGTATTATGTATTATCGGTGGTTTTTGGCATATCTTTACTAAACCATTTGCTTGGGCACGTCGTGCTTTTGTTTGGTCAGGTGAAGCATATTTATCGTATAGTTTAGCAGCAATTTCACTTATGGGTTTAACAGCTTCATTATATTCATGGTATAATAATACAGCTTATCCAAGTGAATTATATGGTCCAACGGGTCCAGAAGCATCACAATCACAAGCATTTACATTCTTAGTTCGAGATCAACGTTTAGGTGCAAATGTTTCATCTGCACAAGGTCCAACTGGTTTAGGTAAATACTTAATGCGTTCACCAAGCGGTGAAATTATTTTTGGTGGTGAAACAATGCGTTTCTGGGATTTACGTGCTCCATGGGTTGAACCTTTACGTGGTCCAAATGGCTTAGATATTAATAAAATTAAAAACGATATTCAGCCTTGGCAAGAACGTCGTGCTGCAGAGTACATGACACATGCTCCTTTAGGTTCACTTAACTCAGTAGGTGGTGTTGCTACAGAGATTAACTCAGTT------------------------
	Epithemia_sorex                  ------------------------------------------------------------------------------------------------------------------------------------------------------------------------------------------------------------------------------------------------------------------------------------------------------TGCCCTATCAGCTTTGGACGGTAAGGTATTGGCTTACCGTGGCTTTAACGGGTAACGGGGAATTAGGGTTCGATTCCGGAGAGGGAGCCTGAGAGACGGCTACCACATCCAAGGAAGGCAGCAGGCGCGTAAATTACCCAATCTTGAAACAAGGAGGTAGTGACAATAAATAACAATGCCGGGCC-TTTTTAGGTCTGGCAATTGGAATGAGAACAATTTAAATCCCTTATCGAGGATCAATTGGAGGGCAAGTCTGGTGCCAGCAGCCGCGGTAATTCCAGCTCCAATAGCGTATATTAAAGTTGTTGCAGTTAAAAAGCTCGTAGTTGGATTTGTGCTCTA-CCGTGATGTCCATA------------TT-GGTACGTTCGCGGAAGAGCATCCTTGGGTGGAACCTATATGGCATTAAGTTGTCGTGTAGGGGATGCTCATCGTTTACTGTGAAAAAATTAGAGTGTTCAAAGCAGGCTTAGGCCGTTGAATATATTAGCATGGAATAATGAGATAGGACCTTGGTACTATTTTGTTGGTTTGCGCACCGAGGTAATGATTAACAGGGACAGTTGGGGGTATTCGTATTCCATTGTCAGAGGTGAAATTCTTGGATTTCTGGAAGACGAACTACTGCGAAAGCATTTAC-CAAGGATGTTTTCATTAATCAAGAACGAAAGTTAGGGGATCGAAGATGATTAGATACCATCGTAGTCTTAACCATAAACTATGCCAACAAGGGATTGGCGGGGTCT-CGT-TACGTCTCCGTCAGCACCTTATGAGAAATC-ACAAGTTTTTGGGTTCCGGGGGGAGTATGGTCGCAAGGCTGAAACTTAAAGAAATTGACGGAAGGGCACCACCAGGAGTGGAGCCTGCGGCTTAATTTGACTCAACACGGGAAAACTTACCAGGTCCAGACATGGTGAGGATTGACAGATTGAGAGCTCTTTCTTGATTCTATGGGTGGTGGTGCATGGCCGTTCTTAGTTGGTGGA-GTGATTTGTCTGGTTAATTCCGTTAACGAACGAGACCCCTGCCTGCTAAATAGTCTAACGAGTGATCTT--CACTGGTTGG-GACTTCTTAGAGGGACGTGCACTCGACTAGTTGCAGGAAGATAGGGGCAATAACAGGTCTGTGATGCCCTTAGATGTTCTGGGCCGCACGCGCGCTACACTGATGCATTCAACGAG----T-TTCCTTGACCGAGAGGTCTGGGCAATCTTTTGAACGTGCATCGTGATAGGGATAGATTATTGCAATTATTAATCTTGAACGAGGAATTCCTAGTAAACGCAGATCATCAATCTGCATTGATTACGTCCCTGCCCTTTGTACACACCGC-----------------------------------------------------------------------------------------------------------------------------------------------------AAAGTGACCGTTACGAATCTGGTGTAATTCCTTACGCTAAAATGGGTTACTGGGATGCTTCATATGCAGTAAAAAATACTGACGTTCTTGCTTTATTCCGTATTACACCACAACCAGGTGTAGATCCAGTAGAAGCTGCTGCAGCTGTAGCTGGTGAATCTTCAACTGCTACTTGGACAGTTGTATGGACTGATTTATTAACAGCTTGTGACCGTTACCGTGCTAAAGCTTACCGTGTAGACCCAGTTCCAAACACAACTGATCAATACTTTGCATTTATTGCTTATGAATGTGATTTATTTGAAGAAGGTTCTTTAGCTAACTTAACAGCATCTATCATTGGTAACGTATTCGGTTTTAAAGCCGTATCTGCTTTACGTTTAGAAGATATGCGTATTCCTCATTCTTACTTAAAAACATTCCAAGGCCCAGCCACAGGTGTTATTGTAGAACGTGAGCGTTTAAATAAATACGGTACTCCATTATTAGGTGCAACGGTAAAACCTAAATTAGGTTTATCAGGTAAAAACTACGGTCGTGTAGTATATGAAGGTTTAAAAGGTGGTTTAGACTTCTTAAAAGATGATGAAAACATTAACTCACAACCATTTATGCGTTGGAGAGAACGTTTCTTAAACTGTATGGAAGGTATTAACCGTGCATCTTCAGCAACTGGTGAAGTAAAAGGTTCTTACTTAAACGTTACTGCTGGTACAATGGAAGAAGTTTATAAACGTGCTGAATACGCTAAAGCAGTGGGTTCTATCGTTATTATGATCGATTTAGTTATGGGTTATACAGCGATTCAATCAATTGCTCTTTGGTCTCGTGAGAACGATATGCTTTTACATTTACACCGTGCAGGTAACTCTACATATGCACGTCAAAAAAATCATGGTATTAACTTCCGTGTAATTTGTAAATGGATGCGTATGTCAGGTGTAGATCATATCCATGCTGGTACTGTTGTAGGTAAATTAGAAGGTGACCCTTTAATGATTAAAGGTTTCTACGATACTTTATTATTAACAAAATTAGATGTTAATTTACCATATGGTATCTTCTTCGAAATGACATGGGCTAGTTTACGTAAATGTATGCCTGTAGCTTCAGGTGGTATTCACTGTGGTCAAATGCACCAATTAGTTCATTACTTAGGTGATGATGTAGTATTACAATTTGGTGGTGGTACAATTGGTCACCCTGATGGTATTCAAGCAGGTGCTACTGCTAACCGTGTTGCCTTAGAAGCAATGGTATTAGCTCGTAATGAAGGTGCTGACTACTTTAATAACCAAGTAGGTCCTCAAATTTTACGTGAGGCAGCTAGAACATGTGGTCCTCTACAAACAGCTTTAGATTTATG----------------------------------------------------------------------------------------------------------------------------------------------TTGGGCTGGTGCAATGATTTTATTTGAAGTTTCACATTTCGTTCCAGAAAAACCTCTGTATGAACAAGGTTTTATTTGTATGCAACATTTAGCATCATTAGGTTATGGTATTGGCCCGGGTGGTGAAATTACTTCAACAGTACCTTATTTTGCTGTTGGTGTACTTCATTTAATTTCATCTGCTGTATTAGGTTTTGGTGGAATTTATCACTCTTTATTAGGTCCAGATACTTTAGAAGAATCATTCCCATTCTTTGGTTATGACTGGCGTGATAAAAACAAAATGACAACAATTTTAGGAATTCACTTAATCTTATTAGGTGCTGGTTCTTTATTATTTGTTGCTAAAGCAATGTATCTTGGTGGTGTTTATGATACATGGGCTCCAGGTGGTGGAGATGTTCGTTTAATCACAACTCCTACTTTAAACCCAATTGTAATCTTTGGCTATGTATTCCGTTCACCATTTGGTGGCGATGGCTGGATTGTATCAGTAAATAACATGGAAGATATTGTTGGTGGTCATGTGTGGATCGGTGTATTATGTATTATCGGTGGTTTCTGGCATATCTTTACTAAACCATTTGCTTGGGCACGTCGTGCTTTTGTTTGGTCAGGTGAAGCATATTTATCGTATAGTTTAGCAGCAATTTCGCTTATGGGTTTAACAGCTTCATTATACTCATGGTATAATAATACAGCTTACCCAAGTGAATTATATGGTCCAACTGGTCCAGAAGCATCACAATCACAAGCATTTACATTCTTAGTTCGAGATCAACGTTTAGGTGCCAATGTTTCATCTGCACAAGGTCCAACTGGTTTAGGTAAATACTTAATGCGTTCACCAAGTGGTGAAATCATTTTTGGTGGTGAAACAATGCGTTTCTGGGATTTACGTGCTCCATGGGTTGAACCTTTACGTGGTCCAAATGGCTTAGATATTAATAAAATTAAAAATGATATTCAGCCTTGGCAAGAACGTCGTGCTGCAGAGTACATGACACATGCTCCTTTAGGTTCACTTAACTCAGTAGGTGGTGTTGCTACAGAGATTAACTCAGTT------------------------
	Fallacia_monoculata              TGCCAGTAGTCATACGCTCGTCTCAAAGATTAAGCCATGCATGTCTAAGTATAAATA-CTTTACTTTGAAACTGCGAACGGCTCATTATATCAGTTATAGTTTATTTGATAGTCCCTT-ACTACTTGG-ATAACCGTAGTAATTCTAGAGCTAATACATGCGTCAATACCCTTCTG---------GGGTAGTATTTATTAGATGGAAACCAACCCC--TTCGGGGTGATGTGGTGATTCATAATAAGTTTGCGGATCGCATGC-T-T-CGGCGGCGATGGATCATTCAAGTTTCTGCCCTATCAGCTTTGGAAGGTAGGGTCTTGGCCTACCTTGGCTTTAACGGGTAACGGAAAATTAGGGTTTGATTCCGGAGAGGGAGCCTGAGAGACGGCTACCACATCCAAGGAAGGCAGCAGGCGCGTAAATTACCCAATCCTGACACAGGGAGGTAGTGACAATAAATAACAATGCCGGGCT-TTTATAAGTCTGGCAATTGGAATGAGAACAATTTAAACCCCTTATCGAGGATCAATTGGAGGGCAAGTCTGGTGCCAGCAGCCGCGGTAATTCCAGCTCCAATAGCGTATATTAAAGTTGTTGCAGTTAAAAAGCTCGTAGTTGGATTTGTGGTCGTTCCTTGCGGTCCATAC--------TATTT-GGTTCTGTGAGGCGCGGCCATCCTTGGGTGGAACCTGTGTGGCATTAGGTTGTCGTGCAGGGGATGCCCATCGTTTACTGTGAAAAAATTAGAGTGTTCAAAGCAGGCTTATGCCGTTGAATATATTAGCATGGAATAATGAGATAGGACCTTGGTACTATTTTGTTGGTTTGCGCACCGAGGTAATGATTAATAGGGACAGTTGGGGGTATTCGTATTCCATTGTCAGAGGTGAAATTCTTGGATTTTTGGAAGACGAACTACTGCGAAAGCATTTAC-CAAGGATGTTTTCATTAATCAAGAACGAAAGTTAGGGGATCGAAGATGATTAGATACCATCGTAGTCTTAACCATAAACTATGCCGGTTAGGGATTGGCAGGGTCT-CGT-TACGTCTCTGTCAGCACCTTATGAGAAATCATTAAACTTTTGGGTTCCGGGGGGAGTATGGTCGCAAGGCTGAAACTTAAAGAAATTGACGGAAGGGCACCACCAGGAGTGGAGCCTGCGGCTTAATTTGACTCAACACGGGAAAACTTACCAGGTCCAGACATAGTGAGGATTGACAGATTGAGAGCTCTTTCTTGATTCTATGGTTGGTGGTGCATGGCCGTTCTTAGTTGGTGGA-GTGATTTGTCTGGTTAATTCCGTTAACGAACGAGACCCCTGCCTGCTAAATAGTCCGGCTAGTGAATTT--CACTGGCTTGGTGCTTCTTAGAGGGACGTGCGTTCTATTAGACGCAGGAAGATAGGGGCAATAACAGGTCTGTGATGCCCTTAGATGTTCTGGGCCGCACGCGCGCTACACTGATGCATTCAACGAG---TACTTCCTTGACCGAGAGGTCTGGGCAATCTTTTGAACGTGCATCGTGATAGGGATAGATTATTGCAATTATTAATCTTGAACGAGGAATTCCTAGTAAACGCAGTTCATCAAACTGCATTGATTACGTCCCTGCCCTTTGTACACACCGCCCGTCGCACCTACCGATTGAATGGTCCGGTGAAGCCTCGGGATTGTGACCAGCTGCTTTCG--GGTGGTTGGTTGTGAGAACTTGTCTAAACCTTATCATTTAGAGGAAGGTGAAATGTCTCAATCTGTATCAGAACGGACTCGAATTAAAAGTGACCGTTACGAATCTGGTGTAATCCCTTACGCTAAAATGGGTTACTGGGATGCTTCATACGCAGTAAAAGCAACTGACGTTCTTGCATTATTCCGTATCACACCACAACCAGGCGTAGATCCAGTAGAAGCAGCTGCTGCTGTAGCTGGTGAATCTTCAACAGCAACATGGACAGTTGTATGGACTGACTTATTAACAGCTTGTGACCGTTACCGTGCTAAAGCTTACCGTGTAGATCCAGTTCCAAACACAACAGATCAATACTTCGCTTTCATCGCATACGAATGTGATTTATTCGAAGAAGGTTCTTTAGCTAACTTAACAGCATCTATTATTGGTAACGTATTCGGTTTCAAAGCCGTAGCTGCGTTACGTTTAGAAGATATGCGTATTCCTCACTCTTACTTAAAAACATTCCAAGGTCCTGCTACAGGTATTGTTGTAGAACGTGAGCGTTTAAACAAATACGGTGCACCTTTATTAGGTGCTACAGTAAAACCTAAATTAGGTTTATCTGGTAAAAACTACGGTCGTGTAGTTTACGAAGGTTTAAAAGGTGGTTTAGACTTCTTAAAAGATGATGAGAACATTAACTCTCAACCATTCATGCGTTGGAGAGAGCGTTTCTTATACTGTATGGAAGGTATTAACCGTGCTTCTGCAGCTACAGGTGAAACTAAAGGTTCATACCTAAACATCACTGCTGGTACTATGGAAGAAGTTTACCAACGTGCAGAATACGCTAAATCAGTAGGTTCTGTAATTGTTATGATCGATTTAGTTATGGGTTATACAGCAATTCAAAGTGCTGCTATCTGGTCTCGTAACAATGATATGGTTTTACATTTACACCGTGCTGGTAACTCTACTTACGCTCGTCAAAAAAACCACGGTATTAACTTCCGTGTTATTTGTAAATGGATGCGTATGTCTGGTGTAGATCATATCCACGCTGGTACAGTTGTTGGTAAATTAGAAGGTGATCCTTTAATGATTAAAGGTTTCTACGATGTTTTACGTGAAGTACACTTAGATGTTAACTTACCATTCGGTATCTTCTTCGAAATGACATGGGCTAGTTTACGTAAATGTATGCCTGTTGCGTCTGGTGGTATTCACTGTGGTCAAATGCACCAATTACTTCACTACTTAGGTGATGACGTTGTATTACAATTCGGTGGTGGTACAATTGGTCACCCTGATGGTATTCAAGCCGGTGCTACAGCTAACCGTGTTGCTTTAGAAGCAATGGTAATCGCTCGTAACGAAGGTCTTGACTACTTTAACAACGAAGTTGGTCCACGCGTTTTACGTGATGCGGCTAGAACATGTGGTCCTTTACAAACTGCTTTAGACTTATGGAAAGATATCAGCTTCAACTACACTTCTACTGATACAGCTGATTTCGCTGAAACAGCTACAGCAAGCAGATAATGCTCGTTTAATTAATGTTTCAGGTAAATTATTAGGTGCTCACGTAGCGCATGCTGGTTTAATGGTATTCTGGGCTGGTGCGATGATTTTATTTGAAGTATCTCACTTTGTACCAGAAAAACCTTTATATGAACAAGGTTTTATCTGTATGCAACACTTAGCAACATTAGGCTACGGTGTTGGACCAGGTGGTGAAATTACTACTACTGTACCTTACTTTGCTGTTGGTGTAATTCATTTAATTTCATCAGCTGTTTTAGGTTTTGGTGGTATTTACCATTCATTATTAGGTCCAGATACATTAGAAGAATCATTCCCATTCTTCGGTTATGACTGGCGTGACAAAAATAAAATGACAACAATCTTAGGTATTCACTTAATTCTTTTAGGTTGTGGTTCTTTATTATTAGTTGCAAAAGCAATGTATATTGGTGGTGTTTATGACACTTGGGCACCTGGTGGTGGAGATGTTCGTTTAATCACAACTCCTACTTTAAACCCAATCGTAATTTTTGGTTACGTATTCCGTTCTCCATTTGGTGGAGACGGTTGGGTTGTAGCAGTAAACAACATGGAAGATCTTGTTGGTGGTCACGTATGGGTTGGTGTATTATGTATTACAGGTGGTATTTGGCATATCTTTACTAAACCATTCGCTTGGGCACGTCGTGCTTTCGTTTGGTCAGGTGAAGCATACTTATCATATAGTTTAGCTGCCATTTCAATGATGGGTTTTACAGCTTCATTATACTCTTGGTACAATAACACAGCTTACCCAAGTGAATTCTATGGTCCGACAGGTCCTGAAGCTTCACAAGCGCAAACATTTACTTTCTTAGTTCGAGATCAACGTTTAGGTGCTAATGTTTCATCAGCACAAGGTCCGACTGGTTTAGGTAAATACTTAATGCGTTCTCCAAGTGGTGAAATTATCTTCGGTGGTGAAACAATGCGCTTCTGGGATTTACGTGCACCATGGGTTGAACCATTACGTGGTCCAAATGGTTTAGATATCAATAAAATTAAAAATGATATTCAACCTTGGCAAGAACGTCGTGCTGCAGAGTACATGACTCATGCTCCATTAGGTTCACTTAACTCAGTAGGTGGTGTAGCAACTGAAATTAACTCAGTTAACTATGTATCACCTCGTTCATGG
	Fallacia_pygmaea                 TGCCAGTAGTCATACGCTCGTCTCAAAGATTAAGCCATGCATGTCTAAGTATAAATC-TCTTACTTTGAAACTGCGAACGGCTCATTATATCAGTTATAGTTTATTTGATAGTCCCTT-ACTACTTGG-ATAACCGTAGTAATTCTAGAGCTAATACATGCGTCAATACCCTTTTG---------GGGTAGTATTTATTAGATGGAAACCAACCCC--TTCGGGGTGATGTGGTGATTCATAATAAGATTGCGGATCGCACGGTT-C-TGCCGGCGATGGATCATTCAAGTTTCTGCCCTATCAGCTTTGGAAGGTAGGGTCTTGGCCTACCTTGGCTTTAACGGGTAACGGAAAATTAGGGTTTGATTCCGGAGAGGGAGCCTGAGAGACGGCTACCACATCCAAGGAAGGCAGCAGGCGCGTAAATTACCCAATCCTGACACAGGGAGGTAGTGACAATAAATAACAATGCCGGGCC-CTTRCGGGTCTGGCAATTGGAATGAGAACAATTTAAACCCCTTATCGAGGATCAATTGGAGGGCAAGTCTGGTGCCAGCAGCCGCGGTAATTCCAGCTCCAATAGCGTATATTAAAGTTGTTGCAGTTAAAAAGCTCGTAGTTGGATTTGTGGCTGCCGCCCCGGTCCGTGAT-------TTATTT-CGGTGCCTGGGCGGCGTCCATCCTTGGGTGGAACCTGTGTGGCATTAGGTTGTCGCGCAGGGGATGCCCATCGTTTACTGTGAAAAAATTAGAGTGTTCAAAGCAGGCTTACGCCGTTGAATATATTAGCATGGAATAATGAGATAGGACCCTGGTACTATTTTGTTGGTTTGCGCACCGAGGTAATGATTAATAGGGACAGTTGGGGGTATTCGTATTCCATTGTCAGAGGTGAAATTCTTGGATTTCTGGAAGACGAACTACTGCGAAAGCATTTAC-CAAGGATGTTTTCATTAATCAAGAACGAAAGTTAGGGGATCGAAGATGATTAGATACCATCGTAGTCTTAACCATAAACTATGCCGGCCGGGGATTGGCAGGGTCT-CGT-TACGTCCCTGTCAGCACCCTGTGAGAAATCATTAAGCTTTTGGGTTCCGGGGGGAGTATGGTCGCAAGGCTGAAACTTAAAGAAATTGACGGAAGGGCACCACCAGGAGTGGAGCCTGCGGCTTAATTTGACTCAACACGGGAAAACTTACCAGGTCCAGACATAGTGAGGATTGACAGATTGAGAGCTCTTTCTTGATTCTATGGAAGGTGGTGCATGGCCGTTCTTAGTTGGTGGA-GTGATTTGTCTGGTTAATTCCGTTAACGAACGAGACCCCTGCCTGCTAAATAGTCCGGCCAGTGAATTT--CACTGGCTGG-GGCTTCTTAGAGGGACGTGCATTCTATTAGATGCAGGAAGATAGGGGCAATAACAGGTCTGTGATGCCCTTAGATGTTCTGGGCCGCACGCGCGCTACACTGATGCATTCAACGAG--TCTC-ACCTTGGCCGAGAGGCCTGGGCAATCTTGTGAACGTGCATCGTGATAGGGATAGATTATTGCAATTATTAATCTTGAACGAGGAATTCCTAGTAAACGCAGTTCATCAAACTGCATTGATTACGTCCCTGCCCTTTGTACACACCGCCCGTCGCACCTACCGATTGAATGGTCCGGTGAAGCCTCGGGATTGTGGCCAGCGCCTTCAC--GGGTGTTGGTTGCGAGAACTTGTCTAAACCTTATCATTTAGAGGAAGGTGAA-TGTCTCAATCTGTATCAGAACGGACTCGAATTAAAAGTGACCGTTACGAATCTGGTGTAATCCCTTACGCTAAAATGGGTTACTGGGATGCTTCATACGCAGTAAAAGCAACTGACGTTCTTGCATTATTCCGTATTACACCACAACCAGGTGTAGATCCAGTAGAAGCTGCTGCAGCCGTAGCTGGTGAATCTTCAACAGCAACATGGACAGTTGTATGGACTGACTTATTAACAGCTTGTGACCGTTACCGTGCTAAAGCTTACCGTGTAGATCCAGTTCCAAATACAACAGATCAATACTTCGCTTTCATCGCATACGAATGTGATTTATTCGAAGAAGGTTCTTTAGCTAACTTAACAGCGTCTATCATTGGTAACGTATTCGGTTTCAAAGCAGTATCTGCTTTACGTTTAGAAGATATGCGTATTCCGCATTCTTACTTAAAAACATTCCAAGGTCCAGCGACAGGTGTTGTTGTAGAGCGTGAGCGTTTAAACAAATACGGTACTCCATTATTAGGTGCAACAGTAAAACCAAAATTAGGTTTATCTGGTAAAAACTACGGTCGTGTAGTATACGAAGGTTTAAAAGGTGGTTTAGACTTCTTAAAAGATGATGAAAACATTAACTCTCAACCATTTATGCGTTGGAGAGAGCGTTTCTTATACTGTATGGAAGGTATTAACCGTGCTGCTGCAGCTACAGGTGAAGTTAAAGGTTCATACTTAAACATCACTGGTGCTACTATGGAAGACGTTTACGAACGTGCAGAATATGCTAAATCAGTAGGTTCTGTAATCGTTATGATCGACTTAGTTATGGGTTACACAGCGATCCAATCAGCTGCTATTTGGGCTCGTAAAAACGATATGCTTTTACATTTACACCGTGCAGGTAACTCTACTTACGCTCGTCAAAAGAACCACGGTATTAACTTCCGTGTTATCTGTAAATGGATGCGTATGTCTGGTGTAGATCACATCCACGCTGGTACAGTTGTTGGTAAATTAGAAGGTGATCCTTTAATGATTAAAGGTTTCTACGACGTTTTATTAGCTACACATTTAGATGTTAACTTACCATACGGTATCTTCTTCGAAATGACATGGGCTAGTTTACGTAAATGTATGCCTGTTGCATCTGGTGGTATCCACTGTGGTCAAATGCACCAATTAGTTCACTACTTAGGTGATGACGTAGTATTACAATTCGGTGGTGGTACAATTGGTCACCCTGATGGTATTCAAGCTGGTGCTACAGCTAACCGTGTTGCTTTAGAAGCAATGGTATTAGCTCGTAACGAAGGTATTGACTACTTCAACAGCGAAATTGGTCCACGTATTTTACGCGATGCAGCTAGAACATGTGGTCCTTTACAAACTGCTTTAGACTTATGGAAAGATATCAGCTTCAACTACACATCTACTGATACAGCTGATTTCGCTGAAACACCAACAGCAAGCAGATAA-----GTTTAATTAATGTTTCAGGTAAATTATTAGGTGCTCACGTAGCCCATGCTGGCTTAATGGTATTCTGGGCTGGTGCAATGATTTTATTCGAAGTATCTCACTTCGTACCAGAAAAACCTTTATATGAACAAGGTTTTATTTGTATGCAACACTTAGCAACATTAGGCTATGGTGTTGGACCAGGTGGTGAAATTACTAGTACTGTTCCATACTTTGCTGTTGGTGTAATTCACTTAATTTCATCAGCTGTTTTAGGTTTTGGTGGTATTTATCACTCATTATTAGGTCCGGATACATTAGAAGAATCATTTCCATTCTTTGGTTATGACTGGCGTGATAAAAATAAAATGACTACAATTTTAGGAATTCACTTAATTCTTTTAGGTTGTGGTTCTTTATTATTAGTTGCAAAAGCAATGTACCTTGGTGGTGTTTACGATACTTGGGCACCAGGTGGTGGTGACGTTCGTTTAATCACAACTCCTACTTTAAATCCAATTGTAATCTTTGGTTACGTATTCCGTTCTCCATTCGGTGGAGATGGTTGGGTTGTAGCAGTAAATAACATGGAAGATCTTGTTGGTGGTCATATCTGGGTTGGCGTATTATGTATTATTGGTGGTATTTGGCACATCTTTACTAAGCCATTCGCTTGGGCACGTCGTGCTTTCGTTTGGTCAGGTGAAGCATACTTATCATACAGTTTAGCTGCTATTTCACTTATGGGCTTAACAGCTTCATTATACGCTTGGTATAATAATACAGCTTACCCAAGTGAGTTCTATGGTCCAACTGGTCCTGAAGCTTCACAATCACAAACATTTACTTTCTTAGTTCGTGACCAACGTTTAGGTGCTAATGTTTCATCAGCACAAGGTCCAACTGGTTTAGGTAAATACTTAATGCGTTCACCAAGTGGTGAAATCATTTTTGGTGGTGAAACAATGCGTTTCTGGGATTTACGTGCTCCATGGGTTGAACCATTACGTGGTCCAAACGGTTTAGATATCAATAAAATTAAAAATGATATCCAACCTTGGCAAGAACGTCGTGCTGCAGAGTACATGACTCACGCTCCATTAGGTTCACTTAACTCAGTTGGTGGTGTAGCAACTGAAATTAACTCAGTTAACTACGTATCACCTCGTTCATGG
	Fistulifera_saprophila           ------------------------------TAAGCC-TGCATGTCTAAGTATAAATC-TTTTACTTTGAAACTGCGAACGGCTCATTATATCAGTTATAGTTTATTTGATAGTCCCTT-ACTACTCGG-ATAACCGTAGTAATTCTAGAGCTAATACGTGCGTCAATACTCTTC-G---------GAGTAGTATTTATTAGATGGAAACCAACTGC--TTCGGCATGATGTGGTGATTCATAATAAGCTTGCGGATCGCATGCTT---CGGCKGCGATGGATCATTCAAGTTTCTGCCCTATCAGCTTTG-ACGGTACTGTATTGGAGTACCGTGGCGGTAACGGGTAACGGGAAATTAGGGTTTGACACCGGAGAGGGAGCCTGAGAGACGGCTACCACATCCAAGGAAGGCAGCAGGCGCGTAAATTACCCAATCTTGACACAAGGAGGTAGTGACAATAAATAACAATGCCGGGCC-TTTCTAGGTCTGGCAATTGGAATGAGAACAATTTAAACCCCTTATCGAGGATCCATTGGAGGGCAAGTCTGGTGCCAGCAGCCGCGGTAATTCCAGCTCCAATAGCGTATATTAAAGTTGTTGCAGTTAAAAAGCTCGTAGTTGGATTTGTGGCGTGCGTTGTGGCGTCC-------ATTGATTTG-GTTCTGCCTTGACCGCGCCATCCTTGGGTGGAATCTGTGTGGCATTAGGTTGTCGTGCAGGGGATGCCCATCGTTTACTGTGAAAAAATTAGAGTGTTCAAAGCAGGCTTATGCCGTTGAATATATTAGCATGGAATAATAAGATAGGTCTAGGGTCCTATTTTGTTGGTTTGCGGTCCTTGGAAATGATTAACAGGGACAGTTGGGGGTATTCGTATTCCATTGTCAGAGGTGAAATTCTTGGATTTCTGGAAGACGAACTACTGCGAAAGCATTTAC-CAAGGATGTTTTCATTAATCAAGAACGAAAGTTAGGGGATCGAAGATGATTAGATACCATCGTAGTCTTAACCATAAACTATGCCGACAAGGGATTGGCGGGG-TT-CGT-TTCGTCTCCGTCAGCACCTTATGAGAAATC-ACAAGTTTTTGGGTTCCGGGGGGAGTATGGTCGCAAGGCTGAAACTTAAAGAAATTGACGGAAGGGCACCACCAGGAGTGGAGCCTGCGGCTTAATTTGACTCAACACGGGAAAACTTACCAGGTCCAGACATAGTGAGGATTGACAGATTGAGAGCTCTTTCTTGATTCTATGGGTGGTGGTGCATGGCCGTTCTTAGTTGGTGGA-GTGATTTGTCTGGTTAATTCCGTTAACGAACGAGACCCCTGCCTGCTAAATAGTCCCGCGAGTGAATTT--CACTGGCGCG-GTCTTCTTAGAGGGACGTGCGTTCTATTAGACGCAGGAAGATAGGGGCAATAACAGGTCTGTGATGCCCTTAGATGTTCTGGGCCGCACGCGCGCTACACTGATGCATTCAACGAG-TGTTTTTCCTTGGCCGAGAGGCCTGGGCAATCTTTTGAACGTGCATCGTGATAGGGATAGATTATTGCAATTATTAATCTTGAACGAGGAATTCCTAGTAAACGCAGATCATCAATCTGCATTGATTACGTCCCTGCCCTTTGTACACACCGCCCGTCGCACCTACCGATTGAATGGTCCGGTGAAGCCTCGGGATTGTGGCTGTTGCCTTCAC--GGGTGGCGGTTGCGAGAACTTGTCTAAACCTTATCATTTAGAGGAAGG------------------------------------------------------------------------------------------------------------TAAAACTACTGATGTTCTTGCATTATTCCGTATTACACCACAACCAGGTGTAGACCCGGTAGAAGCTGCTGCTGCAGTAGCAGGTGAATCTTCTACAGCAACATGGACAGTTGTATGGACTGATTTATTAACAGCTTGTGACCGTTACCGTGCAAAAGCTTACCGTGTAGATCCAGTTCCAAATACAACAGATCAATTCTTCGCATTTATCGCATACGAATGTGATTTATTTGAAGAAGGTTCATTAGCTAACTTAACAGCGTCTATCATTGGTAACGTATTCGGTTTCAAAGCCGTAGCTGCATTACGTTTAGAAGATATGCGTATTCCTCACTCTTACTTAAAAACATTCCAAGGTCCTGCGACAGGTGTTGTTGTAGAACGTGAACGTTTAAACAAATATGGTACACCGTTATTAGGTGCAACAGTAAAACCAAAATTAGGTTTATCTGGTAAAAACTATGGTCGTGTAGTATATGAAGGTTTAAAAGGTGGTTTAGACTTCTTAAAAGATGATGAAAACATTAACTCTCAACCATTCATGCGTTGGAGAGAGCGTTTCTTATACTGTATGGAAGGTATTAACCGTGCATCTGCAGCAACAGGTGAAACTAAAGGTTCATACTTAAACATTACTGCAGCTACAATGGAAGAAGTGTACAAACGTGCTGAGTACGCTAAAATGGTAGGATCTGTAATTGTGATGATCGATTTAGTAATGGGTTACACAGCAATTCAAAGTATTGCTTACTGGGCTCGTGAAAACGATATGATCTTACACTTACACCGTGCTGGTAACTCTACATATGCTCGTCAAAAGA---------------------------------------------------------------------------------------------------------------------------------------------------------------------------------------------------------------------------------------------------------------------------------------------------------------------------------------------------------------------------------------------------------------------------------------------------------------------------------------------------------------------------------------------------------------------------------------------------------------------------------------------------------------------------------------------------------------------------------------------------------------------------------------------------------------------------------------------------------------------------------------------------------------------------------------------------------------------------------------------------------------------------------------------------------------------------------------------------------------------------------------------------------------------------------------------------------------------------------------------------------------------------------------------------------------------------------------------------------------------------------------------------------------------------------------------------------------------------------------------------------------------------------------------------------------------------------------------------------------------------------------------------------------------------------------------------------------------------------------------------------------------------
	Gomphonema_affine                TGCCAGTAGTCATACGCTCGTCTCAAAGATTAAGCCATGCACGTCTAAGTATAAATA-TTATATTGTGAAACTGCGAATGGCTCATTATATCAGTTATAGTTTATTTGATAGTCCCTT-ACTACTTGG-ATAACCGTAGTAATTCTAGAGCTAATACATGCATCAATACCCTTCTC---------GGGTAGTATTTATTAGATTGAAACCAACCCC--TTTGGGGTGATGTGGTGATTCATAATAAGTTTGCGAATCGCATGACT-T-TGTCGGCGATGGATCATTCAAGTTTCTGCCCTATCAGCTTTGGATGGTAGGGTATTGGCCTACCATGGCTTTAACGGGTAACGGAGGATTAGGGTTTGATTCCGGAGAGGGAGCCTGAGAGACGGCTACCACATCCAAGGAAGGCAGCAGGCGCGTAAATTACCCAATCCTGACACAGGGAGGTAGTGACAATAAATAACAATGCCGGGCC--TTTCAGGTCTGGCACTTGGAATGAGAACAACTCAAACCACTTATCGAGGATCAATTGGAGGGCAAGTCTGGTGCCAGCAGCCGCGGTAATTCCAGCTCCAATAGCGTATATTAAAGTTGTTGCAGTTAAAAAGCTCGTAGTTGGATTTGTGGCAGTGCTCGAGCGCCTTTTT------------T-GGACGCTCTGAGCACAGCCATCCTTGGGAGGAATTCGTGTGGCATTAGGTTGTTGCATGGGGGATACTCAACTTTTACTGTGAAAAAATCAGCGCGTTCAAAGCAAGCTTATGCTCTTGAATGTATTAGCATGGAATAATAAGATAGGACCGTAGTACTATTTTGTTGGTTTGCGTATTTCGGTAATGGTTAATAGGGATAGTTGGGGGTATTCGTATTCCATTGTCAGAGGTGAAATTCTTGGATTTTTGGAAGACGAACTACTGCGAAAGCATTTAC-CAAGGATGTTTTCATTAATCAAGAACGAAAGTTAGGGGATCGAAGATGATTAGATACCATCGTAGTCTTAACCATAAACTATGCCGACAAGGGATTGGTGGGGTTT-CGT-AATGTCTCCATCAGCACCTTAGGAGAAATC-ATAAGTCTTTGGGTTCCGGGGGGAGTATGGTCGCAAGGCTGAAACTTAAAGAAATTGACGGAAGGGCACCACCAGGAGTGGAGCCTGCGGCTTAATTTGACTCAACACGGGGAAACTTACCAGGTCCAGACATAGTGAGGATTGACAGATTGAGAGCTCTTTCTTGATTCTATGGGTGGTGGTGCATGGCCGTTCTTAGTTGGTGGA-GTGATTTGTCTGGTTAATTCCGTTAACGAACGAGACCGCTGCCTGCTAAATAGCTCGGTGAGTGATTTT--CACTGACTTG-AGCTTCTTAGAGGGACGTGCATTTTTTTAGATGCAGGAAGATAGCGGCAATAACAGGTCTGTGATGCCCTTAGATGTTCTGGGCCGCACGCGCGCTACACTGATGTGTTCAACGAG---TTTTTCCTTGGCTGAGAAGCCTGGGCAATCTTGTGAACTCGCATCGTGATAGGGATAGATTATTGCAATTATTGATCTTGAACGAGGAATTCCTAGTAGACGCAGATCATCAATCTGCGTCGATTACGTCCCTGCCCTTTGTACACACCGCCCGTCGCACCTACCGATTGAATGGTCCGGTGAAGACTCGGGATTGTGAGTGTTGCCTTCAC--TGGTGATGTTTGCAAGAACTTGTCTAAACCTTATCATTTAGAGGAAGGTGAAATGTCTCAATCTGTATCAGAACGGACTCGAATTAAAAGTGACCGTTACGAATCTGGTGTAATCCCTTACGCTAAAATGGGTTACTGGGATGCTTCATACGCAGTAAAAACTACTGACGTTCTTGCATTATTCCGTATTACACCACAACCAGGTGTAGATCCAGTAGAAGCTGCTGCAGCTGTTGCTGGTGAATCTTCAACAGCAACATGGACAGTTGTATGGACTGATTTATTAACAGCTTGTGATCGTTACCGTGCTAAAGCTTACCGTGTAGATCCAGTTCCAAATACAACAGATCAATTCTTCGCTTTCATCGCATATGAATGTGATTTATTTGAAGAAGGTTCATTAGCTAACTTAACAGCATCTATTATTGGTAACGTATTCGGTTTCAAAGCTGTTTCTGCATTACGTTTAGAAGATATGCGTATTCCTCACTCATACTTAAAAACATTCCAAGGTCCTGCAACTGGTATTATTGTAGAACGTGAACGTTTAAACAAATACGGTGCTCCATTATTAGGTGCTACAGTAAAACCAAAATTAGGTTTATCTGGTAAAAACTACGGCCGTGTAGTTTATGAAGGTTTAAAAGGTGGTTTAGACTTCTTAAAAGATGACGAAAACATTAACTCTCAACCATTCATGCGTTGGAGAGAACGTTTCTTATACTGTATGGAAGGTATTAACCGTGCTGCTGCTGCTACAGGTGAAGTTAAAGGTTCATACTTAAACATCACTGCTGGTACAATGGAAGAAGTATACAAACGTGCTGAGTATGCTAAAGCAGTTGGTTCTGTAATTGTTATGATCGACTTAGTTATGGGTTACACAGCAATTCAAAGTTCTGCTGTATGGGCTCGTGATAACGATATGCTTTTACACTTACACCGTGCAGGTAACTCAACTTACGCCCGTCAAAAAAATCATGGTATTAACTTCCGTGTTATTTGTAAATGGATGCGTATGTCTGGTGTAGATCATATCCACGCTGGTACAGTTGTAGGTAAATTAGAAGGTGATCCTTTAATGATTAAAGGTTTCTACGATGTTTTAAGATTAACAAACTTAGATGTTAACTTACCATACGGTATCTTCTTCGAAATGACATGGGCTAGTTTACGTAAATGTATGCCTGTTGCATCTGGTGGTATTCACTGTGGTCAAATGCACCAATTACTTCACTACTTAGGTGATGATGTAATTTTACAATTTGGTGGTGGTACAATTGGTCACCCAGATGGTATTCAAGCAGGTGCTACAGCTAACCGTGTTGCTTTAGAAGCAATGGTTTTAGCTCGTAACGAAGGTGCAGATTATTTCAATAGTAATGTTGGTCCTCAAATTTTACGTGATGCAGCTAAAACATGTGGTCCTTTACAAACTGCATTAGATTTATGGAAAGATATCAGCTTCAACTACACTTCTACAGATACAGCTGACTTCTCTGTAACACCAACACAAAACAGATAA---------------------------------AGGTGCTCACGTAGCACACGCTGGTTTAATGGTATTCTGGGCTGGTGCAATGATTTTATTCGAAGTATCACACTTCGTTCCAGAAAAACCTTTATATGAGCAAGGTTTTATTTGTATGCAACATTTAGCTACATTAGGTTACGGTATCGGACCTGGTGGCGAAATCACTACAACTGTTCCGTATTTTGCTGTTGGTGTAATTCACTTAATTTCATCTGCTGTTTTAGGTTTTGGTGGTATATACCACTCATTATTAGGTCCAGATACTTTAGAAGAGTCATTCCCATTCTTCGGTTACGATTGGCGTGATAAAAACAAGATGACAACAATTCTAGGAATCCACTTAATTTTATTAGGAGGCGGTTCTTTATTATTAGTTGCTAAAGCTATGTACATTGGTGGTGTTTACGATACTTGGGCACCTGGTGGTGGCGACGTTCGTTTAATTACAACTCCAACATTAAATCCTATCGTAATCTTTGGTTATGTATTCCGTTCTCCATTTGGTGGTGACGGTTGGGTTGTATCAGTAAATAACATGGAAGATGTTATTGGTGGTCACGTTTGGGTTGGTATTTTATGTATTATTGGTGGTATTTGGCACATTTTCACTAAACCATTCGCATGGGCACGTCGTGCTTTCGTTTGGTCAGGTGAAGCTTACTTATCATACAGTTTAGCTGCTATTTCATTAATGGGTTTAACAGCTTCATTATACTCTTGGTATAATAATACTGCTTATCCTAGTGAATTATATGGTCCAACAGGTCCAGAAGCTTCACAAGCACAAGCATTTACATTCTTAGTTCGAGACCAACGTTTAGGTGCTAATGTTTCATCAGCACAAGGTCCAACAGGTTTAGGTAAATACTTAATGCGTTCACCAAGTGGTGAAATCATCTTTGGTGGTGAAACAATGCGTTTCTGGGATTTACGTGCACCATGGGTTGAACCATTACGTGGTCCAAATGGTTTAGATATCAATAAAATTAAAAATGATATTCAACCATGGCAAGAACGTCGTGCAGCAGAATATATGACTCATGCTCCATTAGGTTCATTAAACTCTGTAGGTGGTGTAGCAACAGAAATTAACTCTGTTAACTACGTATCTCCTCGTTCATGG
	Gomphonema_parvulum              TGCCAGTAGTCATACGCTCGTCTCAAAGATTAAGCCATGCACGTCTAAGTATAAATA-TTATATTGTGAAACTGCGAATGGCTCATTATATCAGTTATAGTTTATTTGATAGTCCCTT-ACTACTTGG-ATAACCGTAGTAATTCTAGAGCTAATACATGCATCAATACCCTTCTC---------GGGTAGTATTTATTAGATTGAAACCAACCCC--TTCGGGGTGATGTGGTGATTCATAATAAGTTTGCGAATCGCATGACT-T-TGTCGGCGATGGATCATTCAAGTTTCTGCCCTATCAGCTTTGGATGGTAGGGTATTGGCCTACCATGGCTTTAACGGGTAACGGAGGATTAGGGTTTGATTCCGGAGAGGGAGCCTGAGAGACGGCTACCACATCCAAGGAAGGCAGCAGGCGCGTAAATTACCCAATCCTGACACAGGGAGGTAGTGACAATAAATAACAATGCCGGGCC--TTTCAGGTCTGGCACTTGGAATGAGAACAACTCAAACCACTTATCGAGGATCAATTGGAGGGCAAGTCTGGTGCCAGCAGCCGCGGTAATTCCAGCTCCAATAGCGTATATTAAAGTTGTTGCAGTTAAAAAGCTCGTAGTTGGATTTGTGGCAGTGCTCGAGTGCCTTTTT------------T-GGACGCTTTGAGCACAGCCATCCTTGGGAGGAATTCGTGTGGCATTAGGTTGTTGCATGGGGGATACTCAACTTTTACTGTGAAAAAATCAGCGCGTTCAAAGCAAGCTTATGCTCTTGAATGTATTAGCATGGAATAATAAGATAGGACTTTAGTACTATTTTGTTGGTTTGCGTATTAAGGTAATGATTAATAGGGATAGTTGGGGGTATTCGTATTCCATTGTCAGAGGTGAAATTCTTGGATTTTTGGAAGACGAACTACTGCGAAAGCATTTAC-CAAGGATGTTTTCATTAATCAAGAACGAAAGTTAGGGGATCGAAGATGATTAGATACCATCGTAGTCTTAACCATAAACTATGCCGACAAGGGATTGGTGGGGTTT-CGT-AATGTCTCCATCAGCACCTTAGGAGAAATC-ATAAGTCTTTGGGTTCCGGGGGGAGTATGGTCGCAAGGCTGAAACTTAAAGAAATTGACGGAAGGGCACCACCAGGAGTGGAGCCTGCGGCTTAATTTGACTCAACACGGGGAAACTTACCAGGTCCAGACATAGTGAGGATTGACAGATTGAGAGCTCTTTCTTGATTCTATGGGTGGTGGTGCATGGCCGTTCTTAGTTGGTGGA-GTGATTTGTCTGGTTAATTCCGTTAACGAACGAGACCGCTGCCTGCTAAATAGCTCGGTGAGTGATTTT--CACTGACTTG-AGCTTCTTAGAGGGACGTGCATTTTTTTAGATGCAGGAAGATAGCGGCAATAACAGGTCTGTGATGCCCTTAGATGTTCTGGGCCGCACGCGCGCTACACTGATGTGTTCAACGAG---TTTTTCCTTGGCTGAGAAGCCTGGGCAATCTTGTGAACTCGCATCGTGATAGGGATAGATTATTGCAATTATTGATCTTGAACGAGGAATTCCTAGTAGACGCAGATCATCAATCTGCGTCGATTACGTCCCTGCCCTTTGTACACACCGCCCGTCGCACCTACCGATTGAATGGTCCGGTGAAGACTCGGGATTGTGAGTGTTGCCTTCAC--TGGTGATGTTTGCAAGAACTTGTCTAAACCTTATCATTTAGAGGAAGGTGAA-TGTCTCAATCTGTATCAGAACGGACTCGAATTAAAAGTGACCGTTACGAATCTGGTGTAATCCCTTACGCTAAAATGGGTTACTGGGATGCTTCATACGCAGTAAAAACTACTGACGTTCTTGCATTATTCCGTATCACACCACAACCAGGTGTAGATCCAGTAGAAGCTGCTGCAGCTGTTGCTGGTGAATCTTCAACAGCAACATGGACAGTTGTATGGACTGATTTATTAACAGCTTGTGATCGTTACCGTGCTAAAGCTTACCGTGTAGATCCAGTTCCAAATACAACAGATCAATTCTTCGCTTTCATCGCATACGAATGTGATTTATTTGAAGAAGGTTCATTATCTAACTTAACAGCATCTATTATTGGTAACGTATTCGGTTTCAAAGCTGTTTCTGCATTACGTTTAGAAGATATGCGTATTCCTCACTCATACTTAAAAACATTCCAAGGTCCTGCAACTGGTATTATTGTAGAACGTGAACGTTTAAACAAATACGGTGCTCCATTATTAGGTGCTACAGTAAAACCAAAATTAGGTTTATCTGGTAAAAACTACGGTCGTGTAGTTTACGAAGGTTTAAAAGGTGGTTTAGACTTCTTAAAAGATGACGAAAACATTAACTCTCAACCTTTCATGCGTTGGAGAGAGCGTTTCTTAAACTGTATGGAAGGTATTAACCGTGCTTCTGCTGCTACAGGTGAAGTTAAAGGTTCATACTTAAACATTACTGCTGGTACAATGGAAGAAGTATACAAACGTGCTGAGTATGCTAAAGCAGTTGGTTCTGTAATTGTTATGATTGACTTAGTAATGGGTTACACAGCAATTCAAAGTTCTGCTATCTGGGCTCGTGATAACGATATGCTTTTACACTTACACCGTGCAGGTAACTCAACTTACGCTCGTCAAAAAAATCATGGTATTAACTTCCGTGTTATTTGTAAATGGATGCGTATGTCTGGTGTAGATCATATTCACGCTGGTACAGTTGTAGGTAAATTAGAAGGTGATCCTTTAATGATTAAAGGTTTCTACGATGTTTTAAGATTAACACACTTAGATGTTAACTTACCATACGGTATCTTCTTCGAAATGACATGGGCTAGTTTACGTAAATGTATGCCTGTTGCATCTGGTGGTATTCACTGTGGTCAAATGCACCAATTACTTCACTACTTAGGTGATGACGTAATTTTACAATTCGGTGGTGGTACAATTGGTCACCCAGATGGTATTCAAGCAGGTGCTACAGCTAACCGTGTTGCTTTAGAAGCAATGGTTTTAGCTCGTAACGAAGGTGCAGATTACTTCAACAGTAATGTTGGTCCTCAAATTTTACGCGATGCAGCTAAAACATGTGGTCCTTTACAAACTGCATTAGATTTATGGAAAGATATCAGCTTCAACTACACTTCTACAGATACAGCTGACTTCTCTGTAACAGCTACACAAAACAGATAATGCTCGTTTAATTAATGTTTCAGGTAAATTATTAGGTGCGCACGTAGCACACGCTGGTTTAATGGTATTCTGGGCTGGTGCAATGATTTTATTCGAAGTATCACACTTCGTTCCAGAAAAACCTTTATATGAACAAGGTTTCATTTGTATGCAGCATTTAGCTACATTAGGTTATGGTATTGGACCTGGTGGCGAAATCACTACAACTGTTCCATATTTTGCTGTAGGTGTAATTCACTTAATTTCATCTGCTGTTTTAGGTTTTGGTGGTATTTACCACTCATTATTAGGTCCAGATACTTTAGAAGAATCATTCCCATTCTTTGGTTACGACTGGCGTGATAAAAACAAAATGACAACAATTTTAGGGATCCACTTAATTTTATTAGGAGGCGGTTCTTTATTATTAGTTGCTAAAGCTATGTACATCGGTGGTGTTTACGATACTTGGGCACCTGGTGGTGGTGACGTTCGTTTAATTACAACTCCAACATTAAATCCAATTGTAATATTTGGTTATGTATTCCGTTCTCCGTTTGGTGGTGACGGCTGGGTTGTATCAGTAAACAACATGGAAGATGTTATTGGTGGTCACGTTTGGGTTGGTATTTTATGTATTATTGGTGGTATTTGGCACATTTTCACTAAACCATTCGCATGGGCACGTCGTGCTTTCGTTTGGTCAGGTGAAGCTTACTTATCATACAGTTTAGCTGCTATTTCATTAATGGGTTTAACAGCTTCATTATACTCTTGGTATAATAATACTGCTTACCCTAGTGAATTATATGGTCCAACAGGTCCAGAAGCTTCACAAGCACAAGCATTTACATTCTTAGTTCGAGATCAACGTTTAGGTGCTAATGTTTCATCAGCACAAGGTCCAACAGGTTTAGGTAAATACTTAATGCGTTCACCAAGTGGTGAGATCATCTTTGGTGGTGAAACAATGCGTTTCTGGGATTTACGTGCACCATGGGTTGAACCATTACGTGGTCCAAATGGTTTAGATATCAATAAAATTAAAAATGATATTCAACCATGGCAAGAACGTCGTGCAGCAGAATACATGACTCATGCTCCATTAGGTTCATTAAACTCTGTAGGTGGTGTAGCAACAGAAATTAACTCTGTTAACTATGTATCTCCTCGTTCATGG
	Gyrosigma_acuminatum             TGCCAGTAGTCATACGCTCGTCTCAAAGATTAAGCCATGCATGTCTAAGTATAAATC-TTTTACTTTGAAACTGCGAACGGCTCATTATATCAGTTATAGTTTATTTGATAGTCCCTT-ACTACTTGG-ATAACCGTAGTAATTCTAGAGCTAATACATGCGTCAATACCCTTCTG---------GGGTAGCATTTATTAGATTGAAACCAACCCC--TTCGGGGTGATGTGGTGATTCATAATAAGCCCGTGGATCGCATGGCT-TCAGCCGGCGATGGATCGTTCAAGTTTCTGCCCTATCAGCTTTGGATGGTAGGGTATTGGCCTACCATGGCTTTAACGGGTAACGGGAAATTAGGGTTTGATTCCGGAGAGGGAGCCTGAGAGACGGCTACCACATCCAAGGAAGGCAGCAGGCGCGTAAATTACCCAATCCTGACACAGGGAGGTAGTGACAATAAATAACAGTGCCGGGCC-TTTACAGGTCTGGCAATTGGAATGAGAACAATTTAAATCCCTTATCGAGGATCAATTGGAGGGCAAGTCTGGTGCCAGCAGCCGCGGTAATTCCAGCTCCAATAGCGTATATTAAAGTTGTTGCAGTTAAAAAGCTCGTAGTTGTATTTGTGGCGTGCGTTAGGCTGCCTTTCCCTTTGGGATTTG-GTTTTGCCTGGCGTTG-CCATCCTTGGGTGGAACCTGTGTGGCATTAGGTTGTCGTGCAGGGGATGTCCATCGTTTACTGTGAAAAAATTAGAGTGTTCAAAGCAGGCTTATGCCGTTGAATATATTAGCATGGAATAATAAGATAGGACCTTGGTACTATTTTGTTGGTTTGCGCACCGAGGTAATGATTAATAGGGACAGTTGGGGGTATTCGTATTCCATTGTCAGAGGTGAAATTCTTGGATTTTTGGAAGACGAACTACTGCGAAAGCATTTAC-CAAGGATGTTTTCATTAATCAAGAACGAAAGTTAGGGGATCGAAGATGATTAGATACCATCGTAGTCTTAACCATAAACTATGCCGACAAGGGATTAGTGAAGTTT-CGT-TACGTCTTCATTAGCACCTTATGAGAAATC-ACAAGTCTTTGGGTTCCGGGGGGAGTATGGTCGCAAGGCTGAAACTTAAAGAAATTGACGGAAGGGCACCACCAGGAGTGGAGCCTGCGGCTTAATTTGACTCAACACGGGAAAACTTACCAGGTCCAGACATAGTGAGGATTGACAGATTGAGAGCTCTTTCTTGATTCTATGGGTGGTGGTGCATGGCCGTTCTTAGTTGGTGGA-GTGATTTGTCTGGTTAATTCCGTTAACGAACGAGACCCCTGCCTGCTAAATAGTCAAATGAGTGATTTT-TCACTGATTGT-GGCTTCTTAGAGGGACGTGCATTTTATTAGATGCAGGAGGATAGGGGCAATAACAGGTCTGTGATGCCCTTAGATGTCCTGGGCCGCACGCGCGCTACACTGATGCATCCAACGAG---TGTTTCCTTGGCCGAGAGGCCTGGGCAATCTTTTGAACGTGCATCGTGATAGGGATAGATTATTGCAATTATTAATCTTGAACGAGGAATTCCTAGTAAACGCAGATCATCAATCTGCATTGATTACGTCCCTGCCCTTTGTACACACCGCCCGTCGCACCTACCGATTGAATGGTCCGGTGAAGCCTCGGGATTGTGGTCAGTTTGCTTCATTGCGAGTTGATTGCGAGAACTTGTCTAAACCTTATCATTTAGAGGAAGGTGAAATGTCTCAATCTGTATCAGAACGGACTCGAATTAAAAGTGACCGTTACGAATCTGGTGTAATCCCTTACGCTAAAATGGGTTACTGGGATGCTTCATACGCAGTAAAACAAACTGACGTTCTTGCATTATTCCGTATTACACCACAACCAGGTGTAGATCCAGTAGAAGCAGCAGCAGCTGTAGCTGGTGAGTCTTCAACAGCTACATGGACAGTTGTATGGACAGATTTATTAACAGCTTGTGATCGCTACCGTGCTAAAGCTTACCGTGTAGATCCAGTTCCAAACACAACAGATCAATACTTCGCTTTTATCGCATACGAATGTGATTTATTCGAAGAAGGTTCTTTAGCTAACTTAACAGCATCTATCATTGGTAACGTATTCGGTTTCAAAGCCATCTCTGCGTTACGTTTAGAAGATATGCGTATTCCTCACTCATACTTAAAAACATTCCAAGGTCCAGCGACAGGTATTATTGTAGAACGTGAGCGTTTAAACAAATACGGTATTCCTTTATTAGGTGCAACAGTAAAACCAAAATTAGGTTTATCTGGTAAAAACTACGGTCGTGTAGTATTCGAAGGTTTAAAAGGTGGTTTAGACTTCTTAAAAGATGATGAAAACATTAACTCTCAACCATTCATGCGTTGGAGAGAACGTTTCTTATACTGTATGGAAGGTATTAACCGTGCCTCAGCAGCTACAGGTGAAGTTAAAGGTTCATACTTAAACATCACTGCAGCTACTATGGAAGAAGTTTACAAACGTGCAGAGTATGCTAAAACTGTAGGTTCTATCATTGTAATGATCGATTTAGTTATGGGTTACACAGCAATCCAAAGTATTGCTTTATGGGCTCGTGAAAACGATATGGTATTACATTTACACCGTGCAGGTAACTCTACTTACGCTCGTCAAAAAAACCATGGTATTAACTTCCGTGTTATTTGTAAATGGATGCGTATGTGTGGTGTAGATCATATCCACGCTGGTACAGTTGTAGGTAAATTAGAAGGTGATCCTTTAATGATTAAAGGTTTCTACGATATTTTACGTAAACCAACATTAGCTGTTAACTTATCTTACGGTATTTTCTTCGAAATGACTTGGGCTTCTTTACGTAAATGTATGCCTGTTGCATCTGGTGGTATCCACTGTGGTCAAATGCACCAATTAATTCATTACTTAGGTGATGATGTGGTATTACAATTTGGTGGTGGTACAATTGGTCATCCAGATGGTATTCAAGCTGGTGCTACAGCTAACCGTGTTGCTTTAGAAGCAATGGTATTAGCTCGTAACGAAGGTGCTGACTACTTCAGCAATCAAGTTGGTCCTCGTATTTTACGTGATGCTGCTAGAACATGTGGTCCATTACAAACAGCTTTAGATTTATGGAAAGATATTTCTTTCAACTATACATCTACAGATACAGCTGATTTCGCTGAAACACCTACAGCAAACGTATAATGCCCGTTTAATTAACGTTTCAGGTAAATTATTAGGTGCTCACGTAGCTCATGCCGGTTTAATGGTATTTTGGGCTGGTGCCATGATTTTATTTGAAGTATCTCATTTTGTACCAGAAAAACCTTTATATGAACAAGGTTTTATCTGTATGCAACATTTAGCATCATTAGGTTATGGTGTTGGACCCGGTGGTGAAATTACTACGACTGTACCATATTTTGCTGTTGGTGTAATTCATTTAATTTCATCAGCTGTTTTAGGTTTTGGTGGAATCTATCATTCATTATTAGGCCCAGATACATTAGAAGAATCATTCCCATTCTTCGGTTATGACTGGCGTGATAAAAATAAGATGACTACAATTTTAGGTATTCATTTATGTTTACTAGGTGTAGGTTCTTTATTATTTGTTGCTAAAGCAATGTATTTAGGTGGTGTTTATGATACTTGGGCTCCAGGTGGTGGAGATGTTCGTTTCATCACAACTCCTACATTAAATCCAATTGTAATTTTTGGTTACGTATTCCGTTCTCCATTTGGTGGAGATGGTTGGGTTGTATCTGTTAACAATATGGAAGATATTGTTGGTGGTCACATTTGGGTTGGTGTATTATGTATTGTAGGTGGTTTCTGGCATATTTTCACTAAACCATTTGCTTGGGCTCGTCGTGCTTTCGTTTGGTCAGGCGAAGCATATTTATCATACAGTTTAGCTGCAATTTCTCTTATGGGTTTAACAGCTTCATTATACTCTTGGTATAATAACACAGCATATCCAAGTGAATTCTATGGTCCAACTGGTCCTGAAGCTTCACAATCTCAATCATTTACATTCTTAGTTCGAGATCAACGTTTAGGTGCAAATGTTTCATCTGCACAAGGTCCAACTGGTTTAGGTAAATACTTAATGCGTTCACCAAGTGGAGAAATCATTTTCGGTGGTGAAACTATGCGTTTCTGGGATTTACGTGCACCATGGGTTGAACCATTACGTGGTCCAAACGGTTTAGATATTAATAAAATTAAAAATGATATCCAACCTTGGCAAGAACGTCGTGCTGCTGAATACATGACACATGCTCCGTTAGGTTCACTTAACTCTGTAGGTGGTGTAGCAACAGAAATTAACTCAGTTAACTATGTATCAC-----------
	Lemnicola_hungarica              TGCCAGTAGTCATACGCTCGTCTCAAAGATTAAGCCATGCACGTCTAAGTATAAATC-TTTTACTTTGAAACTGCGAATGGCTCATTATATCAGTTATAATTTCTTTGATAGTCCCTT-ACTATTTGG-ATAACCGTAGTAATTCTAGAGCTAATACATGCGTCAGTACCCTTATG---------GGGTAGTATTTATTAGATTGAAACCAACCCC--TTCGGGGTGATGTGGTGATTCAAAATAAGCTTGCGGATCGCACGGCT-T-TGCCGGCGATGGATCATTCAAGTTTCTGCCCTATCAGCTTTGGACGGTAATGTATTGGATTACCGTGGCTTTAACGGGTAACGGGGGATTAGGGTTTGATTCCGGAGAGGGAGCCTGAGAGACGGCTACCACATCCAAGGAAGGCAGCAGGCGCGTAAATTACCCAATCAGGACACCTGGAGGTAGTGACAAAAAATAACAATGCCGGGCC-TTTCTAGGTCTGGCAATTGGAATGAGAACAATTTAAAAACCTTATCGAGGACCAATTGGAGGGCAAGTCTGGTGCCAGCAGCCGCGGTAATTCCAGCTCCAATAGCGTATATTAAAGTTGTTGCAGTTAAAAAGCTCGTAGTTGGATTTGTGGTGTTGCCCGTGGTCC-AA---------TTGTTG-GTACCGTCGGGTGGGG-CCATCCTTGGGTGGAATCTGTGTGGCATTAGGTTGTCGTGCAGGGGATGCCCATCGTTTACTGTGAAAAAATCAGCGCGTTCAAAGCAGGCTTATGCCGTTGAATGTATTAGCATGGAATAATAAGATAGGACCTTGGTACTATTTTGTTGGTTTGCGCACCGAGGTAATGATTAATAGGGACAGTTGTGGGGATTTGTATTCCATTGTCAGAGGTGAAATTCTTGGATTTCTGGAAGACAAACTACTGCGAAAGCATTTTC-CAAGGATGTTTTCATTAATCAAGAACGAAAGTAAGGGGATCGAAGATGATTAGATACCATCGTAGTCTTTACCATAAACTATGCCGACAAGGGATTGGTGGGGTTT-CGT-TACGTCTCCATCAGCACCTTATGAGAAATC-ACAAGTTTTTGGGTTCCGGGGGGAGTATGGTCGCAAGGCTGAAACTTAAAGAAATTGACGGAAGGGCACCACCAGGAGTGGAGCCTGCGGCTTAATTTGACTCAACACGGGAAAACTTACCAGGTCCAGACATAGTGAGGATTGACAGATTGAGAGCTCTTTCTTGATTCTATGGGTGGTGGTGCATGGCCGTTCTTAGTTGGTGGA-GTGATTTGTCTGGTTAATTCCGTTAACGAACGAGACCGCTGCCTGCTAAATAGTCCAGTGAGTGAATTT--CACTGACCGG-GACTTCTTAGAGGGACGTGCATTCTATTAGATGCAGGAAGATAGCGGCGATAACAGGTCTGTGATGCCCTTAGATGTTCTGGGCCGCACGCGCGCTACACTGATGCATTCAACGAG---TTCTTCCTTGGCCGAGAGGCCTGGGCAATCTTTTGAACGTGCATCGTGATAGGGATAGATTATTGCAATTATTAATCTTGAACGAGGAATTCCTAGTAAACGCAGATCATCAATCTGCATTGATTACGTCCCTGCCCTTTGTACACACCGCCCGTCGCACCTACCGATTGAATGGTCCGGTGAAAACTCGGGATTGTGGCCAGTGCCTTTAT--TGGTGCTGGTCGCGCGAACTTGTTTAAACCTTATCATTTAGAGGAAGGTGAAATGTCTCAATCTGTATCAGAACGGACTCGAATTAAAAGTGACCGTTACGAATCTGGTGTAATCCCTTATGCTAAAATGGGTTACTGGGATGCTTCATACGCAGTAAAAACTACTGACGTTCTAGCATTATTCCGTATCACACCACAACCAGGTGTAGATCCAGTAGAAGCTGCTGCAGCTGTAGCTGGTGAATCTTCAACAGCAACATGGACAGTTGTATGGACTGATTTATTAACAGCTTGTGACCGTTACCGTGCTAAAGCTTACCGTGTAGATCCAGTTCCAAATACAACAGATCAATTCTTTGCTTTCATCGCATACGAATGTGATTTATTCGAAGAAGGTTCATTAGCTAACTTAACAGCGTCTATCATCGGTAACGTATTCGGTTTCAAAGCCGTTTCTGCTTTACGTTTAGAAGATATGCGTATTCCTCATTCATACTTAAAAACATTCCAAGGTCCAGCTACTGGTATTATTGTAGAACGTGAACGTTTAAACAAATACGGTGTACCATTATTAGGTGCTACAGTAAAACCAAAATTAGGTTTATCTGGTAAAAACTATGGTCGTGTAGTTTACGAAGGTTTAAAAGGTGGTTTAGACTTCTTAAAAGATGATGAGAATATTAACTCTCAACCTTTTATGCGTTGGAGAGAACGTTTCTTATACTGTATGGAAGGTATTAACCGTGCTGCTGCGTCTACAGGTGAAGTTAAAGGTTCATACTTAAACATCACTGCGGGTACAATGGAAGAAGTTTACAAACGTGCTGAATACGCTAAAGCTGTAGGTTCAGTAATTGTAATGATCGATTTAGTAATGGGTTACACAGCAATTCAAAGTGCTGCAATTTGGGCTCGTGAAAACGATTGTATTTTACACTTACACCGTGCAGGTAACTCTACATACGCTCGTCAAAAAAATCATGGTATTAACTTCCGTGTAATTTGTAAATGGATGCGTATGTCTGGTGTAGATCATATTCACGCTGGTACAGTTGTAGGTAAATTAGAAGGTGATCCTTTAATGATTAAAGGTTTCTACGATACTTTACGTTTAACTCACTTAGATGTTAATTTACCATACGGTATTTTCTTCGAAATGACATGGGCTAGTTTACGTAAATGTATGCCAGTTGCTTCTGGTGGTATTCACTGTGGTCAAATGCACCAATTAGTTCATTATTTAGGTGATGACGTAGTATTACAATTCGGTGGTGGTACAATTGGTCACCCTGATGGTATTCAAGCAGGTGCTACAGCTAACCGTGTTGCTTTAGAAGCAATGGTATTAGCTCGTAACGAAGGTGCTGATTACTTCAACAGTAATATTGGTCCTCAAATTTTACGCGATGCTGCTAAAACATGTGGTCCTCTACAAACAGCTTTAGATTTATGGAAAGATATCAGCTTCAACTATACATCTACAGATACAGCTGATTTCGCAGTTACACCAACAGCTAACCGCTAA-------------------TCAGGTAAATTATTAGGTGCACACGTAGCACATGCTGGCTTAATGGTATTTTGGGCTGGTGCAATGATTTTATTCGAAGTGTCTCACTTCGTACCTGAGAAACCTTTATATGAACAAGGTTTCATTTGTATGCAACATTTAGCAACATTAGGTTACGGTATTGGACCAGGTGGTGAAATCACTACAACTGTACCTTATTTTGCAGTAGGTGTAATTCATTTAATTTCATCAGCTGTATTAGGTTTTGGTGGTATTTATCACTCATTATTAGGACCAGATACTCTAGAAGAATCATTCCCATTCTTTGGATATGACTGGCGTGATAAAAACAAGATGACAACTATTTTAGGGATTCATTTATGCCTTTTAGGTTTTGGTTCTTTATTACTAGTTGCTAAAGCAATGTATATTGGGGGAGTTTATGATACTTGGGCACCAGGTGGTGGTGATGTTCGTTTAATTACGACTCCAACTTTAAACCCTATTGTAATTTTTGGATACGTATTCCGTTCTCCATTTGGTGGAGATGGTTGGGTTGTTTCAGTAAACAATATGGAAGATCTTGTTGGTGGTCACGTATGGGTTGGTGTGTTATGCATCGTTGGTGGTATTTGGCATATCTTTACTAAACCATTTGCTTGGGCACGTCGTGCTTTTGTTTGGTCAGGTGAAGCTTACTTATCTTATAGTTTAGCTGCTATCTCAATAATGGGTTTTACAGCTTCATTATACTCTTGGTACAATAATACTGCTTATCCTAGTGAATTATATGGTCCAACAGGTCCAGAAGCTTCACAAGCACAAGCATTCACATTCTTAGTTCGAGATCAACGTCTAGGTGCTAATGTTTCATCAGCACAAGGTCCAACAGGTTTAGGTAAATATTTAATGCGTTCACCAAGTGGTGAAATTATCTTTGGTGGTGAAACAATGCGTTTCTGGGATTTACGTGCACCATGGGTTGAACCATTACGTGGTCCTAACGGTCTAGATATCAATAAAATTAAAAATGATATTCAACCTTGGCAAGAACGTCGTGCTGCAGAATACATGACTCATGCTCCTTTAGGTTCACTTAACTCTGTAGGTGGGGTAGCAACAGAAATTAACTCTGTTAACTATGTATCACCTCGTTCATGG
	Mayamaea_permitis                -------------------------------------TGCATGTCTAAGTATAAATA-TTTTACTTTGAAACTGCGAACGGCTCATTATATCAGTTATAGTTTATTTGATAGTCCCTT-ACTACTTGG-ATAACCGTAGTAATTCTAGAGCTAATACATGCGTCAATACCGTTCTG---------CGGTAGTATTTATTAGATGGAAACCTTCCGC--TTCGGCGTGATGTGGTGATTCATAATAAGTTTGCGGATCGCATGGCT-T-TGCCGGCGATGGATCATTCAAGTTTCTGCCCTATCAGCTTTGGATGGTAGTGTATTGGACTACCATGGCTTTAACGGGTAACGGAGGATTAGGGTTTGATTCCGGAGAGGGGGCCTGAGAGATGGCCACCACATCCAAGGAAGGCAGCAGGCGCGTAAATTACCCAATTTCGACACGAAGAGGTAGTGACAATAAATAACAATGCCGGGCC-TTGTTAGGTCTGGCAATTGGAATGAGAACAATTTAAATCCATTATCGAGGATCAATTGGAGGGCAAGTCTGGTGCCAGCAGCCGCGGTAATTCCAGCTCCAATAGCGTATATTAAAGTTGTTGCAGTTAAAAAGCTCGTAGTTGGATTTGTGGTGGTGCCTGCGGTCCCAATT-------G-TTTG-GGTATTGTCGGGCGCTGCCATCCTTGGGTGGAACCTGTGTGGCATTAGGTTGTCGTGCAGGGGATGCCCATCGTTTACTGTGAAAAAATTAGAGTGTTCAAAGCAGGCTTATGCCGTTGAATATATTAGCATGGAATAATAAGATAGGCCTTTGGTACTATTTTGTTGGTTTGCGCACCAAAGGAATGATTAATAGGGACAGTTGGGGCTCTTCGTATTCCATTGTCAGAGGTGAAATTCTTGGATTTCTGGAAGACGAACTACTGCGAAAGCATTGAG-CAAGGATGTTTTCATTAATCAAGAACGAAAGTTAGGGGATCGAAGATGATTAGATACCATCGTAGTCTTAACCATAAACTATGCCGGTTAGGGATTGGCAGGGTTT-CGT-TTCGTCTCTGTCAGCACCTTATGAGAAATCATTAAACTTTTGGGTTCCGGGGGGAGTATGGTCGCAAGGCTGAAACTTAAAGAAATTGACGGAAGGGCACCACCAGGAGTGGAGCTTGCGGCTTAATTTGACTCAACACGGGAAAACTTACCAGGTCCAGACATAGTGAGGATTGACAGATTGAGAGCTCTTTCTTGATTCTATGGGTGGTGGTGCATGGCCGTTCTTAGTTGGTGGA-GTGATTTGTCTGGTTAATTCCGTTAACGAACGAGACCGCTGCCTGCTAAATAGTCCTGCGAGTGATTTT--CACTGGTGGG-GACTTCTTAGAGGGACGTGCATTCTATTAGATGCAGGAAGATAGCGGCAATAACAGGTCTGTGATGCCCTTAGATGTCCTGGGCCGCACGCGCGCTACACTGATGCATTCAACAAG---TGTTTCCTTGGCCGAGAGGCCTGGGCAATCTTTTTAACGTGCATCGTGATAGGGATAGATTATTGCAATTATTAATCTTGAACGAGGAATTCCTAGTAAACGCAACTCATCAAGTTGCATTGATTACGTCCCTGCCCTTTGTACACACCGCCCGTCGCACCTACCGATTGAATGGTCCGGTGAAGCCTCGGGATTGTGGCCAGTGTCCTCAC--GGGTGTTGGTTGCGAGAACTTGTCTAAACCTTATCATTTAGAGGAAGG------------------------------------------------------------------------------------------------GTCATACGTAGTAAAAACTACTGATGTTCTTGCATTATTCCGTGTTACACCACAACCAGGTGTAGATCCAGTAGAAGCTGCTGCAGCTGTTGCTGGTGAATCATCTACAGCTACTTGGACAGTTGTATGGACTGACTTATTAACAGCTTGTGACCGTTACCGTGCTAAAGCTTACCGTGTAGATCCAGTTCCAAACACTACAGATCAATACTTCGCTTTCATCGCATACGAATGTGATTTATTCGAAGAAGGTTCTTTAGCTAACATTACAGCTTCTATCATCGGTAACGTATTTGGTTTTAAAGCAGTATCTGCTTTACGTTTAGAAGATATGCGTATTCCGCACTCTTACTTAAAAACATTCCAAGGTCCGGCGACAGGTATCGTTGTAGAACGTGAGCGTTTAAACAAATACGGTACACCATTATTAGGTGCAACAGTAAAACCAAAATTAGGTTTATCTGGTAAAAACTATGGTCGTGTAGTATATGAAGGTTTAAAAGGTGGTTTAGACTTCTTAAAAGATGACGAAAACATCAACTCACAACCATTCATGCGTTGGAGAGAGCGTTTCTTATACTGTATGGAAGGTATTAACCGTGCAGCAGCAGCTACAGGTGAAGTTAAAGGTTCATACTTAAACATCACTGCTGGTACAATGGAAGAAGTGTATGCTCGTGCAGAATACGCTAAAAGCCTTGGTTCTGTAATTGTTATGATCGATTTAGTTATGGGCTACACAGCAATTCAAAGTGCTGCAATCTGGTCTCGTCAAAACGACATGCTTTTACACTTACACCGTGCTGGTAACTCTGCTTACGCTCGTCAAAAAAATCATGGTATCAACTTCCGTGTTATTTGTAAATGGATGCGTATGTCTGGTGTAGATCATATCCACGCTGGTACAGTTGTTGGTAAACTAGAAGGTGATCCTTTAATGATTAAAGGTTTCTACGATACTTTACGTTTAGTTAATTTAGATGTTAACTTACCATACGGTTTATTCTTTGAAATGAACTGGGCTAGTTTACGTAAATGTATGCCTGTTGCATCAGGTGGTATCCACTGTGGTCAAATGCACCAATTAGTACACTACTTAGGTGATGACGTAGTATTACAATTTGGTGGTGGTACAATTGGTCACCCTGATGGTATCCAAGCGGGTGCTACAGCTAACCGTGTTGCTTTAGAATCTATGGTAATGGCTCGTAACGAAGGTGCTGACTACTTCAATAGTGAAGTTGGTCCAAGAATCTTACGTGATGCAGCTAGAACTTGTGGTCCTC------------------------------------------------------------------------------------------------------------------------------------------------------------------------------------------------------------------------------------------------------------------------------------------------------------------------------------------------------------------------------------------------------------------------------------------------------------------------------------------------------------------------------------------------------------------------------------------------------------------------------------------------------------------------------------------------------------------------------------------------------------------------------------------------------------------------------------------------------------------------------------------------------------------------------------------------------------------------------------------------------------------------------------------------------------------------------------------------------------------------------------------------------------------------------------------------------------------------------------------------------------------------------------------------------
	Meuniera_membranacea             ---CAGTAGTCATACGCTCGTCTCAAAGATTAAGCCATGCATGTCTAAGTATAAATC-TTGTACTTTGAAACTGCGAACGGCTCATTATATCAGTTATAGTTTATTTGATAGTCCCTT-ACTACTCGG-ATAACCGTAGTAATTCTAGAGCTAATACATGCGTCAATACCCTTATG---------GGGTAGTATTTATTAGGTTAAAACCAACCCC--TTCGGGGTGATGTGGTGATTCATAATAAGCTTGCGGATCGCAGGGCT-TCAGCCGGCGATGGATCATTCAAGTTTCTGCCCTATCAGCTTTGGATGGTAGGGTATTGGCCTACCATGGCTTTAACGGGTAACGGGAAATTAGGGTTTGATTCCGGAGAGGGAGCCTGAGAGACGGCTACCACATCCAAGGAAGGCAGCAGGCGCGTAAATTACCCAATCCTGACACAGGGAGGTAGTGACAATAAATAACAGTGCCGGGCC-TTTGTAGGTCTGGCAATTGGAATGAGAACAATTTAAATCCCTTATCGAGGATCAATTGGAGGGCAAGTCTGGTGCCAGCAGCCGCGGTAATTCCAGCTCCAATAGCGTATATTAAAGTTGTTGCAGTTAAAAAGCTCGTAGTTGAATTTGTGGTGTACGGGGGGCACCCATCACTTATGGGTGTTG-GTGTTGCCTGTCGTTG-CCATCTTTGGGTGGAAACTGTGTGGCATTAGGTTGTCGTGCAGGGGATGCCCATCGTTTACTGTGAAAAAATTAGAGTGTTCAAAGCAGGCTTATGCCGATGAATATATTAGCATGGAATAATAAAATAGGACCTTGGTGCTATTTTGTTGGTTTGCGCGTCAAGGTAATGATTGAGAGGAACTGTTGTGGGTATTCGAATTTCATTGTCAGAGGTGAAATTCTTGGATTTTTGAAAGACGAACTAATGCGAAAGCATTTAC-CAAGGATGTTTTCATTAATCAAGAACGAAAGTTAGGGGATCGAAGATGATTAGATACCATCGTAGTCTTAACCATAAACTATGCCGACAAGGGATTGGTGGAGTTT-CGT-TATGTCTCCATCAGCACCTTAGGAGAAATC-ATAAGTCGTTGGGTTCCGGGGGGAGTATGGTCGCAAGGCTGAAACTTAAAGAAATTGACGGAAGGGCACCACCAGGAGTGGAGCCTGCGGCTTAATTTGACTCAACACGGGAAAACTTACCAGGTCCAGACATAGTGAGGATTGACAGATTGAGAGCTCTTTCTTGATTCTATGGGTGGTGGTGCATGGCCGTTCTTAGTTGGTGGA-GTGATTTGTCTGGTTAATTCCGTTAACGAACGAGACCCCTGCCTGCTAAATAGCCTGGTGAGTGATTTT-TCACTGATTGATGGCTTCTTAGAGGGACGTGCATTCTATTAGATGCAGGAAGATAGGGGCAATAACAGGTCTGTGATGCCCTTAGATGTCCTGGGCCGCACGCGCGCTACAATGATGCATGCAGAGAG-CTATTTTCCTTTGCCGAGAGGCCTGGGCAATCTCTTGAACGTGCATCGTGATAGGGATAGATTATTGCAATTATTAATCTTGAACGAGGAATTCCTAGTAAACGCAGATCATCAATCTGCATTGATTACGTCCCTGCCCTTTGTACACACCGCC---------------------------------------------------------------------------------------------------------------------------------------------------AAAAGTGACCGTTACGAATCTGGTGTAATCCCTTATGCCAAAATGGGTTACTGGGATGCTTCATATGCAGTAAAAACTACTGATGTTCTTGCATTATTCCGTATTACACCACAACCAGGTGTGGATCCAGTAGAAGCAGCTGCTGCTGTAGCTGGTGAATCTTCAACAGCTACATGGACAGTTGTATGGACAGATTTATTAACAGCTTGTGATCGCTACCGTGCTAAAGCATACCGTGTAGATCCTGTTCCAAATACAACAGATCAATACTTCGCTTTTATTGCATACGAATGTGATTTATTTGAAGAAGGTTCTTTAGCTAACTTAACAGCATCTATTATTGGTAACGTATTCGGTTTTAAAGCAGTAGCTGCTTTACGTTTAGAAGATATGCGTATTCCTCACTCATATTTAAAAACATTCCAAGGTCCTGCAACAGGTATTGTTGTAGAGCGTGAACGTTTAAACAAATATGGTATTCCTTTATTAGGCGCGACAGTAAAACCAAAATTAGGTTTATCTGGTAAGAACTATGGTCGTGTAGTATTTGAGGGTTTAAAAGGTGGTTTAGATTTCTTAAAAGATGATGAAAATATTAACTCTCAACCATTTATGCGTTGGAGAGAGCGCTTCTTAAACTGTATGGAAGGTATCAATCGTGCAGCTGCAGCTACAGGTGAGGTTAAAGGTTCATACTTAAATATTACTGCAGCCACTATGGAAGAAGTCTATAAGCGTGCTGAATATGCGAAAGCTGTTGGTTCTATTATCGTCATGATCGATTTAGTTATGGGTTATACAGCAATTCAGAGTATTGCTATTTGGGCTCGTGAAAATGACATGCTTTTACATTTACACCGTGCTGGTAACTCTACATATGCTCGTCAAAAAAATCACGGTATTAACTTCCGTGTAATTTGTAAATGGATGCGTATGTCTGGTGTAGACCATATCCATGCTGGTACAGTTGTTGGTAAATTAGAAGGTGATCCTTTAATGATTAAAGGTTTTTACGATACATTACGTTTACCATCATTAGATGTTAACTTACCTTATGGTATTTTCTTTGAAATGAGTTGGGCTAGTTTACGTAAATGTATGCCTGTTGCATCTGGTGGTATTCACTGTGGTCAAATGCATCAGCTAGTACATTATTTAGGTGATGATGTAGTATTACAATTTGGTGGTGGTACTATTGGTCACCCGGATGGTATTCAAGCCGGTGCTACAGCTAATCGTGTTGCTTTAGAAGCAATGGTATTGGCTCGTAACGAAGGCAGTGATTACTTTAATCAACAAGTTGGTCCTCAAATTTTACGCGATGCTGCTAGAACATGTGGTCCA-----------------------------------------------------------------------------------------------------------------------------------------------------------------------GGGCTGGCGCGATGATCTTATTTGAAGTGTCTCACTTTGTACCAGAAAAACCTTTATATGAACAAGGTTTTATCTGTATGCAACATTTAGCAAGTTTAGGTTATGGAATAGGACCAGGTGGTGAAATTACGACAACTGTACCATATTTTGCTGTCGGTGTTATACATATAATTTCATCAGCTGTTTTAGGTTTTGGAGGTATTTATCATTCATTGTTAGGTCCAGATACTTTGGAAGAATCATTCCCATTCTTTGGTTATGATTGGCGTGATAAGAATAAAATGACGACAATTTTAGGAATTCATTTATGTCTTTTAGGTGTCGGTTCTTTTTTATTTGTTGCCAAAGCTATGTATTTAGGTGGTGTTTATGATACTTGGGCTCCGGGCGGTGGAGATGTTCGTTTAATTACAACTCCAACATTAAATCCTATTGTAATTTTTGGTTACGTATTCCGTTCTCCATTTGGTGGAGATGGTTGGGTTGTATCTGTAAATAATATGGAAGATATTGTTGGTGGTCATATCTGGGTTGGAGTATTATGTATTGTTGGTGGTTTCTGGCATATTTTCACTAAACCTTTTGCCTGGGCTCGTCGTGCTTTCGTTTGGTCAGGTGAAGCATATTTATCTTATAGTTTAGCTGCAATCTGTCTAATGGGTTTCACAGCTGCTTTGTACTCTTGGTATAATAATACAGCATATCCAAGTGAACTATATGGTCCAACTGGTCCTGAAGCTTCACAGTCTCAAGCTTTTACGTTTTTAGTTCGAGATCAACGTTTAGGTGCAAACGTTTCATCTGCTCAAGGTCCAACAGGTTTAGGTAAATACTTGATGCGTTCACCAAGTGGAGAAATTATATTCGGTGGTGAAACAATGCGCTTCTGGGATTTACGTGCACCATGGGTTGAGCCATTGCGTGGTCCAAATGGTTTAGATATTAATAAAATCAAAAATGATATTCAACCTTGGCAAGAACGTCGTGCTGCTGAATATATGACACATGCACCATTAG-----------------------------------------------------------------------
	Navicula_cryptocephala           TGCCAGTAGTCATACGCTCGTCTCAAAGATTAAGCCATGCATGTCTAAGTATAAATA-TCTTACTTTGAAACTGCGAACGGCTCATTACAACAGTTATAATTTATTTGATAGTCCCTT-ACTACTTGG-ATAACCGTAGTAATTCTAGAGCTAATACATGCGTCAATACCCTTCTG---------GGGTAGTATTTATTAGATAGAAACCAACCCC--TTCGGGGTGATGTGGTGAATCATAATAAGCTTGCGGATCGCATGGCT-TCGGCTGGCGATGGATCATTCAAGTTTCTGCCCTATCAGCTTTGGATGGTAGGGTATTGGCCTACCATGGCTTTAACGGGTAACGGGAAATTAGGGTTTGATTCCGGAGAGGGAGCCTGAGAGACGGCTACCACATCCAAGGAAGGCAGCAGGCGCGTAAATTACCCAATCCTGACACAGGGAGGTAGTGACAATAAATAACAATGCCGGGCC-TTTATAGGTCTGGCAATTGGAATGAGAACAATTTAAATCCCTTATCGAGGATCAATTGGAGGGCAAGTCTGGTGCCAGCAGCCGCGGTAATTCCAGCTCCAATAGCGTATATTAAAGTTGTTGCAGTTAAAAAGCTCGTAGTTGGATCTGTGGCGTGTGGCGTGTTCCGGGCACTTGTTG---TCC-GAGCAGCATGCTGCTG-CCATCCTTGGGGGGAACCTGTGTGGCATTAGGTTGTCGTGCAGGGGATGCCCATCCTTTACTGTGAAAAAATTAGAGTGTTCAAAGCAGGCTTATGCCGTTGAATATATTAGCATGGAATAATGAGATAGGACTTTTTCGCTATTTTGTTGGTTTGCGCGAAGAGGTAATGATTAATAGGGACAGTTGGGGGTATTCGTATTCCATTGTCAGAGGTGAAATTCTTGGATTTTTGGAAGACGAACTACTGCGAAAGCATTTAC-CAAGGATGTTTTCATTAATCAAGAACGAAAGTTAGGGGATCGAAGATGATTAGATACCATCGTAGTCTTAACCATAAACTATGCCGACAAGGGATTGGTGGAGTCT-CGT-TACGTCTCCATCAGCACCTTATGAGAAATC-ACAAGTCTTTGGGTTCCGGGGGGAGTATGGTCGCAAGGCTGAAACTTAAAGAAATTGACGGAAGGGCACCACCAGGAGTGGAGCCTGCGGCTTAATTTGACTCAACACGGGAAAACTTACCAGGTCCAGACATAGTGAGGATTGACAGATTGAGAGCTCTTTCTTGATTCTATGGGTGGTGGTGCATGGCCGTTCTTAGTTGGTGGA-GTGATTTGTCTGGTTAATTCCGTTAACGAACGAGACCACTGCCTGCTAAATAGCCCAGTGAGTGAATTC-TCACTGACTGCTGGCTTCTTAGAGGGACGTGCATTCTATCAGATGCAGGAAGATAGTGGCAATAACAGGTCTGTGATGCCCTTAGATGTCCTGGGCCGCACGCGCGCTACACTGATGCATTCAACGAG----TTCACCTTGGCCGAGAGGCCTGGGCAACCTTTTAAACGTGCATCGTGATAGGGATAGATTATTGCAATTATTAATCTTGAACGAGGAATTCCTAGTAAACGCAAATCATCAATTTGCATTGATTACGTCCCTGCCCTTTGTACACACCGCCCGTCGCACCTACCGATTGAATGGTCCGGTGAGGCCTCGGGATTGTGACCAGTTCACTTCATTGTGAGCTGGTTGTGAGAACTTGTCCAAACCTTATCATTTAGAGGAAGGTGAAATGTCTCAATCTGTATCAGAACGGACTCGAATTAAAAGTGACCGTTACGAATCTGGTGTAATCCCTTACGCTAAAATGGGTTACTGGGATGCTTCATACGCAGTAAAACAAACTGATGTTCTTGCATTATTCCGTATCACACCTCAACCAGGTGTAGATCCAGTAGAAGCAGCAGCTGCTGTAGCAGGTGAATCTTCAACTGCTACATGGACAGTTGTATGGACTGACTTATTAACAGCTTGTGACCGTTACCGTGCTAAAGCTTACCGCGTAGATCCAGTTCCAAATACTACAGATCAATACTTCGCTTTTATCGCATACGAATGTGATTTATTTGAAGAAGGTTCTTTAGCTAACTTAACAGCGTCTATCATTGGTAACGTTTTTGGATTTAAAGCAGTTGCTGCTTTACGTTTAGAAGATATGCGTATTCCTCACTCATATTTAAAAACATTCCAAGGTCCAGCTACAGGTATCATTGTAGAACGTGAGCGTTTAAACAAATACGGTATTCCTTTATTAGGTGCAACTGTAAAACCTAAATTAGGTTTATCTGGTAAAAACTACGGTCGTGTAGTTTTTGAAGGTTTAAAAGGTGGTTTAGACTTCTTAAAAGATGATGAAAACATTAACTCACAACCATTTATGCGTTGGAGAGAACGTTTCTTAAACTGTATGGAAGGTATTAACCGTGCATCAGCAGCTACAGGTGAAGTTAAAGGTTCATACTTAAACATCACTGCTGCTACTATGGAAGAAGTGTACAAACGTGCTGAATACGCTAAAACGATTGGTTCTGTAATCGTTATGATCGATTTAGTAATGGGTTATACAGCAATTCAAAGTATTGCTCTTTGGTCTCGTGAAAACGACATGATTTTACACTTACACCGTGCTGGTAACTCTACTTACGCTCGTCAAAAGAATCATGGTATTAACTTCCGTGTTATCTGTAAATGGATGCGTATGTCAGGTGTAGATCATATCCACGCTGGTACAGTTGTAGGTAAATTAGAAGGTGATCCTTTAATGATTAAAGGTTTCTACGACACATTACGTTTAACAACATTAGATGTTAACTTACCTTATGGTATTTTCTTTGAAATGACTTGGGCTAGTTTACGTAAATGTATGCCTGTTGCATCTGGTGGTATTCACTGTGGTCAAATGCACCAATTACTTCATTATTTAGGTGATGACGTAGTATTACAATTCGGTGGTGGTACAATTGGTCACCCTGATGGTATTCAAGCAGGTGCTACAGCTAACCGTGTTGCTTTAGAAGCAATGGCATTAGCTCGTAACGAAGGTGTAGATTACTTCAACAATGCTGTAGGTCCACAAATTTTACGTGATGCTGCTAAAACATGTGGTCCATTACAAACAGCTTTAGATTTATGGAAAGATATTTCTTTCAACTATACATCTACAGATACAGCTGATTTCGCTGCAACAACAACAGCAAACGTTTAA----------------GTTTCAGGTAAATTATTAGGTGCTCACGTAGCACACGCTGGTTTAATGGTATTCTGGGCCGGCGCAATGATTTTATTTGAAGTATCTCACTTTGTACCAGAGAAACCTTTATATGAACAAGGTTTCATTTGTATGCAACATTTAGCAACTCTAGGTTATGGTATTGGCCCAGGTGGTGAAATCACAACAACAGTTCCATACTTTGCTGTTGGTGTTATCCATTTAATTTCTTCAGCTGTTTTAGGTTTTGGTGGTATATACCATTCATTACTAGGTCCAGATACTTTAGAAGAATCATTCCCATTCTTTGGCTATGATTGGCGTGATAAAAACAAAATGACGACAATCTTAGGTATCCACTTATGTTTATTAGGTGTAGGTTCTTTATTATTAGTTGCTAAAGCAATGTACTTAGGTGGTGTTTATGATACTTGGGCACCTGGTGGTGGAGATGTTCGTTTAATCACGACTCCAACATTAAACCCAATTGTAATTTTTGGTTATGTATTCCGTTCTCCATTTGGTGGAGATGGTTGGGTAGTATCAGTAAACAACATGGAAGATATCGTAGGTGGCCACATTTGGGTTGGCGTACTTTGTTTAACAGGTGGTTTCTGGCATATTTTCACTAAACCATTCGCTTGGGCACGTCGTGCTTTCGTTTGGTCAGGTGAAGCATACTTATCGTATAGTTTAGCTGCTATTTGTATTATGGGCTTCACAGCTTCATTATACTCTTGGTACAACAATACAGCTTACCCAAGTGAGTTATATGGTCCAACAGGTCCTGAAGCTTCACAATCTCAAGCATTTACATTCTTAGTACGTGACCAACGTTTAGGTGCTAACGTTTCATCTGCTCAAGGTCCAACAGGTTTAGGTAAATACTTAATGCGTTCACCAAGTGGAGAGATTATCTTCGGTGGTGAAACTATGCGTTTCTGGGATTTACGTGCTCCATGGGTTGAACCATTACGTGGTCCAAATGGTTTAGATATTAACAAAATTAAAAATGATATCCAACCTTGGCAAGAACGTCGTGCTGCAGAATATATGACACATGCTCCTTTAGGTTCATTAAACTCTGTAGGTGGTGTAGCAACAGAAATTAACTCAGTTAACTACGTATCACCTCGTTCATGG
	Navicula_cari                    ------TAGTCATACGCTCGTCTCAAAGATTAAGCCATGCATGTCTAAGTATAAATC-TCATACTTTGAAACTGCGAACGGCTCATTATATCAGTTATAATTTATTTGATAGTCCCTT-ACTACTTGG-ATAACCGTAGTAATTCTAGAGCTAATACATGCGTCAATACCCTTCTG---------GGGTAGTATTTATTAGATGGAAACCAACCCC--TTCGGGGTGATGTGGTGAATCATAATAAGCTTGCGGATCGCATGGCT-TCGGCTGGCGATGGATCATTCAAGTTTCTGCCCTATCAGCTTTGGATGGTAGGGTATTGGCCTACCATGGCTTTAACGGGTAACGGGAAATTAGGGTTTGATTCCGGAGAGGGAGCCTGAGAGACGGCTACCACATCCAAGGAAGGCAGCAGGCGCGTAAATTACCCAATCCTGACACAGGGAGGTAGTGACAATAAATAACAATGCCGGGCC-ATCATTGGTCTGGCAATTGGAATGAGAACAATTTAAATCCCTTATCGAGGATCAATTGGAGGGCAAGTCTGGTGCCAGCAGCCGCGGTAATTCCAGCTCCAATAGCGTATATTAAAGTTGTTGCAGTTAAAAAGCTCGTAGTTGGATTTGTGGCGTACGGTGTGTTCCGGGCACTTGTTG---TCT-GAGTAACCTGCTGTTG-CCATCCTTGGGTGGAACCTGTGTGGCATTAGGTTGTCGTGCAGGGGATGCCCATCATTTACTGTGAAAAAATTAGAGTGTTCAAAGCAGGCTTATGCCGTTGAATATATTAGCATGGAATAATGAGATAGGACTTTTTTGCTATTTTGTTGGTTTGCGCAAAGAGGTAATGATTAATAGGGACAGTTGGGGGTATTCGTATTCCATTGTCAGAGGTGAAATTCTTGGATTTCTGGAAGACGAACTACTGCGAAAGCATTTAC-CAAGGATGTTTTCATTAATCAAGAACGAAAGTTAGGGGATCGAAGATGATTAGATACCATCGTAGTCTTAACCATAAACTATGCCGACAAGGGATTGGTGGAGTCT-CGT-TATGTCTCCATCAGCACCTTATGAGAAATC-ACAAGTCTTTGGGTTCCGGGGGGAGTATGGTCGCAAGGCTGAAACTTAAAGAAATTGACGGAAGGGCACCACCAGGAGTGGAGCCTGCGGCTTAATTTGACTCAACACGGGAAAACTTACCAGGTCCAGACATAGTGAGGATTGACAGATTGAGAGCTCTTTCTTGATTCTATGGGTGGTGGTGCATGGCCGTTCTTAGTTGGTGGA-GTGATTTGTCTGGTTAATTCCGTTAACGAACGAGACCACTGCCTGCTAAATAGCCCAGTGAGTGAATCT-TCACTGACTGCTGGCTTCTTAGAGGGACGTGCATTCTATCAGATGCAGGAGGATAGTGGCAATAACAGGTCTGTGATGCCCTTAGATGTCCTGGGCCGCACGCGCGCTACACTGATGCATTCAACGAG---TTTTACCTTGGCCGAGAGGCCTGGGCAATCTTTTAAACCTGCATCGTGATAGGGATAGATTATTGCAATTATTAATCTTGAACGAGGAATTCCTAGTAAACGCAAATCATCAATTTGCATTGATTACGTCCCTGCCCTTTGTACACACCGCCCGTCGCACCTACCGATTGAATGGTCCGGTGAAGCCTCGGGATTGTGGCCAGTTCACTTTATTGGGAGTTGGCTGTGAGAACTTGTCTAAACCTTATCATTTAGAGGAAGGTGAA----------------------------------------------------------------------------------------------------------------------------------------------------------------------------------------------------------------------------------------------------------------------------------------------------------ATTACTTCGCTTTCATCGCATACGAATGTGACTTATTCGAAGAAGGTTCTTTAGCTAACTTAACAGCGTCTATCATTGGTAACGTTTTCGGTTTTAAAGCAGTTGCTGCTTTACGTTTAGAAGATATGCGTATTCCTCACTCATACTTAAAAACATTCCAAGGTCCAGCTACTGGTATCATTGTAGAACGTGAGCGTTTAAACAAATATGGTATTCCATTATTAGGTGCTACTGTAAAACCTAAATTAGGTTTATCTGGTAAAAACTACGGTCGTGTAGTTTTCGAAGGTTTAAAAGGTGGTTTAGACTTCTTAAAAGATGATGAAAACATTAACTCACAACCATTCATGCGTTGGAGAGAACGTTTCTTATACTGTATGGAAGGTATTAACCGTGCATCAGCAGCTACAGGTGAAGTTAAAGGTTCATACTTAAATATCACAGCAGCTACTATGGAAGAAGTGTACAAACGTGCTGAGTACGCTAAAACGGTTGGTTCTGTAATTGTTATGATCGATTTAGTAATGGGTTACACAGCAATCCAAAGTATTGCTTTATGGGCTCGTGAAAATGATATGGTTTTACACTTACACCGTGCTGGTAACTCTACTTACGCTCGTCAAAAAAATCATGGTATTAACTTCCGTGTTATCTGTAAATGGATGCGTATGTCTGGTGTAGATCACATCCATCGCCTGGAA-------------------------------------------------------------------------------------------------------------------------------------------------------------------------------------------------------------------------------------------------------------------------------------------------------------------------------------------------------------------------------------------------------------------------------------------------------------------------------------------------------------------------------------------------------------------------------------------------------------------------------------------------------------------------------------------------------------------------------------------------------------------------------------------------------------------------------------------------------------------------------------------------------------------------------------------------------------------------------------------------------------------------------------------------------------------------------------------------------------------------------------------------------------------------------------------------------------------------------------------------------------------------------------------------------------------------------------------------------------------------------------------------------------------------------------------------------------------------------------------------------------------------------------------------------------------------------------------------------------------------------------------------------------------------------------------------
	Navicula_reinhardtii             ------TAGTCATACGCTCGTCTCAAAGATTAAGCCATGCATGTCTAAGTATAAATC-TTTTACTTTGAAACTGCGAACGGCTCATTATAACAGTTATAATTTATTTGATAGTCCCTT-ACTACTTGG-ATAACCGTAGTAATTCTAGAGCTAATACATGCGTCAATACCCTTCTG---------GGGTAGTATTTATTAGATGGAAACCAACCCC--TTCGGGGTGATGTGGTGAATCATAATAAGCTTGCGGATCGCATGGCT-TCGGCTGGCGATGGATCATTCAAGTTTCTGCCCTATCAGCTTTGGATGGTAGGGTATTGGCCTACCATGGCTTTAACGGGTAACGGGAAATTAGGGTTTGATTCCGGAGAGGGAGCCTGAGAGACGGCTACCACATCCAAGGAAGGCAGCAGGCGCGTAAATTACCCAATCCTGACACAGGGAGGTAGTGACAATAAATAACAATGCCGGGCC-TTTAAAGGTCTGGCAATTGGAATGAGAACAATTTAAATCTCTTATCGAGTATCAATTGGAGGGCAAGTCTGGTGCCAGCAGCCGCGGTAATTCCAGCTCCAATAGCGTATATTAAAGTTGTTGCAGTTAAAAAGCTCGTAGTTGGATTTGTGGCGTGTGGTGTGTTCTGGGCACTTGTTG---TCT-GAGTAACTCGCCGCTG-CCATCCTTGGGTGGAACCTGTGTGGCATTAGGTTGTCGTGCAGGGGATGCCCATCTTTTACTGTGAAAAAATTAGAGTGTTCAAAGCAGGCTTATGCCGTTGAATATATTAGCATGGAATAATGAGATAGGACTTTTTCGCTATTTTGTTGGTTTGCGCGAAGAGGTAATGATTAATAGGGACAGTTGGGGGTATTCGTATTCCATTGTCAGAGGTGAAATTCTTGGATTTTTGGAAGACGAACTACTGCGAAAGCATTTAC-CAAGGATGTTTTCATTAATCAAGAACGAAAGTTAGGGGATCGAAGATGATTAGATACCATCGTAGTCTTAACCATAAACTATGCCGACAAGGGATTGGTGGAGTCT-CGT-TACGTCTCCATCAGCACCTTATGAGAAATC-ACAAGTCTTTGGGTTCCGGGGGGAGTATGGTCGCAAGGCTGAAACTTAAAGAAATTGACGGAAGGGCACCACCAGGAGTGGAGCCTGCGGCTTAATTTGACTCAACACGGGAAAACTTACCAGGTCCAGACATAGTGAGGATTGACAGATTGAGAGCTCTTTCTTGATTCTATGGGTGGTGGTGCATGGCCGTTCTTAGTTGGTGGA-GTGATTTGTCTGGTTAATTCCGTTAACGAACGAGACCACTGCCTGCTAAATAGCCCAGTGAGTGAATTT-TCACTGACTGCTGGCTTCTTAGAGGGACGTGCATTCTATCAGATGCAGGAGGATAGTGGCTATAACAGGTCTGTGATGCCCTTAGATGTCCTGGGCCGCACGCGCGCTACACTGATGCATTCAACGAG---TTTTACCTTGGCCGAGAGGCCTGGGCAACCTTTTAAACGTGCATCGTGATAGGGATAGATTATTGCAATTATTAATCTTGAACGAGGAATTCCTAGTAAACGCAAATCATCAATTTGCATTGATTACGTCCCTGCCCTTTGTACACACCGCCCGTCGCACCTACCGATTGAATGGTCCGGTGAGGCCTCGGGATTGTGACCAGTTCACTTCATTGTGAGTTGGTTGTGAGAACTTGTCCAAACCTTATCATTTAGAGGAAGGTGAA--------------------------------------------------------------------------------------------------------------------------------------------------------------------------------------------------------------------------------------------------------------------------------------------AAATCAAACGGATCATTACTTCGCTTTTATCGCATACGAATGTGATTTATTTGAAGAAGGTTCTTTATCTAACTTAACAGCGTCTATCATTGGTAACGTTTTCGGATTTAAAGCAATTTCTGCTTTACGTTTAGAAGATATGCGTATTCCTCACTCATATTTAAAAACATTCCAAGGTCCTGCTACAGGTATTATTGTAGAACGTGAGCGTTTAAACAAATACGGTATTCCTTTATTAGGTGCAACTGTAAAACCGAAATTAGGTTTATCTGGTAAAAACTACGGTCGTGTAGTTTTCGAAGGTTTAAAAGGTGGTTTAGACTTCTTAAAAGATGATGAAAACATTAACTCACAACCATTTATGCGTTGGAGAGAGCGTTTCTTAAACTGTATGGAAGGTATTAACCGTGCAGCAGCAGCTACAGGTGAAGTTAAAGGTTCATACTTAAACATTACTGCAGCTACTATGGAAGAAGTGTACAAACGTGCAGAATACGCTAAAACAGTTGGTTCTGTAGTCGTTATGATCGATTTAGTAATGGGTTACACAGCAATTCAAAGTATTGCTCTTTGGGCTCGTGAAAACGACATGCTTTTACACTTACACCGTGCTGGTAACTCTACTTACGCTCGTCAAAAAAACCACGGTATTAACTTCCGTGTTATCTGTAAATGGATGCGTATGTCTGGTGTAGATCATATCCACCGCCTGGTA-------------------------------------------------------------------------------------------------------------------------------------------------------------------------------------------------------------------------------------------------------------------------------------------------------------------------------------------------------------------------------------------------------------------------------------------------------------------------------------------------------------------------------------------------------------------------------------------------------------------------------------------------------------------------------------------------------------------------------------------------------------------------------------------------------------------------------------------------------------------------------------------------------------------------------------------------------------------------------------------------------------------------------------------------------------------------------------------------------------------------------------------------------------------------------------------------------------------------------------------------------------------------------------------------------------------------------------------------------------------------------------------------------------------------------------------------------------------------------------------------------------------------------------------------------------------------------------------------------------------------------------------------------------------------------------------------
	Navicula_tripunctata             ------TAGTCATACGCTCGTCTCAAGGATTAAGCCATGCATGTCTAAGTATAAATA-TCTTACTTTGAAACTGCGAACGGCTCATTATATCAGTTATAATTTATTTGATAGTCCCTT-ACTACTTGG-ATAACCGTAGTAATTCTAGAGCTAATACATGCGTCAATACCCTTCTG---------GGGTAGTATTTATTAGATGGAAACCAACCCC--TTCGGGGTGATGTGGTGAATCATAATAAGCTTGCGGATCGCATGGCT-TCGGCTGGCGATGGATCATTCAAGTTTCTGCCCTATCAGCTTTGGATGGTAGGGTATTGGCCTACCATGGCTTTAACGGGTAACGGGAAATTAGGGTTTGATTCCGGAGAGGGAGCCTGAGAGACGGCTACCACATCCAAGGAAGGCAGCAGGCGCGTAAATTACCCAATCCTGACACAGGGAGGTAGTGACAATAAATAACAATGCCGGGCC-ATCATTGGTCTGGCAATTGGAATGAGAACAATTTAAATCCCTTATCGAGGATCAATTGGAGGGCAAGTCTGGTGCCAGCAGCCGCGGTAATTCCAGCTCCAATAGCGTATATTAAAGTTGTTGCAGTTAAAAAGCTCGTAGTTGGATTTGTGGCGTATGGTGTGTTCCGGGCACTTGTTG---TCT-GAGTAACCTGCTGTTG-CCATCCTTGGGTGGAACCTGTGTGGCATTAGGTTGTCGTGCAGGGGATGCCCATCATTTACTGTGAAAAAATTAGAGTGTTCAAAGCAGGCTTATGCCGTTGAATATATTAGCATGGAATAATGAGATAGGACTTTTTTACTATTTTGTTGGTTTGCGTAAAGAGGTAATGATTAATAGGGACAGTTGGGGGTATTCGTATTCCATTGTCAGAGGTGAAATTCTTGGATTTTTGGAAGACGAACTACTGCGAAAGCATTTAC-CAAGGATGTTTTCATTAATCAAGAACGAAAGTTAGGGGATCGAAGATGATTAGATACCATCGTAGTCTTAACCATAAACTATGCCGACAAGGGATTGGTGGAGTCT-CGT-TATGTCTCCATCAGCACCTTATGAGAAATC-ACAAGTCTTTGGGTTCCGGGGGGAGTATGGTCGCAAGGCTGAAACTTAAAGAAATTGACGGAAGGGCACCACCAGGAGTGGAGCCTGCGGCTTAATTTGACTCAACACGGGAAAACTTACCAGGTCCAGACATAGTGAGGATTGACAGATTGAGAGCTCTTTCTTGATTCTATGGGTGGTGGTGCATGGCCGTTCTTAGTTGGTGGA-GTGATTTGTCTGGTTAATTCCGTTAACGAACGAGACCACTGCCTGCTAAATAGCCCAGTGAGTGAATCT-TCACTGACTGCTGGCTTCTTAGAGGGACGTGCATTCTATCAGATGCAGGAGGATAGTGGCTATAACAGGTCTGTGATGCCCTTAGATGTCCTGGGCCGCACGCGCGCTACACTGATGCATTCAACGAG---TTTTACCTTGGCCGAGAGGCCTGGGCAATCTTTTAAACCTGCATCGTGATAGGGATAGATTATTGCAATTATTAATCTTGAACGAGGAATTCCTAGTAAACGCAAATCATCAATTTGCATTGATTACGTCCCTGCCCTTTGTACACACCGCCCGTCGCACCTACCGATTGAATGGTCCGGTGAAGCCTCGGGATTGTGGCCAGTTCACTTTATTGGGAGTTGGCTGTGAGAACTTGTCTAAACCTTATCATTTAGAGGAAGGTGAA-----------------------------------------------------------------------------------------------------------------------------------------------------------------------------------------------------------------------------------------------------------------------------------------------------AGATCACTACTTCGCTTTCGTTGCATACGAATGTGACTTATTCGAAGAAGGTTCTTTAGCTAACTTAACAGCGTCTATCATTGGTAACGTTTTCGGTTTTAAAGCAATTGCTGCTTTACGTTTAGAAGATATGCGTATTCCTCACTCATACTTAAAAACATTCCAAGGTCCAGCTACTGGTATCATTGTAGAACGTGAGCGTTTAAACAAATATGGTATTCCTTTATTAGGTGCTACTGTAAAACCTAAATTAGGTTTATCTGGTAAAAACTACGGTCGTGTAGTTTTCGAAGGTTTAAAAGGTGGTTTAGACTTCTTAAAAGATGATGAAAATATTAACTCACAACCATTCATGCGTTGGAGAGAACGTTTCTTATACTGTATGGAAGGTATTAACCGTGCATCAGCAGCTACAGGTGAAGTTAAAGGTTCATACTTAAACATCACAGCAGCTACTATGGAAGAAGTATACAAACGTGCTGAGTACGCTAAAGCTGTTGGTTCTATCATTGTTATGATCGATTTAGTAATGGGTTATACTGCAATCCAAAGTATTGCTTTATGGGCTCGTGAAAACGATATGGTTTTACACTTACACCGTGCTGGTAACTCTACTTACGCTCGTCAAAAGAACCACGGTATTAACTTCCGTGTTATCTGTAAATGGATGCGTATGTCTGGTGTAGATCACATCCACGCCGGA----------------------------------------------------------------------------------------------------------------------------------------------------------------------------------------------------------------------------------------------------------------------------------------------------------------------------------------------------------------------------------------------------------------------------------------------------------------------------------------------------------------------------------------------------------------------------------------------------------------------------------------------------------------------------------------------------------------------------------------------------------------------------------------------------------------------------------------------------------------------------------------------------------------------------------------------------------------------------------------------------------------------------------------------------------------------------------------------------------------------------------------------------------------------------------------------------------------------------------------------------------------------------------------------------------------------------------------------------------------------------------------------------------------------------------------------------------------------------------------------------------------------------------------------------------------------------------------------------------------------------------------------------------------------------------------------------
	Scoliopleura_peisonis            TGCCAGTAGTCATACGCTTGTCTCAAAGATTAAGCCATGCATGTCTAAGTGTAAATA-TACTACTTTGAAACTGTGAATGGCTCATTATATCAGCTATAATTTATTTGATAGTCTCTT-TCTATTTGGAATAACTGTAGTAATTCTAGAGCTAATACATGTGTAAACACCCTTTT----------GGGTAGTATTTATTAGAGTGAAACCAACCCC---TTTGGGTATTTTGGTGATTCATAATAAGCAAGCAGATCGCATGGTT-T-TTCCAGTGATAGATCATTCAAGTTTCTGCCCTATCAGCTTTGGATGGTAGGGTATTGGCCTACCATGGCTTTAACGGGTAACGGGAAATTAGGGTTTGATTCCGGAGAGGGAGCCTGAGAGACGGCTACCACATCCAAGGAAGGCAGCAGGCGCGTAAATTACCCAATCCTGACACAGGGAGGTAGTGACAATAAATAACAGTGCTGGGCC-TATACAGGTCTGGCAATTGGAATGAGAACAACTCAAACCTCTTATCGAGGATCAATTGGAGGGCAAGTCTGGTGCCAGCAGCCGCGGTAATTCCAGCTCCAATAGCGTATATTAAAGTTGCTGCAGTTAAAAAGCTCGTAGTTGGATTTCTGGTTGTACTTCTCTCGACCATTTTGG------------TAGTGAGAATTGTGACCATTTTCAGGGATGGATTGTGTGGCATTAGGTTGTTGCATGATTGCTTCCTGACTTTTACTGTGAAAAAATTAGAGTGTTCAAAGCAGGCTTTTGCCGTTGAATATGTTAGCATGGGATAATGAGATAGGACCTTGGTACTATTTTGTTGGTTTGTGTACTGAGGTAATGATTAATAGGGACAGTTGGGGGCATTTGTATTCCATTGTCAGAGGTGAAATTCTTGGATTTTTGGAAGACAAACTACTGCGAAAGCATTTGC-CAAGGATGTTTTCATTAATCAAGAACGAAAGTTAGGGGATCGAAGATGATTAGATACCATCGTAGTCTTAACCATAAACTATGCCGACAAGGGATTGGCAGTGTTA-TGT-TATGTCACTGCCAGCACCTTGGGAGAAATC-AGAAGTCTTTGGGTTCCGGGGGGAGTATGGTCGCAAGGCTGAAACTTAAAGAAATTGACGGAAGGGCACCACCAGGAGTGGAGCCTGCGGCTTAATTTGACTCAACACGGGAAAACTTACCAGGTCCAGACATAGTGAGGATTGACAGATTGAGAGCTCTTTCTTGATTCTATGGGTGGTGGTGCATGGCCGTTCTTAGTTGGTGGA-GTGATTTGTCTGGTTAATTCCGTTAACGAACGAGACCCCTCCCTGCTAAATAGCTTGGTTAGTGTTTTA--CACTGATTTA-GGCTTCTTAGAGGGACGTGCATCTTACTAGATGCAGGAAGATGGGGGCAATAACAGGTCTGTGATGCCCTTAGATGTTCTGGGCCGCACGCGCGCTACACTGATGCATTCAACAAG----TCTTCCCTGGTTGATAAGCCCGGGTAATCT-TTGAACGTGCATCGTGATAGGGATAGATCATTGAAATTATTGATCTTGAACGAGGAATTCCTAGTAAACGCAAATCATCAGTTTGCATTGATTACGTCCCTGCCCTTTGTACACACCGCCCGTCGCACCTACCGATTGAATGGTCCGGTGAAGACTCGGGATTGTTACTATTGTCTTCAC--GGGCAGTGGTAACGTGAACTTGTCTAAACCTTATCATTTAGAGGAAGGTGAA------------------------------------AGTGACCGTTACGAATCTGGTGTAATCCCTTACGCTAAAATGGGCTACTGGGATGCTTCATACGCAGTAAAAGCTACTGACGTTCTTGCATTATTCCGTATTACGCCACAACCAGGTGTAGATCCAGTAGAAGCTGCTGCAGCGGTAGCTGGTGAATCTTCTACAGCAACATGGACAGTTGTATGGACTGACTTATTAACAGCTTGTGACCGTTACCGTGCTAAAGCTTACCGTGTAGATCCAGTTCCAAATACAACAGATCAATACTTCGCGTTTATCGCATATGAATGTGATTTATTCGAAGAAGGTTCTTTATCTAACTTAACAGCATCTATTATTGGTAACGTATTCGGTTTCAAAGCTGTATCGGCATTACGTTTAGAAGATATGCGTATTCCACACTCATATTTAAAAACATTCCAAGGTCCAGCTACAGGTGTTATTGTAGAACGTGAACGTTTAAACAAATACGGTACTCCATTATTAGGTGCAACAGTAAAACCAAAATTAGGTTTATCTGGTAAAAACTATGGTCGTGTAGTATACGAAGGTTTAAAAGGTGGTTTAGACTTCTTAAAAGATGACGAAAACATTAACTCTCAACCATTCATGCGTTGGAGAGAGCGTTTCTTAAACTGTATGGAAGGTATTAACCGTGCATCCGCAGCTACAGGTGAAGTTAAAGGTTCATACTTAAACATCACTGCAGGTACTATGGAAGAAGTTTACAAACGTGCTGAATATGCTAAAGCAGTAGGTTCTATCGTTGTTATGATTGACTTAGTAATGGGTTACACAGCAATTCAAAGTGCTGCTATCTGGGCTCGTGAAAATGACATGTTATTACATTTACACCGTGCAGGTAACTCAACATATGCTCGTCAAAAAAATCATGGTATTAACTTCCGTGTTATTTGTAAATGGATGCGTATGTCTGGTGTAGATCATATTCACGCTGGTACAGTTGTTGGTAAATTAGAAGGTGATCCTTTAATGATTAAAGGTTTCTACGATACTTTATTACGTACACATTTAGATGTTAACTTACCTTATGGTATTTTCTTCGAAATGTCATGGGCTAGTTTACGTAAATGTATGCCAGTTGCATCTGGTGGTATTCACTGTGGTCAAATGCACCAATTAATTCACTATTTAGGTGATGATGTAGTATTACAATTTGGTGGTGGTACAATTGGTCACCCTGATGGTATTCAAGCTGGTGCTACAGCAAACCGTGTTGCTTTAGAATCAATGGTATTAGCTCGTAACGAAGGTGTTGATTATTTCAACAACCAAGTTGGTCCGCAAATTTTACGCGACGCTGCTAAAACATGTGGTCCTTTACAAACAGCTTTAGATTTATGGAAAGATATTAGCTTCAACTATACATCTACAGATACAGCTGACTTTGCTACAACACCGACAGCAAACGTATAATGCTCGTTTAATTAATGTTTCAGGTAAATTATTAGGTGCTCACGTAGCACATGCTGGTCTAATGGTATTTTGGGCTGGGGCAATGATTTTATTTGAAGTATCTCATTTCGTACCAGAAAAACCTTTATATGAACAAGGTTTTATTTGTATGCAACATTTAGCAACTTTAGGCTACGGAATTGGACCAGGTGGTGAAATTACTTCAACTGTTCCATACTTTGCTGTAGGTGTAATTCATTTAATTTCATCAGCTGTTTTAGGTTTTGGTGGTATTTACCATTCTTTATTAGGTCCTGATACATTAGAAGAATCATTCCCATTCTTTGGATATGACTGGCGTGACAAAAACAAAATGACAACTATTTTAGGTATTCACTTATGCCTTTTAGGTTTAGGTGCTTTATTATTAGTTGCTAAAGCAATGTATATTGGTGGTGTTTATGATACATGGGCACCGGGTGGTGGTGATGTTCGTTTAATTACGACTCCTACTTTAAATCCAATCGTAATCTTTGGTTATGTTTTCCGTTCTCCGTTTGGTGGAGATGGCTGGGTTGTATCAGTAAATAATATGGAAGACGTTATCGGTGGTCATGTATGGGTTGGTGTATTATGTCTTACTGGTGGTATTTGGCATATTTTCACGAAACCTTTTGCTTGGGCACGTCGAGCATTCGTTTGGTCAGGTGAAGCATATTTATCATATAGTTTAGCTGCAATTTCACTAATGGGCTTTACAGCTTCATTATATTCTTGGTACAATAACACAGCTTACCCAAGTGAATTATATGGTCCAACAGGTCCTGAAGCTTCTCAATCGCAAGCATTTACATTCTTAGTTCGAGATCAACGTTTAGGTGCTAATGTTTCATCAGCACAAGGTCCAACTGGTTTAGGTAAATATTTAATGCGTTCACCAAGTGGTGAAATCATTTTTGGTGGTGAAACTATGCGTTTCTGGGACTTACGTGCTCCATGGGTTGAACCATTACGTGGTCCAAACGGATTAGATATCAATAAAATTAAAAATGATATTCAACCTTGGCAAGAACGTCGTGCTGCAGAGTATATGACACACGCACCATTAGGTTCACTTAACTCCGTAGGTGGTGTAGCAACAGAAATTAACTCAGTTAACTATGTTTCACCTCGTTCATGG
	Biremis_panamae                  TGCCAGTAGTCATACGCTCGTCTCAAGGATTAAGCCATGCATGTCTAAGTATAAATA-CTTTACTTTGAAACTGCGAACGGCTCATTATATCAGTTTTCATCTATTCGATAGTCCCTT-ACTACTTGG-ATAACCGTAGTAATTCTAGAGCTAATACATGCGTCAATACCCTTCTG---------GGGTAGCACTTATTAGTTTGAAACCAACCCC--TTCGGGGTGATGTGGTGATTCATAATAAGCTCGCGGATCGCATGCCT-C-TGGCGGCGATGGATCGTTCGAGATTCTGCCCTATCAGCTTTGGACGGTAAGGTATTGGCTTACCGTGGCTTTAACGGGTAACGGGAAATTAGGGTTTGATTCCGGAGAGGGAGCCTGAGAGACGGCTACCACATCTAAGGAAGGCAGCAGGCGCGTAAATTACCCAATACCGACACGGTGAGGTAGCAACAATAAATAACAATGCCGGGCC-TTTCTAGGTCTGGCAATTGGAATGAGAACAATTTAAACCCCTTATCGAGGATCAATTGGAGGGCAAGTCTGGTGCCAGCAGCCGCGGTAATTCCAGCTCCAATAGCGTATATTAAAGTTGTTGCAGTTAAAAAGCTCGTAGTTGGATTTCTGATGGCCCCTTTGG-TCCTCTTTTGG------------TA-CCTGTGGGGCTGTCATCTTTGGGTGGATCCTGTGTGGCATTAAGTTGTCGTGCAGGGGATGCCCATCTTTTACTGTGAAAAAATCAGAGTGTTCAAAGCAGACTTATGTC-TTGAACGTTTTAGCACGGAATAACATGATAGGTCTTGGGAACTATTTTGTTGGTTTGCGCTTCCAAGAAATGATTAATAGGGACAGTTGGGGGTATTCGTATTCCATTGTCAGAGGTGAAATTCTTGGATTTTTGGAAGACGAACTACTGCGAAAGCATTTAC-CAAGGATGTTTTCATTAATCAAGAACGAAAGTTAGGGGATCGAAGATGATTAGATACCATCGTAGTCTTAACCATAAACTATGCCGACAAGGGATTGGTGGGGCTT-CGT-TATGTCTCCATCAGCACCTTATGAGAAATC-ACAAGTCTTTGGGTTCCGGGGGGAGTATGGTCGCAAGGCTGAAACTTAAAGAAATTGACGGAAGGGCACCACCAGGAGTGGAGCCTGCGGCTTAATTTGACTCAACACGGGAAAACTTACCAGGTCCAGACATAGTGAGGATTGACAGATTGAGAGCTCTTTCTTGATTCTATGGGTGGTGGTGCATGGCCGTTCTTAGTTGGTGGA-GTGATTTGTCTGGTTAATTCCGTTAACGAACGAGACCCCCGCCTGCTAAATAGTTCCGCGAATGATTTT--CATTGGTGCG-AGCTTCTTAGAGGGACGTGCATTCTATTAGATGCAGGAAGATGGGGGCAATAACAGGTCTGTGATGCCCTTAGATGTTCTGGGCCGCACGCGCGCTACACTGATGCATTCAACGAG----T-TTCCTTGGCCGAGAGGCCTGGGCAATCTTTTGAACGTGCATCGTGATAGGGATAGATTATTGCAATTATTAATCTTGAACGAGGAATTCCTAGTAAACGCAAGTCATCAACTTGCATTGACTACGTCCCTGCCCTTTGTACACACCGCCCGTCGCACCTACCGATTGAATGGTCCGGTGAAGCCTCGGGATTGTGACTTGTGCCTTTAT--TGGTGCTCGTTGCAAGAACTTGTCTAAACCTTATCATTTAGAGGAAGGTGAA------CAATCTGTATCAGAACGGACTCGAATTAAAAGTGACCGTTACGAATCTGGTGTAATCCCTTATGCTAAAATGGGATACTGGGATGCATCATACGCAGTAAAAGCTACTGATGTTCTTGCATTATTCCGTATCACTCCACAACCAGGTGTAGATCCAGTTGAAGCTGCAGCAGCGGTAGCTGGTGAATCATCAACTGCAACATGGACAGTAGTATGGACAGATTTATTAACAGCCTGTGATCGTTACCGTGCTAAAGCTTATCGTGTAGATCCAGTTCCAAATACAACTGATCAATTCTTTGCTTTTATCGCATATGAATGTGATTTATTTGAAGAAGGATCATTAGCTAACTTAACAGCTTCTATTATTGGTAACGTATTTGGTTTCAAAGCTGTATCTGCTTTACGTTTAGAAGACATGCGAATTCCACACTCATACTTAAAAACATTCCAAGGTCCAGCTACAGGTGTAGTTGTAGAACGTGAACGTTTAAACAAGTATGGTGTACCATTATTAGGTGCAACAGTAAAACCAAAATTAGGTTTATCTGGTAAAAACTACGGTCGTGTAGTATTCGAAGGTTTAAAAGGTGGTTTAGACTTCTTAAAAGATGATGAAAACATTAACTCTCAACCATTTATGCGTTGGAGAGAACGTTTTTTAAACTGTATGGAAGGTATTAACCGTGCTGCTGCATCAACAGGTGAAGTAAAAGGTTCATACTTAAACATTACTGCTGGTACAATGGAAGAAGTATACAAACGTGCTGAATACGCGAAATCAGTAGGTTCTATCATTGTTATGATTGATTTAGTAATGGGTTATACAGCGATTCAAAGTGCTGCTATCTGGGCTCGTGAAAATGATATGCTTTTACATTTACACCGTGCAGGTAACTCAACTTATGCTCGTCAAAAAAACCATGGTATTAACTTCCGTGTAATTTGTAAATGGATGCGTATGTCTGGTGTAGATCATATCCACGCTGGTACTGTTGTAGGTAAATTAGAAGGTGATCCATTAATGATTAAAGGTTTCTATGATACTTTATTAATGACACACTTAGACGTTAACTTACCATGTGGTATTTTCTTCGAAATGTCATGGGCTAGTTTACGTAAATGTATGCCAGTAGCATCAGGTGGTATCCATTGTGGTCAAATGCACCAATTAATTCACTATTTAGGTGATGATGTAGTTTTACAATTCGGTGGTGGTACAATTGGTCACCCTGATGGTATTCAAGCAGGTGCGACAGCAAACCGTGTTGCTTTAGAAGCAATGTGCTTAGCTCGTAACGAAGGTGCTGATTACTTCAACCAACAAGTTGGTCCACAAATTTTACGCGAAGCAGCTAAAACATGTGGTCCGTTACAAACAGCTTTAGATTTATGGAAAGATATTAGTTTCAACTATACATCTACAGATACAGCTGATTTCGCAACAACACCTACAGCAAACGTATAA-------------------------------------------------AATGCTGGTCTAATGGTATTTTGGGCTGGTGCAATGATTTTATTTGAAGTTTCTCATTTCGTACCTGAAAAACCTTTATATGAGCAAGGTTTCATTTGTATGCAACATTTAGCAACATTAGGTTATGGAATAGGACCAGGTGGTGAAATTACTACAACTGTTCCTTATTTTGCAGTAGGTGTTATTCATTTAATCTCATCAGCTGTTTTAGGATTTGGCGGTATCTATCACTCACTTTTAGGACCGGATACTTTAGAAGAATCATTCCCATTCTTTGGATATGACTGGCGTGATAAAAATAAAATGACAACAATTTTAGGTATCCATTTATGCCTTTTAGGATGTGGTTCTCTATTATTAGTTGCTAAAGCTATGTACATTGGTGGTGTTTATGATACATGGGCTCCAGGTGGTGGTGATGTTCGATTTATCACAACTCCAACTTTAAATCCTATTGTTATTTTTGGCTATATTTTCCGTTCACCGTTTGGTGGTGATGGATGGGTAGTATCAGTAAATAATATGGAAGATGTTATTGGTGGTCATATCTGGGTTGGTGTATTATGTATTACCGGTGGTATTTGGCATATCTTCACTAAACCATTTGCTTGGGCTCGTCGTGCCTTTGTATGGTCAGGTGAAGCTTACCTATCTTATAGTTTAGCAGCAATCTCGTTAATGGGTTTCACAGCTTCATTATATGCTTGGTATAATAATACTGCATATCCAAGTGAATTATATGGTCCAACTGGTCCTGAAGCTTCTCAAGCACAAGCATTTACATTCTTAGTTCGAGATCAACGACTAGGTGCGAATGTTTCATCAGCACAAGGTCCAACTGGTTTAGGTAAGTACTTAATGCGTTCACCAAGTGGCGAAATTATTTTTGGTGGTGAAACTATGCGTTTTTGGGATTTACGAGCTCCATGGGTTGAGCCATTACGTGGTCCAAATGGTTTAGATATTAATAAAATTAAAAATGATATTCAACCTTGGCAAGAACGTAGAGCTGCTGAATATATGACACATGCACCATTAGGTTCATTAAATTCAGTAGGTGG-------------------------------------------------
	Neidium_affine                   TGCCAGTAGTCATACGCTTGTCTCAAAGATTAAGCCATGCATGTGTAAGTGTAAATA-TATCACTTTGGGACTGTGAACAGCTCATTATATCAGTTATAATTTCTTTGATAGTTGTCT-TCTATTTGGTATAACTGTAGTAATTCTAGAGCTAATACATGTGCTAATGCCGCAA------------GGTAGTATTTATTAGAAAGAAACCAATCCC--CTCGGGGTTAAATGGTGAGTCATAATAAGCAAGCAGATCGCATGACT-T-TGTCAGTGATGGATCATTCAAGTTTCTGCCCTATCAGCTTTGGATGGTAGGGTATTTGCCTACCATGGCTTTAACGGGTAACGGGAAATTAGGGTTTGATTCCGGAGAGGGAGCCTGAGAGACGGCTACCACATCCAAGGAAGGCAGCAGGCGCGTAAATTACCCAATCCTAACACAGGGAGGTAGTGACAATAAATAACAGTGCGGGGCC-TTTACAGGTCTGGCAATTGGAATGAGAACAATTTAAACCCCTTATCGAGGACCAATTGGAGGGCAAGTCTGGTGCCAGCAGCCGCGGTAATTCCAGCTCCAATAGCGTATATTAAAGTTGTTGCAGTTAAAAAGCTCGTAGTTGAACTTTTGATTACAGCCTGAGCTCCATTTA-GG------------ATGCTTGGAAAGTGATCTTTCTCGGGTTGAGCTGATGTGGCATTAAGTTGTTGCATTGGTGCTGCCCGTCCTTTACTGTGAAAAAATTAGAGTGTTCAAAGCAGGCATTTGCCACTGAATATAATAGCATGGGATAATAAAAAAGGACTTTGGTACTATTTTATTGGTTTGTGCACCAAGGTAATGGTTAATAGGGACAGTTGGGGGTATTTGTATTCCATTGTCAGAGGTGAAATTCTTGGATTTCTGGAAGACAAACAACTGCGAAAGCATTTAC-CAAGGATGTTTTCATTAATCAAGAACGAAAGTTAGGGGATCGAAGATGATTAGATACCATCGTAGTCTTAACCATAAACTATGCCAACAAGGGATCGGCAGTGTTA-CGT-TATGTCGCTGCCGGCACCTTATGAGAAATC-ACAAGTCTTTGGGTTCCGGGGGGAGTATGGTCGCAAGGCTGAAACTTAAAGAAATTGACGGAAGGGCACCACCAGGAGTGGAGCCTGCGGCTTAATTTGACTCAACACGGGAAAACTTACCAGGTCCAGACATAGTGAGGATTGACAGGTTGAGAGCTCTTTCTTGATTCTATGGGTGGTGGTGCATGGCCGTTCTTAGTTGGTGGA-GTGATTTGTCTGGTTAATTCCGTTAACGAACGAGACCCCTCCCTGTTAAATAGCTTTCCGAGTGATTTT--CACTGGGTGA--GCTTCTTAGAGGGACGTGCATTTTACTAGATGCAGGAAGATAGGGGCAATAACAGGTCTGTGATGCCCTTAGATGTTCTGGGCCGCACGCGCGCTACACTGATGCATTCAGCAAG----TGTTCCTTGGCTGAGATGCCTGGGTAATCTTTTTAATGTGCATCGTGATAGGGATAGATCATTGAAATTATTGATCTTCAACGAGGAATTCCTAGTAAGCGCAAATCATCAATTTGCACTGATTACGTCCCTGCCCTTTGTACACACCGCCCGTCGCACCTACCGATTGAATGGTCCGGTGAAGATTCGGGATTACAGCCATTGCTTTCG----GGTAGTAGTTGTGAGAACTTGTCTAAACCTTATCATTTAGAGGAAGGTGAAATGTCTCAATCTGTATCAGAACGGACTCGAATTAAAAGTGACCGTTACGAATCTGGTGTAATCCCTTACGCTAAAATGGGTTACTGGGATGCTTCATACGCGGTAAAAGCTACTGACGTTCTTGCATTATTCCGTATTACACCGCAACCAGGTGTAGATCCAGTAGAAGCTGCTGCAGCTGTAGCTGGTGAATCTTCAACAGCAACATGGACAGTTGTATGGACTGACTTATTAACAGCTTGTGACCGTTACCGTGCTAAAGCTTACCGTGTAGATCCAGTTCCAAATACAACAAATCAATACTTCGCTTTCATCGCTTATGAATGTGATTTATTCGAAGAAGGTTCTTTAGCAAACTTAACAGCGTCTATCATTGGTAACGTATTTGGTTTCAAAGCCGTATCTGCATTACGTTTAGAAGATATGCGTATTCCTCACTCATATTTAAAAACATTCCAAGGTCCAGCGACAGGTGTTGTTGTAGAACGTGAACGTTTAAACAAATATGGTACACCATTATTAGGTGCAACAGTAAAACCTAAATTAGGTTTATCTGGTAAAAACTATGGTCGTGTAGTATACGAAGGTTTAAAAGGTGGTTTAGACTTCTTAAAAGATGATGAGAACATTAACTCTCAACCTTTTATGCGTTGGAGAGAGCGTTTCTTAAATTGTATGGAAGCTATTAACCGTGCTTCTTCAGCTACTGGTGAAGTTAAAGGTTCATACTTAAACATCACTGCAGGAACTATGGAAGAAGTTTACAAACGTGCGGAATATGCTAAAGCAGTAGGTTCTATCATCGTTATGATTGACTTAGTAATGGGTTATACAGCAATTCAAAGTTCTGCTATTTGGGCTCGTGAAAATGATATGCTTTTACATTTACACCGTGCCGGTAACTCAACATATGCTCGTCAAAAAAATCATGGTATTAACTTCCGTGTTATTTGTAAATGGATGCGTATGTCTGGTGTAGATCACATCCACGCTGGTACAGTTGTTGGTAAATTAGAAGGTGATCCTTTAATGATTAAAGGTTTCTACGATACTTTATTACGTACACATTTAGACGTTAACTTACCATATGGTATTTTCTTTGAAATGACATGGGCTAGTTTACGTAAATGTATGCCAGTTGCCTCTGGTGGTATTCACTGTGGTCA-------------------------------------------------------------------------------------------------------------------------------------------------------------------------------------------------------------------------------------------------------------------------------------------------------------------TGCTCGTTTAATTAATGTTTCGGGTAAACTGTTAGGTGCTCATGTAGCACACGCTGGTCTAATGGTATTTTGGGCTGGAGCAATGATTTTATTTGAAGTATCTCATTTTGTACCAGAAAAACCTTTATATGAGCAAGGTTTTATTTGTATGCAACATTTAGCAACTTTAGGTTATGGAATTGGGCCAGGTGGTGAAATTACTACAACTGTACCATATTTCGCTGTTGGTGTAATTCATTTAATTTCATCAGCTGTTTTAGGTTTCGGTGGTATTTATCACTCTTTATTAGGTCCGGATACATTAGAAGAATCATTCCCATTCTTTGGCTATGACTGGCGCGATAAGAATAAAATGACAACTATTTTAGGTATTCACTTATGCCTTTTAGGTGGAGGTGCTTTATTATTAGTTGCCAAAGCAATGTACATTGGTGGTGTTTATGATACTTGGGCACCAGGTGGTGGTGATGTTCGTTTAATTACAACTCCTACTTTAAATCCAATCGTAATCTTTGGTTACGTTTTCCGTTCTCCATTCGGTGGCGACGGCTGGGTTGTATCAGTAAATAATATGGAAGATATTATTGGTGGTCACGTATGGGTTGGTGTATTATGCATTACTGGTGGTATTTGGCATATCTTCACTAAACCTTTTGCTTGGGCACGTCGAGCATTTGTTTGGTCAGGTGAAGCATACTTATCTTACAGTTTAGCTGCAATTTCATTAATGGGTTTAACAGCTTCATTATACTCTTGGTATAATAATACAGCTTACCCTAGTGAATTATATGGTCCAACAGGTCCTGAAGCTTCTCAAGCTCAAGCATTTACATTCTTAGTTCGAGATCAACGATTAGGGGCTAACGTTTCATCAGCGCAAGGTCCAACTGGTTTAGGGAAATACTTAATGCGTTCACCAAGTGGTGAAATCATTTTTGGTGGTGAAACGATGCGTTTCTGGGACTTACGTGCTCCATGGGTTGAACCATTACGTGGTCCAAATGGATTAGATATCAACAAAATTAAAAATGATATTCAACCTTGGCAAGAACGTCGTGCAGCAGAATACATGACACATGCACCATTAGGCTCACTAAACTCTGTGGGTGGAGTAGCAACAGAAATTAACTCAGTTAACTATGTTTCTCCTCGTTCATGG
	Neidium_bisulcatum               TGCCAGTAGTCATACGCTTGTCTCAAAGATTAAGCCATGCATGTGTAAGTGTAAATA-TATCACTTTGGGACTGTGAACAGCTCATTATATCAGTTATAATTTCTTTGATAGTTGTCT-TCTATTTGGTATAACTGTAGTAATTCTAGAGCTAATACATGTGCTAATGCCGCAA------------GGTAGTATTTATTAGAAAGAAACCAATCCC--TTCTGGGTTATATGGTGAGTCATAATAAGCAAGCAGATCGCATGACT-T-TGTCAGTGATGGATCATTCAAGTTTCTGCCCTATCAGCTTTGGATGGTAGGGTATTTGCCTACCATGGCTTTAACGGGTAACGGGAAATTAGGGTTTGATTCCGGAGAGGGAGCCTGAGAGACGGCTACCACATCCAAGGAAGGCAGCAGGCGCGTAAATTACCCAATCCTAACACAGGGAGGTAGTGACAATAAATAACAGTGCGGGGCC-TTTACAGGTCTGGCAATTGGAATGAGAACAATTTAAACCCCTTATCGAGGACCAATTGGAGGGCAAGTCTGGTGCCAGCAGCCGCGGTAATTCCAGCTCCAATAGCGTATATTAAAGTTGTTGCAGTTAAAAAGCTCGTAGTTGAACTTTTGATTACAGCCTGAGGTCCATTTA-GG------------ATTCTTGGAAAGTGATCTTTCTCGGGTTGAGCTGATGTGGCATTAAGTTGTTGCATTGGTGCTGCTCGTCCTTTACTGTGAAAAAATTAGAGTGTTCAAAGCAGGCAGTTGCCACTGAATATAATAGCATGGGATAATAAAAAAGGACTTTGGTACTATTTTATTGGTTTGTGCACCAAGGTAATGGTTAATAGGGACAGTTGGGGGTATTTGTATTCCATTGTCAGAGGTGAAATTCTTGGATTTCTGGAAGACAAACAACTGCGAAAGCATTTAC-CAAGGATGTTTTCATTAATCAAGAACGAAAGTTAGGGGATCGAAGATGATTAGATACCATCGTAGTCTTAACCATAAACTATGCCAACAAGGGATCGGCAGTGTTA-CGT-TATGTCGCTGCCGGCACCTTATGAGAAATC-ACAAGTCTTTGGGTTCCGGGGGGAGTATGGTCGCAAGGCTGAAACTTAAAGAAATTGACGGAAGGGCACCACCAGGAGTGGAGCCTGCGGCTTAATTTGACTCAACACGGGAAAACTTACCAGGTCCAGACATAGTGAGGATTGACAGGTTGAGAGCTCTTTCTTGATTCTATGGGTGGTGGTGCATGGCCGTTCTTAGTTGGTGGA-GTGATTTGTCTGGTTAATTCCGTTAACGAACGAGACCCCTCCCTGTTAAATAGCTTTCCTAGTGATTTT--CACTGTGTGA--GCTTCTTAGAGGGACGTGCATTTTACTAGATGCAGGAAGATAGGGGCAATAACAGGTCTGTGATGCCCTTAGATGTTCTGGGCCGCACGCGCGCTACACTGATGCATTCAGCAAG----TGTTCCTTGGCTGAGATGCCTGGGTAATCTTTTTAATGTGCATCGTGATAGGGATAGATCATTGAAATTATTGATCTTCAACGAGGAATTCCTAGTAAGCGCAAATCATCAATTTGCACTGATTACGTCCCTGCCCTTTGTACACACCGCCCGTCGCACCTACCGATTGAATGGTCCGGTGAAGATTCGGGATTGCAGCCATTGCTTTCG----GGTAGTAGTTGTGAGAACTTGTCTAAACCTTATCATTTAGAGGAAGGTGAAATGTCTCAATCTGTATCAGAACGGACTCGAATTAAAAGTGACCGTTACGAATCTGGTGTAATCCCTTACGCTAAAATGGGTTACTGGGATGCTTCATACGCAGTAAAAGCTACTGACGTTCTTGCATTATTCCGTATTACACCACAACCAGGTGTAGATCCAGTAGAAGCTGCTGCAGCTGTAGCTGGTGAATCTTCAACAGCAACATGGACAGTTGTATGGACTGACTTATTAACAGCTTGTGACCGTTACCGTGCTAAAGCTTACCGTGTAGATCCAGTTCCAAATACAACAAATCAATACTTCGCTTTTATCGCATATGAATGTGATTTATTCGAAGAAGGTTCTTTAGCTAATTTAACAGCGTCTATCATTGGTAACGTGTTTGGTTTCAAAGCCGTATCTGCATTACGTTTAGAAGATATGCGTATTCCTCACTCATATTTAAAAACATTCCAAGGTCCAGCTACAGGTGTTGTTGTAGAACGTGAACGTTTAAACAAATATGGTACACCATTATTAGGTGCAACAGTAAAACCTAAATTAGGTTTATCTGGTAAAAACTATGGTCGTGTAGTATACGAAGGTTTAAAAGGTGGTTTAGACTTCTTAAAAGATGACGAGAACATTAACTCTCAACCGTTTATGCGTTGGAGAGAGCGTTTCTTAAATTGTATGGAAGCTATTAACCGTGCTTCTTCAGCTACTGGTGAAGTTAAAGGTTCATACTTAAACATCACTGCAGGAACTATGGAAGAAGTTTACAAACGTGCTGAATATGCTAAAGCAGTAGGTTCTATCGTTGTTATGATTGACTTAGTAATGGGTTATACAGCAATTCAAAGTTCTGCTATTTGGGCTCGTGAAAATGATATGCTTTTACATTTACACCGTGCCGGTAACTCAACATATGCTCGTCAAAAAAATCATGGTATTAATTTCCGTGTTATTTGTAAATGGATGCGTATGTCTGGTGTAGATCACATCCACGCTGGTACAGTTGTTGGTAAATTAGAAGGTGATCCTTTAATGATTAAAGGTTTTTACGATACTTTATTACGTACACATTTAGACGTTAACTTACCATATGGTATTTTCTTTGAAATGACATGGGCTAGTTTACGTAAATGTATGCCAGTAGCATCTGGTGGTATTCACTGTGGTCAAATGCACCAATTAATTCACTATTTAGGGGATGACGTAGTATTACAATTTGGCGGTGGTACAATTGGTCACCCTGATGGTATTCAAGCTGGTGCTACAGCAAACCGTGTTGCTTTAGAAGCAATGGTTTTAGCTCGTAACGAAGGTGCTGATTACTTCAATAACCAAGTAGGTCCACAAATTTTACGCGAAGCTGCAAAAACATGTGGTCCTTTACAAACAGCTTTAGATTTATGGAAAGATATTAGCTTCAACTATACTTCTACAGATACAGCTGACTTCGCTACAACACCTACAGCAAACGTATAA---TCGTTTAATTAATGTTTCGGGTAAACTGTTAGGTGCTCATGTAGCACACGCTGGTCTAATGGTATTTTGGGCTGGAGCAATGATTTTATTTGAAGTATCTCATTTTGTACCAGAAAAACCTTTATATGAGCAAGGTTTTATTTGTATGCAACATTTAGCAACTTTAGGTTATGGAATTGGGCCAGGTGGTGAAATTATTACAACTGTACCATATTTTGCTGTTGGTGTAATTCATTTAATTTCATCAGCTGTTTTAGGTTTCGGTGGTATTTATCATTCTTTATTAGGTCCGGATACATTAGAAGAATCATTCCCATTCTTTGGATATGACTGGCGAGATAAGAATAAAATGACAACTATTTTAGGTATTCACTTATGCCTTTTAGGTGGGGGTGCTTTATTATTAGTTGCCAAAGCAATGTACATCGGTGGTGTTTATGATACTTGGGCACCAGGTGGTGGTGATGTTCGTTTAATTACAACTCCTACTTTAAATCCAATCGTAATATTTGGTTACGTTTTCCGTTCTCCGTTCGGTGGAGACGGCTGGGTTGTATCAGTAAATAATATGGAAGATATTATTGGTGGTCACGTATGGGTTGGTGTATTATGCATTACTGGTGGTATTTGGCATATCTTCACTAAACCTTTTGCTTGGGCACGTCGAGCATTTGTTTGGTCAGGGGAAGCATACTTATCTTACAGTTTAGCTGCAATTTCATTAATGGGTTTAACAGCTTCATTATACTCTTGGTATAATAATACAGCTTACCCTAGTGAATTATATGGTCCCACAGGTCCTGAAGCTTCTCAAGCTCAAGCATTTACATTCTTAGTTCGAGATCAACGATTAGGTGCTAACGTTTCATCAGCACAAGGTCCAACTGGTTTAGGTAAATACTTAATGCGTTCACCAAGTGGTGAAATCATTTTTGGTGGTGAAACGATGCGTTTCTGGGACTTACGGGCTCCATGGGTTGAACCATTACGTGGTCCAAATGGATTAGATATCAACAAAATTAAAAATGATATTCAACCTTGGCAAGAACGTCGTGCAGCAGAATACATGACACATGCACCATTAGGTTCACTAAACTCTGTGGGTGGTGTAGCAACAGAAATTAACTCAGTTAACTATGTTTCTCCTCGTTCATGG
	Neidium_productum                TGCCAGTAGTCATACGCTTGTCTCAAAGATTAAGCCATGCATGTGTAAGTGTAAATA-TATCACTTTGGGACTGTGAACAGCTCATTATATCAGTTATAATTTCTTTGATAGTTGTCT-TCTATTTGGTATAACTGTAGTAATTCTAGAGCTAATACATGTGTTAATGCCGCAA------------GGTAGTATTTATTAGAAAGAAACCAATCC--TTTCGGGGTAAAATGGTGAGTCATAATAAGCAAGCAGATCGCATGACT-T-TGTCAGTGATGGATCATTCAAGTTTCTGCCCTATCAGCTTTGGATGGTAGGGTATTTGCCTACCATGGCTTTAACGGGTAACGGGAAATTAGGGTTTGATTCCGGAGAGGGAGCCTGAGAGACGGCTACCACATCCAAGGAAGGCAGCAGGCGCGTAAATTACCCAATCCTAACACAGGGAGGTAGTGACAATAAATAACAGTGCGGGGCC-TTTACAGGTCTGGCAATTGGAATGAGAACAATTTAAACCCCTTATCGAGGACCAATTGGAGGGCAAGTCTGGTGCCAGCAGCCGCGGTAATTCCAGCTCCAATAGCGTATATTAAAGTTGTTGCAGTTAAAAAGCTCGTAGTTGAACTTTTGATTACGGTCTGAGCTCCCTTTGGGG------------TTGCTTGGTAAGTGATCTTTCTCGGGTTGAGCCGATGTGGCATTAGGTTGTTGCATTGGTGCTGCCCGTCCTTTACTGTGAAAAAATTAGAGTGTTCAAAGCAGGCATTTGCCACTGAATATAATAGCATGGGATAATAAGAAAGGACTTTGGTACTATTTTATTGGTTTGTGCATCAAGGTAATGGTTAATAGGGACAGTTGGGGGTATTTGTATTCCATTGTCAGAGGTGAAATTCTTGGATTTCTGGAAGACAAACAACTGCGAAAGCATTTAC-CAAGGATGTTTTCATTAATCAAGAACGAAAGTTAGGGGATCGAAGATGATTAGATACCATCGTAGTCTTAACCATAAACTATGCCAACAAGGGATCGGCAGTGTTA-CGT-TATGTCGCTGCCGGCACCTTATGAGAAATC-AAAAGTCTTTGGGTTCCGGGGGGAGTATGGTCGCAAGGCTGAAACTTAAAGAAATTGACGGAAGGGCACCACCAGGAGTGGAGCCTGCGGCTTAATTTGACTCAACACGGGAAAACTTACCAGGTCCAGACATAGTGAGGATTGACAGGTTGAGAGCTCTTTCTTGATTCTATGGGTGGTGGTGCATGGCCGTTCTTAGTTGGTGGA-GTGATTTGTCTGGTTAATTCCGTTAACGAACGAGACCCCTCCCTGTTAAATAGCTTTCCGAGTGATTTT--CACTGGGTGA--GCTTCTTAGAGGGACGTGCATTTTACTAGATGCAGGAAGATAGGGGCAATAACAGGTCTGTGATGCCCTTAGATGTTCTGGGCCGCACGCGCGCTACACTGATGCATTCAGCAAG----TGTTCCTTGGCTGAGATGCCTGGGTAATCTTTTTAATGTGCATCGTGATAGGGATAGATCATTGAAATTATTGATCTTCAACGAGGAATTCCTAGTAAGCGCAAATCATCAATTTGCACTGATTACGTCCCTGCCCTTTGTACACACCGCCCGTCGCACCTACCGATTGAATGGTCCGGTGAAGATTCGGGATTACAGCCATTGCTTTCT----GGTAGTGGCTGTGAGAACTTGTCTAAACCTTATCATTTAGAGGAAGGTGAAATGTCTCAATCTGTATCAGAACGGACTCGAATTAAAAGTGACCGTTACGAATCTGGTGTAATCCCTTACGCTAAAATGGGTTACTGGGATGCTTCATACGCAGTAAAAGCTACTGACGTTCTTGCATTATTCCGTATTACACCGCAACCAGGTGTGGATCCAGTAGAAGCTGCTGCAGCTGTAGCTGGTGAATCTTCAACAGCAACATGGACAGTTGTATGGACTGACTTATTAACAGCTTGTGACCGTTACCGTGCTAAAGCTTACCGTGTAGATCCAGTTCCAAATACAACAAATCAATACTTCGCTTTCATCGCCTATGAATGTGATTTATTCGAAGAAGGTTCTTTAGCTAACTTAACAGCGTCTATCATTGGTAACGTATTTGGTTTCAAAGCCGTATCTGCATTACGTTTAGAAGATATGCGTATTCCTCACTCATACTTAAAAACATTCCAAGGTCCAGCTACAGGTGTTGTTGTTGAACGTGAACGTTTAAACAAATATGGTACACCATTATTAGGTGCAACAGTAAAACCTAAATTAGGTTTATCTGGTAAAAACTATGGTCGTGTAGTATACGAAGGTTTAAAAGGTGGTTTAGACTTCTTAAAAGATGACGAGAACATTAACTCTCAACCATTCATGCGTTGGAGAGAGCGTTTCTTAAATTGTATGGAAGCTATTAACCGTGCTTCTTCAGCTACTGGTGAAGTTAAAGGTTCATACTTAAACATCACTGCAGGTACTATGGAAGAAGTTTACAAACGTGCTGAATATGCTAAAGCAGTAGGTTCTATCGTCGTTATGATTGACTTAGTAATGGGTTATACAGCAATTCAAAGTTCTGCTATTTGGGCTCGTGAAAATGATATGCTTCTACATTTACACCGTGCCGGTAACTCAACATATGCTCGTCAAAAAAATCATGGTATTAACTTCCGTGTTATTTGTAAATGGATGCGTATGTCTGGTGTAGATCACATCCACGCTGGTACAGTTGTAGGTAAATTAGAAGGTGATCCTTTAATGATTAAAGGTTTCTACGATACTTTATTACGTACACATTTAGACGTTAACTTACCATATGGTATTTTCTTTGAAATGACATGGGCTAGTTTACGTAAATGTATGCCAGTAGCATCTGGTGGTATTCACTGTGGTCAAATGCACCAATTAATTCACTATTTAGGTGATGACGTAGTATTACAATTTGGTGGTGGTACAATTGGTCACCCTGATGGTATTCAAGCTGGTGCTACAGCAAACCGTGTTGCTTTAGAAGCAATGGTTTTAGCTCGTAACGAAGGTGCTGATTACTTCAATAACCAAGTAGGTCCACAAATTTTACGCGAAGCTGCAAAAACATGTGGTCCTTTACAAACAGCTTTAGATTTATGGAAAGATATTAGCTTCAACTATACTTCTACAGATACAGCTGACTTCGCTACAACACCAACAGCAAACGTATAATGCTCGTTTAATTAATGTTTCTGGTAAACTGTTAGGTGCTCATGTAGCACACGCTGGTCTAATGGTATTTTGGGCTGGAGCAATGATTTTATTTGAAGTATCTCATTTCGTACCAGAAAAACCTTTATATGAACAAGGTTTTATTTGTATGCAACATTTAGCAACTTTAGGTTACGGAATTGGACCAGGTGGTGAAATTACTACAACTGTACCATATTTCGCTGTTGGTGTAATTCATTTAATTTCATCAGCTGTTTTAGGTTTCGGTGGTATTTATCATTCTTTATTAGGTCCAGATACATTAGAAGAATCATTCCCATTCTTTGGCTATGACTGGCGTGATAAGAATAAAATGACAACTATTTTAGGTATTCACTTATGTCTTTTAGGTGGCGGTGCTTTATTATTAGTTGCCAAAGCAATGTACATCGGTGGTGTTTATGATACTTGGGCACCAGGTGGTGGTGATGTTCGTTTAATTACAACTCCTACTTTAAATCCAATCGTAATCTTTGGTTACGTTTTCCGTTCTCCGTTCGGTGGAGACGGCTGGGTTGTATCAGTAAATAATATGGAAGATATTATTGGTGGTCATGTATGGGTTGGTGTATTATGCATTACTGGTGGTATTTGGCATATCTTCACTAAACCTTTTGCTTGGGCACGTCGAGCATTTGTTTGGTCAGGTGAAGCATACTTATCTTACAGTTTAGCTGCAATTTCATTAATGGGTTTAACAGCTTCATTATACTCTTGGTATAATAATACAGCTTACCCTAGTGAACTATATGGTCCTACAGGTCCTGAAGCTTCTCAAGCTCAAGCATTTACATTCTTAGTTCGAGATCAACGATTAGGTGCTAACGTTTCGTCAGCACAAGGTCCAACTGGTTTAGGTAAATACTTAATGCGTTCACCAAGTGGTGAAATCATTTTTGGTGGTGAAACGATGCGTTTCTGGGACTTACGTGCTCCATGGGTTGAACCATTACGTGGTCCAAATGGATTAGATATCAACAAAATTAAAAATGATATTCAACCTTGGCAAGAACGTCGTGCAGCAGAATACATGACACATGCACCATTAGGCTCACTAAACTCTGTGGGTGGTGTGGCAACAGAAATTAACTCAGTTAACTATGTTTCTCCTCGTTCATGG
	Nitzschia_filiformis             TGCCAGTAGTCATACGCTCGTCTCAAAGATTAAGCCATGCATGTCTAAGTATAAATC-TTTTACTTTGAAACTGCGAACGGCTCATTATATCAGTTATAGTTTCTTTGATAGTCCCTT-ACTACTTGG-ATAACCGTAGTAATTCTAGAGCTAATACATGCGTCAATACCCTTCTG---------GGGTAGTATTTATTAGATTGAAACCAACCCC--TTCGGGGTGATGTGGTGATTCATAATAAGGTTGCGGATCGCACGGCT-T-TGCCGGCGATGGATCATTCAAGTTTCTGCCCTATCAGCTTTGGATGGTAGGGTATTGGCCTACCATGGCTTTAACGGGTAACGGGAAATTAGGGTTTGATTCCGGAGAGGGAGCCTGAGAGACGGCTACCACATCCAAGGAAGGCAGCAGGCGCGTAAATTACCCAATCCTGACACAGGGAGGTAGTGACAATAAATAACAATGCCGGGCC-TTTACAGGTCTGGCAATTGGAATGAGAACAATTTAAACCCCTTATCGAGTATCAATTGGAGGGCAAGTCTGGTGCCAGCAGCCGCGGTAATTCCAGCTCCAATAGCGTATATTAAAGTTGTTGCAGTTAAAAAGCTCGTAGTTGGATTTGTGGCAGTCGCCAGCGTCTCG-GCA--TTCGTGCCGG--TGATTGCTAGCGGCG-CCATCCTTGGGTGGAATCTGTGTGGCATTAGGTTGTCGTGCAGGGGATGCCCATCGTTTACTGTGAAAAAATTAGAGTGTTCAAAGCAGGCTTACGCCGTTGAATATGTTAGCATGGAATAATAAGATAGGACCTTGGTACTATTTTGTTGGTTTGCGCACCAAGGTAATGATTAATAGGGACAGTTGGGGGTATTCGTATTCCATTGTCAGAGGTGAAATTCTTGGATTTTTGGAAGACGAACTACTGCGAAAGCATTTAC-CAAGGATGTTTTCATTAATCAAGAACGAAAGTTAGGGGATCGAAGATGATTAGATACCATCGTAGTCTTAACCATAAACTATGCCGACAAGGGATTGGCGGAGTTT-CGT-TTTGTCTCCGTCAGCACCTTATGAGAAATC-ACAAGTCTTTGGGTTCCGGGGGGAGTATGGTCGCAAGGCTGAAACTTAAAGAAATTGACGGAAGGGCACCACCAGGAGTGGAGCCTGCGGCTTAATTTGACTCAACACGGGAAAACTTACCAGGTCCAGACATAGTGAGGATTGACAGATTGAGAGCTCTTTCTTGATTCTATGGGTGGTGGTGCATGGCCGTTCTTAGTTGGTGGA-TTGATTTGTCTGGTTAATTCCGTTAACGAACGAGACCCCTGCCTGCTAAATAGCTTACCGAGTGAATTT-TCACTGGGTGA-AGCTTCTTAGAGGGACGTGCATTCTATTAGATGCAGGAAGATAGGGGCAATAACAGGTCTGTGATGCCCTTAGATGTTCTGGGCCGCACGCGCGCTACACTGATGCATTCAACGAG---TTTTTCCTTGGCCGAGAGGCCTGGGCAATCTTTTGAATGTGCATCGTGATAGGGATAGATTATTGCAATTATTAATCTTGAACGAGGAATTCCTAGTAAACGCAGATCATCAATCTGCATTGATTACGTCCCTGCCCTTTGTACACACCGCCCGTCGCACCTACCGATTGAATGGTCCGGTGAAGCCTCGGGATTGTGGCGAGTTTCCTTTATTGGGAGTTTGTCGCGAGAACTTGTCTAAACCTTATCATTTAGAGGAAGGTGAAATGTCTCAATCTGTATCAGAACGGACTCGAATTAAAAGTGACCGTTACGAATCTGGTGTAATTCCTTACGCTAAAATGGGTTACTGGGATGCTTCATACGCAGTAAAAACAACTGATGTTCTTGCATTATTCCGTATTACACCACAACCAGGTGTAGATCCAGTAGAAGCTGCTGCTGCTGTAGCAGGTGAATCTTCAACAGCAACTTGGACAGTTGTATGGACTGATTTATTAACAGCTTGTGACCGTTACCGTGCGAAAGCCTACCGTGTAGATCCAGTTCCAAATTCAACAGATTCATACTTTGCTTTCATTGCATATGAATGTGATTTATTTGAAGAAGGTTCTTTAGCAAACTTAACAGCATCTATTATTGGTAACGTATTCGGTTTCAAAGCCGTATCAGCTTTACGTTTAGAAGATATGCGTATTCCACACTCATATTTAAAAACATTCCAAGGTCCTGCTACAGGTATTATTGTAGAACGTGAACGTTTAAACAAATACGGTGTTCCTTTATTAGGTGCTACAGTAAAACCAAAATTAGGCTTATCAGGTAAAAACTATGGTCGTGTAGTTTATGAAGGTTTAAAAGGTGGTTTAGACTTCTTAAAAGATGATGAAAACATTAACTCACAACCATTTATGCGTTGGAGAGAACGTTTCTTAAACTGTATGGAAGGTATCAACCGTGCTTCAGCTGCTACAGGTGAAGTTAAAGGTTCTTACTTAAACGTAACAGGCGCTACAATGGAAGATGTTTACGAACGTGCTGAATATGCTAAAGAAGTAGGTTCTGTAATTATCATGATCGATTTAGTAATGGGTTATACTGCAATTCAAAGTATTGCTTATTGGTCTCGTAAAAATGATATGCTTTTACACTTACACCGTGCAGGTAACTCAACATATGCTCGTCAAAAAAACCACGGTATTAATTTCCGTGTAATCTGTAAATGGATGCGTATGTCTGGTGTAGATCATATTCACGCAGGTACAGTTGTAGGTAAATTAGAAGGTGATCCTTTAATGATTAAAGGTTTCTACGATACATTACGTTTAACAACATTAGAAGTTAACTTACCTTACGGTCTTTTCTTTGAAATGCCTTGGGCTAGTTTACGTCGTTGTATGCCAGTAGCTTCTGGTGGTATTCACTGTGGTCAAATGCACCAATTAGTTTATTACTTAGGTGATGATGTAATCTTACAATTCGGTGGTGGTACAATCGGTCACCCAGATGGTATCCAAGCAGGTGCTACAGCAAATCGTGTTGCATTAGAAGCAATGGTTTTAGCTCGTAACGAAGGTGCTGATTACTTCAATAACGAAGTTGGTCCACAAATTTTACGTAATGCTGCGAAAACATGTGGTCCTTTACAAACAGCTTTAGACTTATGGAAAGACATTAGTTTTAACTACACGTCTACAGATACAGCTGATTTCGCTGCAACACCTACAGCAAACGTATAA-----GTTTAATTAATGTGTCTGGGAAATTATTAGGTGCTCACGTAGCACACGCAGGTTTAATGGTATTTTGGGCTGGTGCGATGATTCTATTCGAAGTATCTCACTTTGTTCCAGAAAAACCATTGTATGAGCAAGGTTTCATCTGTATGCAGCATTTAGCTACATTAGGATATGGAATTGGTCCTGGTGGTGAGATTACAACAACTGTACCATATTTTGCTGTTGGTGTTATTCATCTAATTTCATCAGCTGTATTAGGATTTGGTGGTATTTATCATTCATTATTAGGTCCTGATACATTAGAAGAATCATTCCCATTTTTTGGTTATGATTGGCGTGATAAAAATAAAATGACAACAATTTTAGGTATTCATTTATGTCTTTTAGGTTGCGGTGCTTTCTTATTAGTTATTAAAGCAATGTACCTAGGTGGCGTTTATGATACGTGGGCCCCTGGTGGTGGTGATGTTCGTTTTATTACAACGCCAACATTAAACCCGATTGTAATCTTTGGTTACGTATTCCGCTCACCATTTGGTGGTGATGGTTGGGTTGTATCTGTAAATAATATGGAAGATATCGTCGGTGGTCATATCTGGGTTGGTATCTTATGTATTACAGGTGGTATCTGGCATATCTTTACAAAACCTTTTGCTTGGGCACGTCGAGCTTTCGTATGGTCTGGAGAAGCATATCTTTCTTATAGTTTAGCTGCTATTTCAATTATGGGTTTTACAGCTTCATTATACTCTTGGTATAATAACACAGCATATCCAAGTGAATTATATGGTCCAACAGGTCCAGAAGCATCTCAATCTCAAGCATTTACATTTTTAGTTCGTGACCAACGTTTAGGTGCGAATGTTTCATCAGCCCAAGGTCCTACTGGTTTAGGTAAATATTTAATGCGTTCTCCAAGTGGCGAAATTATCTTTGGTGGTGAAACTATGCGTTTTTGGGATTTACGTGCACCATGGGTTGAACCATTACGTGGTCCAAATGGATTATATATCAATAAAATAAAAAATGATATTCAGCCATGGCAAGAACGACGTGCTGCCGAATATATGACTCATGCACCTTTAGGTTCTCTTAACTCTGTAGGTGGTGTAGCAACAGAAATTAACTCGGTTAACTATGTTTCACCTCGTTCATGG
	Nitzschia_dubiiformis            TGCCAGTAGTCATACGCTCGTCTCAAAGATTAAGCCATGCATGTCTAAGTATAAATC-TCTTACTTTGAAACTGCGAACGGCTCATTATATCAGTTATAGTTTATTTGATAGTCCCTT-ACTACTTGG-ATAACCGTAGTAATTCTAGAGCTAATACATGCGTCAATACCCTTCTG---------GGGTAGTATTTATTAGATTGAAACCAACCCC--TTCGGGGTGATGTGGTGATTCATAATAAGCTTGCGGATCGCATGGCT-CACGCCGGCGATGGATCATTCAAGTTTCTGCCCTATCAGCTTTGGATGGTAGGGTATTGGCCTACCATGGCTTTAACGGGTAACGGGAAATTAGGGTTTGATTCCGGAGAGGGAGCCTGAGAGACGGCTACCACATCCAAGGAAGGCAGCAGGCGCGTAAATTACCCAATCCTGACACAGGGAGGTAGTGACAATAAATAACAATGCCGGGCC-TTTGTAGGTCTGGCAATTGGAATGAGAACAATTTAAACCCCTTATCGAGTATCAATTGGAGGGCAAGTCTGGTGCCAGCAGCCGCGGTAATTCCAGCTCCAATAGCGTATATTAAAGTTGTTGCAGTTAAAAAGCTCGTAGTTGGATTTGTGGCTGTCGCTAGCGGCCTATCAC--CTAGTGTTAG--TGCTTGCTGGTGTCG-CCATCCTTGGGTGGAGCCTGTGTGGCATTAGGTTGTCGTGCAGGGGATGCCCATCGTTTACTGTGAGAAAATTAGAGTGTTCAAAGCAGGCTTATGCCGTTGAATATGTTAGCATGGAATAATAAGATAGGACCTTGGTACTATTTTGTTGGTTTGCGCACCGAGGTAATGATTAATAGGGACAGTTGGGGGTATTCGTATTCCATTGTCAGAGGTGAAATTCTTGGATTTCTGGAAGACGAACTACTGCGAAAGCATTTAC-CAAGGATGTTTTCATTAATCAAGAACGAAAGTTAGGGGATCGAAGATGATTAGATACCATCGTAGTCTTAACCATAAACTATGCCGACAAGGGATTGGTGGAGTTT-CGT-TTTGTCTCCATCAGCACCTTATGAGAAATC-ACAAGTCTTTGGGTTCCGGGGGGAGTATGGTCGCAAGGCTGAAACTTAAAGAAATTGACGGAAGGGCACCACCAGGAGTGGAGCCTGCGGCTTAATTTGACTCAACACGGGAAAACTTACCAGGTCCAGACATAGTGAGGATTGACAGATTGAGAGCTCTTTCTTGATTCTATGGGTGGTGGTGCATGGCCGTTCTTAGTTGGTGGA-GTGATTTGTCTGGTTAATTCCGTTAACGAACGAGACCCCTGCCTGCTAAATAGCTTGCCGAGTGAGTTT-TCACTGGGTGA-AGCTTCTTAGAGGGACGTGCATTCTATTAGATGCAGGAAGATAGGGGCAATAACAGGTCTGTGATGCCCTTAGATGTCCTGGGCCGCACGCGCGCTACACTGATGCATTCAACGAG---TTTTTCCTTGGCCGAGAGGCCTGGGTAATCTTTTGAACGTGCATCGTGATAGGGATAGATTATTGCAATTATTAATCTTGAACGAGGAATTCCTAGTAAACGCAGATCATCAATCTGCATTGATTACGTCCCTGCCCTTTGTACACACCGCCCGTCGCACCTACCGATTGAATGGTCCGGTGAAGCCTCGGGATTGTGGCGAGTTTCCTTTATTGGGAGTTTGTCGCGAGAACTTGTCTAAACCTTATCATTTAGAGGAAGGTGAA------------------------------------AGTGACCGTTACGAATCTGGTGTAATCCCTTACGCTAAAATGGGTTACTGGGATGCTTCATACTCAGTAAAAACTACTGATGTTCTTGCTTTATTCCGTATTACACCGCAACCAGGTGTAGATCCAGTCGAAGCTGCTGCTGCAGTAGCTGGTGAATCTTCTACAGCAACTTGGACAGTTGTATGGACTGATTTATTAACAGCTTGTGACCGTTACCGTGCTAAAGCTTACCGTGTAGATCCAGTTCCAAACACAACAGATCAATATTTTGCTTTCATCGCATATGAATGTGATTTATTTGAAGAAGGTTCATTATCTAACTTAACAGCTTCAATTATTGGTAACGTATTCGGTTTTAAAGCTGTAGCGGCATTACGCTTAGAAGATATGCGTATTCCTCATTCATACTTAAAAACATTCCAAGGTCCTGCAACAGGTATTATTGTAGAACGTGAGCGTTTAAACAAATACGGTACTCCATTATTAGGTGCAACTGTAAAACCAAAATTAGGTTTATCAGGTAAAAACTATGGTCGTGTAGTATACGAAGGTTTAAAAGGTGGCTTAGACTTCTTAAAAGATGATGAAAACATTAACTCTCAACCATTTATGCGTTGGAGAGAACGTTTCTTAAATTGTATGGAAGGTATTAACCGTGCTTCTGCTGCTACAGGTGAAGTTAAAGGTTCTTACTTAAACATTACAGCAGCAACTATGGAAGATGTATATGAACGTGCTGAGTATGCGAAAGAAGTAGGTTCTGTAATTGTAATGATTGATTTAGTTATGGGTTATACTGCTATTCAATCTATTGCTCTTTGGGCTCGTAAAAATGATATGCTTTTACATTTACACCGTGCAGGTAACTCTACTTACGCTCGTCAAAAAAATCATGGTATTAACTTCCGTGTAATTTGTAAATGGATGCGTATGTCTGGTGTCGATCATATCCATGCTGGTACAGTTGTAGGTAAATTAGAAGGTGATCCTTTAATGATTAAAGGTTTCTATGATACTTTACGTTTAACAACATTAGAAGTTAACTTACCTTACGGTATTTTCTTTGAAATGCCATGGGCTAGTTTACGTCGTTGTATGCCAGTTGCTTCTGGTGGTATTCACTGTGGTCAAATGCACCAATTAGTACATTATTTAGGTGATGATGTAGTATTACAATTTGGTGGTGGTACAATTGGTCACCCAGATGGTATCCAAGCTGGTGCTACGGCTAACCGTGTAGCTTTAGAAGCTATGGTTTTAGCTCGTAACGAAGGTGCTGATTATTTCAATAATCAAGTTGGTCCTGTAATTTTACGCAACGCTGCGAAAACATGTGGTCCTTTACAAACAGCATTAGATTTATGGAAAGATATTAGCTTTAACTACACATCTACAGATACAGCTGATTTCGCTGAAACGCCTACAGCA----------------------------------------------------------------------------------------------------------------------------------------------------------------------------------------------------------------------------------------------------------------------------------------------------------------------------------------------------------------------------------------------------------------------------------------------------------------------------------------------------------------------------------------------------------------------------------------------------------------------------------------------------------------------------------------------------------------------------------------------------------------------------------------------------------------------------------------------------------------------------------------------------------------------------------------------------------------------------------------------------------------------------------------------------------------------------------------------------------------------------------------------------------------------------------------------------------------
	Psammodictyon_constrictum        TGCCAGTAGTCATACGCTCGTCTCAAAGATTAAGCCATGCATGTCTAAGTATAAATA-TCTTACTTTGAAACTGCGAACGGCTCATTATATCAGTTATAGTTTATTTGATAGTCCCTT-ACTACTTGG-ATAACCGTAGTAATTCTAGAGCTAATACATGCGTCAATACCCTTCTG---------GGGTAGTATTTATTAGATTGAAACCAACCCC--TTCGGGGTGATGTGGTGATTCATAATAAGCTTGCGGATCGCATGCCT-CACGGCGGCGATGGATCATTCAAGTTTCTGCCCTATCAGCTTTGGATGGTAGGGTATTGGCCTACCATGGCTTTAACGGGTAACGGGAAATTAGGGTTTGATTCCGGAGAGGGAGCCTGAGAGACGGCTACCACATCCAAGGAAGGCAGCAGGCGCGTAAATTACCCAATCCTGACACAGGGAGGTAGTGACAATAAATAACAATGCCGGGCC-TTTGTAGGTCTGGCAATTGGAATGAGAACAATTTAAACCTCTTATCGAGTATCAATTGGAGGGCAAGTCTGGTGCCAGCAGCCGCGGTAATTCCAGCTCCAATAGCGTATATTAAAGTTGTTGCAGTTAAAAAGCTCGTAGTTGGATTTGTGGCTGTCACGGGCGGCCTATCAC--TTAGTGTTAG--TGCTTGCCTGTGTCG-CCATCCTTGGGTGGAGCCCGTGTGGCATTAGGTTGTCGTGCGGGGGATGCCCATCGTTTACTGTGAGAAAATTAGAGTGTTCAAAGCAGGCTTATGCCGTTGAATATGTTAGCATGGAATAATAAGATAGGACCTCGGTACTATTTTGTTGGTTTGCGCACCGAGGTAATGATTAATAGGGACAGTTGGGGGTATTCGTATTCCATTGTCAGAGGTGAAATTCTTGGATTTCTGGAAGACGAACTACTGCGAAAGCATTTAC-CAAGGATGTTTTCATTAATCAAGAACGAAAGTTAGGGGATCGAAGATGATTAGATACCATCGTAGTCTTAACCATAAACTATGCCGACAAGGGATTGGCGGAGTTT-CGT-TTTGTCTCCGTCAGCACCTTATGAGAAATC-ATAAGTCTTTGGGTTCCGGGGGGAGTATGGTCGCAAGGCTGAAACTTAAAGAAATTGACGGAAGGGCACCACCAGGAGTGGAGCCTGCGGCTTAATTTGACTCAACACGGGAAAACTTACCAGGTCCAGACAAAGTGAGGATTGACAGATTGAGAGCTCTTTCTTGATTCTTTGGGTGGTGGTGCATGGCCGTTCTTAGTTGGTGGA-GTGATTTGTCTGGTTAATTCCGTTAACGAACGAGACCCCTGCCTGCTAAATAGCCTAGCAAATGAGTTT-TCATTCGCCGG-GGCTTCTTAGAGGGACGTGCATTCTATTAGATGCAGGAAGATAGGGGCAATAACAGGTCTGTGATGCCCTTAGATGTCCTGGGCCGCACGCGCGCTACACTGATGCGTTCAACGAG---TTCTTCCTTGGCCGAGAGGCCTGGGCAATCTTTTGAACGCGCATCGTGATAGGGATTGACACTTGCAATTATTTGTCATGAACGAGGAATTCCTAGTAAACGCAGATCATCAATCTGCATTGATTACGTCCCTGCCCTTTGTACACACCGCCCGTCGCACCTACCGATTGAATGGTCCGGTGAAGCCTCGGGATTGTGGCGAGTTTCCTTTATTGGGAGTTTGTCGCGAGAACTTGTCTAAACCTTATCATTTAGAGGAAGGTGAA------------------------------------AGTGACCGTTACGAATCTGGTGTAATCCCTTACGCTAAAATGGGTTACTGGGATGCTTCATACTCAGTAAAAACTACTGATGTTCTTGCTTTATTCCGTATTACACCACAACCAGGTGTAGATCCAGTAGAAGCTGCAGCAGCAGTAGCTGGTGAATCTTCTACAGCAACTTGGACAGTTGTATGGACTGATTTATTAACAGCTTGTGACCGTTACCGTGCTAAAGCTTACCGTGTAGATCCAGTTCCAAATACAACTGATCAATACTTCGCTTTCATCGCATACGAATGTGATTTATTTGAAGAAGGTTCATTATCAAACTTAACAGCTTCTATTATTGGTAACGTATTCGGTTTCAAAGCTGTAGCAGCGTTACGTTTAGAAGATATGCGTATTCCTCACTCATACTTAAAAACATTCCAAGGTCCTGCAACAGGTATCATTGTAGAACGTGAGCGTTTAAACAAATACGGTGCTCCATTATTAGGTGCAACAGTAAAACCAAAATTAGGTTTATCTGGTAAAAACTATGGTCGTGTAGTATACGAAGGTTTAAAAGGTGGTTTAGACTTCTTAAAAGATGATGAAAACATTAACTCTCAACCATTCATGCGTTGGAGAGAACGTTTCTTAAACTGTATGGAAGGTATTAACCGTGCTTCTGCTGCTACAGGTGAAGTTAAAGGTTCTTACTTAAACGTTACAGCAGCAACTATGGAAGAAATCTATGAACGTGCTGAGTACGCGAAAGAAGTAGGTTCTGTTATCATTATGATCGATTTAGTTATGGGTTATACTGCTATCCAATCTATCGCTCTTTGGGCTCGTAAAAACGATATGCTTTTACACTTACACCGTGCTGGTAACTCTACTTACGCTCGTCAAAAAAACCACGGTATTAACTTCCGTGTAATCTGTAAATGGATGCGTATGTCTGGTGTAGATCATATCCACGCTGGTACAGTTGTAGGTAAATTAGAAGGTGATCCTTTAATGATTAAAGGTTTCTACGATGTTTTACGTTTAACTAACTTAGAAGTTAACTTACCTTACGGTATTTTCTTCGAAATGCCATGGGCTAGTTTACGTCGTTGTATGCCAGTTGCTTCTGGTGGTATTCACTGTGGTCAAATGCACCAATTAATCTACTACTTAGGTGATGATGTAGTATTACAATTCGGTGGTGGTACAATCGGTCACCCTGATGGTATCCAAGCTGGTGCTACAGCTAACCGTGTTGCTTTAGAAGCTATGGTTTTAGCTCGTAACGAAGGTGCTGATTACTTCAACAATCAAGTTGGTCCTGTAATCTTACGTAATGCTGCTAAAACATGTGGTCCATTACAAACAGCATTAGACTTATGGAAAGATATCAGCTTCAACTACACATCTACGGATACGGCTGATTTCGCTGAAACACCAACAGCG----------------------------------------------------------------------------------------------------------------------------------------------------------------------------------------------------------------------------------------------------------------------------------------------------------------------------------------------------------------------------------------------------------------------------------------------------------------------------------------------------------------------------------------------------------------------------------------------------------------------------------------------------------------------------------------------------------------------------------------------------------------------------------------------------------------------------------------------------------------------------------------------------------------------------------------------------------------------------------------------------------------------------------------------------------------------------------------------------------------------------------------------------------------------------------------------------------------
	Rhopalodia_gibba                 GGCCAGTAGTCATACGCTCGTCTCAAAGACTAAGCCATGCACGTCTAAGTATAAATC-TTTTACTTTGAAACTGCGAATGGCTCATTATATCAGTTATAGTTTATTTGATATTCCCTT-ACTACTTGG-ATAACCGTAGTAATTCTAGAGCTAATACATGCGTCAACACCTATTC-----------GGTGGTATTTATTAGATGGAAACCAACCCC--TTTGGGGTGATGTGGTGATTCATAATAAGTTTGCGGATCGCACAGCT-T-GC-TGGCGACGGATCATTCAAGTTTCTGCCCTATCAGCTTTGGACGGTAAGGTATTGGCTTACCGTGGCTTTAACGGGTAACGGGGAATTAGGGTTCGATTCCGGAGAGGGAGCCTGAGAGACGGCTACCACATCCAAGGAAGGCAGCAGGCGCGTAAATTACCCAATCTTGAAACAAGGAGGTAGTGACAATAAATAACAATGCTGGGCC-TTTCTAGGTCTGGCAATTGGAATGAGAACAATTTAAATCCCTTATTGAGGATCCATTGGAGGGCAAGTCTGGTGCCAGCAGCCGCGGTAATTCCAGCTCCAATAGCGTATATTAAAGTTGTTGCAGTTAAAAAGCTCGTAGTTGGATTTGTGTTCTGCCGTGATGTCC-AAA------------TT-GGTACGTTCGCGGGAGAGCATCCTTGGGTGGAACCTGCGTGGCATTAGGTTGTCGTGCAGGGGATGCTCATCGTTTACTGTGAAAAAATTAGAGTGTTCAAAGCAGGCTTAGGCTGTTGAATATATTAGCATGGAATAATGAGATAGGACCTTGGTACTATTTTGTTGGTTTGCGCACCGAGGTAATGATTAACAGGGACAGTTGGGGGTATTCGTATTCCATTGTCAGAGGTGAAATTCTTGGATTTCTGGAAGACGAACTACTGCGAAAGCATTTAC-CAAGGATGTTTTCATTAATCAAGAACGAAAGTTAGGGGATCGAAGATGATTAGATACCATCGTAGTCTTAACCATAAACTATGCCAACAAGGGATTGACGGGGTTT-CGT-TACGTCTCCGTCAGCACCTTATGAGAAATC-ACAAGTTTTTGGGTTCCGGGGGGAGTATGGTCGCAAGGCTGAAACTTAAAGAAATTGACGGAAGGGCACCACCAGGAGTGGAGCCTGCGGCTTAATTTGACTCAACACGGGAAAACTTACCAGGTCCAGACATAGTGAGGATTGACAGATTGAGAGCTCTTTCTTGATTCTATGGGTGGTGGTGCATGGCCGTTCTTAGTTGGTGGA-GTGATTTGTCTGGTTAATTCCGTTAACGAACGAGACCCCTGCCTGCTAAATAGTCCAACGAGTGATCTT--TACTGGTTGG-GGCTTCTTAGAGGGACGTGCATTCGACTAGTTGCAGGAAGATAGGGGCAATAACAGGTCTGTGATGCCCTTAGATGTTCTGGGCCGCACGCGCGCTACACTGATGCATTCAACGAG-----TTTCCTTGACCGAGAGGTCTGGGCAATCTTTGGAATGTGCATCGTGATAGGGATAGATTATTGCAATTATTAATCTTGAACGAGGAATTCCTAGTAAACGCAGATCATCAATCTGCATTGATTACGTCCCTGCCCTTTGTACACACCGCCCGTCGCACCTAA----------------------------------------------------------------------------------------------------------------------------------------AAAGTGACCGTTACGAATCTGGTGTAATCCCTTACGCTAAAATGGGTTACTGGGATGCTTCATATGCAGTAAAAAATACTGACGTTCTTGCTTTATTCCGTATTACACCACAACCAGGTGTAGATCCAGTAGAAGCTGCAGCAGCTGTAGCTGGTGAATCTTCAACTGCTACATGGACAGTAGTATGGACTGATTTATTAACAGCTTGTGACCGTTACCGTGCTAAAGCTTACCGTGTAGATCCAGTTCCAAACACAACTGATCAATACTTTGCATTTATTGCTTATGAATGTGATTTATTTGAAGAAGGTTCTTTAGCTAACTTAACAGCTTCTATCATTGGTAACGTATTCGGTTTCAAAGCCGTATCTGCTTTACGTTTAGAAGATATGCGTATTCCTCACTCTTACTTAAAAACATTCCAAGGTCCAGCGACAGGTGTTATTGTAGAACGTGAGCGTTTAAACAAATACGGTACTCCATTATTAGGTGCAACTGTAAAACCAAAACTAGGTTTATCAGGTAAAAACTATGGTCGTGTAGTTTATGAAGGTTTAAAAGGTGGTTTAGACTTCTTAAAAGATGATGAAAACATTAACTCACAACCATTTATGCGTTGGAGAGAGCGTTTCTTAAACTGTATGGAAGGTATTAACCGTGCATGTTCAGCAACAGGTGAAGTAAAAGGTTCTTACTTAAACGTTACTGCTGGTACAATGGAAGAAGTTTACAAACGTGCTGAATATGCTAAGTCTGTAGGTTCTATCATTATTATGATCGATTTAGTTATGGGCTATACAGCAATTCAATCAATTGCACTTTGGTCTCGTGACAACGATATGCTTTTACATTTACACCGTGCAGGTAACTCTACATATGCACGTCAAAAAAATCATGGTATTAACTTCCGTGTAATTTGTAAATGGATGCGTATGTCAGGTGTAGATCATATTCACGCTGGTACTGTTGTAGGTAAATTAGAAGGTGATCCTTTAATGATTAAAGGTTTCTACGATACTTTATTATTAACAAAATTAGATGTTAATTTACCATATGGTATCTTCTTCGAAATGACATGGGCAAGTTTACGTAAATGTATGCCTGTAGCATCAGGTGGTATTCACTGTGGTCAAATGCACCAATTAGTTCATTACTTAGGTGATGATGTAGTATTACAATTTGGTGGTGGTACAATTGGTCACCCTGATGGTATTCAAGCAGGTGCTACAGCTAACCGTGTTGCATTAGAAGCAATGGTATTAGCTCGTAACGAAGGTGCTGATTACTTCAATAACCAAGTAGGTCCTCAAATTTTACGTGAGGCAGCAAAAACATGTGGTCCTTTACAAACAGCGTTAGATTTATGGAAAGA------------------------------------------------------------------------------------------------------------------------------------------GGGCTGGTGCAATGATTTTATTTGAAGTATCACATTTTGTTCCAGAAAAACCGTTATATGAGCAAGGTTTCATTTGTATGCAACACTTAGCATCATTAGGTTATGGTATTGGACCAGGTGGTGAAATTACTTCAACAGTACCTTATTTTGCTGTAGGTGTAATTCATTTAATCTCATCTGCTGTATTAGGTTTTGGTGGAATTTATCACTCTTTACTAGGCCCTGATACATTAGAAGAATCATTCCCATTCTTTGGTTATGACTGGCGTGATAAAAACAAAATGACAACAATTTTAGGAATTCACTTAATTTTATTAGGTGCTGGTTCTTTATTATTTGTAGCTAAAGCAATGTACCTTGGTGGTGTTTATGATACATGGGCTCCAGGTGGTGGAGATGTTCGTTTAATTACAACTCCTACTTTAAACCCAATTGTAATCTTTGGCTATGTATTCCGTTCACCATTTGGTGGCGATGGCTGGATTGTATCAGTAAATAATATGGAAGATGTAGTTGGTGGCCATGTATGGATTGGTGTATTATGCATCATTGGTGGTTTCTGGCATATCTTTACAAAACCATTTGCTTGGGCACGTCGTGCATTTGTTTGGTCAGGTGAAGCATACTTATCGTATAGTTTAGCAGCTATTTCACTTATGGGTTTAACAGCTTCATTATATTCATGGTATAATAACACAGCTTACCCTAGTGAACTATATGGTCCAACTGGTCCAGAAGCATCTCAAGCACAAGCATTTACATTCTTAGTTCGAGATCAACGTTTAGGTGCAAATGTTTCATCTGCACAAGGTCCAACTGGTTTAGGTAAATACTTAATGCGTTCACCGAGTGGTGAAATCATCTTTGGTGGTGAGACAATGCGTTTCTGGGATTTACGTGCTCCATGGGTTGAACCATTACGTGGTCCAAATGGTTTAGATATCAATAAAATTAAAAATGATATTCAGCCTTGGCAAGAACGTCGTGCTGCAGAATATATGACACATGCTCCTTTAGGTTCACTTAACTCTGTAGGTGGTGTTGCTACAGAAATTAACTCAGTT------------------------
	Rhopalodia_sp.                   ---CAGTAGTCATACGCTCGTCTCGAAGACTAAGCCATGCACGTCTAAGTATAAATT-CTTTACTTTGAAACTGCGAATGGCTCATTATATCAGTTATAGTTTATTTGATAGTCCCTT-ACTACTTGG-ATAACCGTAGTAATTCTAGAGCTAATACATGCATCAACACCTACTC-----------GGTGGTATTTATTAGATGGAAACCAACCCC--TTCGGGGTGATGTGGTGATTCATAATAAGTTTGCGGATCGCATGGCT-T-GC-CGGCGACGGATCATTCAAGTTTCTGCCCTATCAGCTTTGGACGGTAAGGTATTGGCTTACCGTGGCTTTAACGGGTAACGGGGAATTAGGGTTCGATTCCGGAGAGGGAGCCTGAGAGACGGCTACCACATCCAAGGAAGGCAGCAGGCGCGTAAATTACCCAATCTTGAAACAAGGAGGTAGTGACAATAAATAACAATGCCGGGCC-TTTCTAGGTCTGGCAATTGGAATGAGAACAATTTAAATCCCTTATCGAGGATCAATTGGAGGGCAAGTCTGGTGCCAGCAGCCGCGGTAATTCCAGCTCCAATAGCGTATATTAAAGTTGTTGCAGTTAAAAAGCTCGTAGTTGGATTTGTGCTCTCCCGCGATGTCC-ATA------------TT-GGTACGTTTGCGGGAGAGCATCCTTGGGTGGAACCTGTGTGGCATTAGGTTGTCGTGCAGGGGATGCTCATCGTTTACTGTGAAAAAATTAGAGTGTTCAAAGCAGGCTTAGGCCGTTGAATATATTAGCATGGGATAATGAGATAGGACCTTGGTACTATTTTGTTGGTTTGCGCACTGAGGTAATGATTAACAGGGACAGTTGGGGGTATTCGTATTCCATTGTCAGAGGTGAAATTCTTGGATTTTTGGAAGACGAACTACTGCGAAAGCATTTAC-CAAGGATGTTTTCATTAATCAAGAACGAAAGTTAGGGGATCGAAGATGATTAGATACCATCGTAGTCTTAACCATAAACTATGCCAACAAGGGATTGGCGGGGTCT-CGT-TACGTCTCCGTCAGCACCTTATGAGAAATC-ACAAGTTTTTGGGTTCCGGGGGGAGTATGGTCGCAAGGCTGAAACTTAAAGAAATTGACGGAAGGGCACCACCAGGAGTGGAGCCTGCGGCTTAATTTGACTCAACACGGGAAAACTTACCAGGTCCAGACATAGTGAGGATTGACAGATTGAGAGCTCTTTCTTGATTCTATGGGTGGTGGTGCATGGCCGTTCTTAGTTGGTGGA-GTGATTTGTCTGGTTAATTCCGTTAACGAACGAGACCCCTGCCTGCTAAATAGTCTGACGAGTGATCTT--CACTGGTTGG-GACTTCTTAGAGGGACGTGCATTCGACTAGTTGCAGGAAGATAGGGGCAATAACAGGTCTGTGATGCCCTTAGATGTTCTGGGCCGCACGCGCGCTACACTGATGCATTCAACGAG-----TTTCCTTGACCGAGAGGTCTGGGCAATCTTTTGAACGTGCATCGTGATAGGGATAGATTATTGCAATTATTAATCTTGAACGAGGAATTCCTAGTAAACGCAGATCATCAATCTGCATTGATTACGTCCCTGCCCTTTGTACACACCGCCCGTCGCACCTA----------------------------------------------------------------------------------------------------------------------------------------AAAAGTGACCGTTACGAATCTGGTGTAATCCCTTACGCTAAAATGGGTTACTGGGATGCTTCATATGCAGTAAAAAATACTGACGTTCTTGCTTTATTCCGTATTACACCACAACCAGGTGTAGATCCAGTGGAAGCTGCTGCAGCGGTAGCTGGTGAGTCTTCAACTGCTACATGGACAGTTGTATGGACTGATTTATTAACAGCTTGTGACCGTTACCGTGCTAAAGCTTACCGTGTAGACCCAGTTCCAAACACAACTGATCAATACTTTGCATTTATCGCTTACGAATGTGATTTATTTGAAGAAGGTTCTTTAGCTAACTTAACAGCGTCTATCATTGGTAACGTATTCGGTTTCAAAGCCGTATCTGCTTTACGTTTAGAAGATATGCGTATTCCTCACTCTTACTTAAAAACATTCCAAGGTCCAGCGACAGGTGTTATTGTAGAGCGTGAGCGTTTAAATAAATATGGTACTCCATTATTAGGTGCAACAGTAAAACCGAAATTAGGTTTATCAGGTAAAAACTACGGTCGTGTAGTATACGAAGGGTTAAAAGGTGGTTTAGACTTCTTAAAAGATGATGAAAACATTAACTCACAACCATTTATGCGTTGGAGAGAACGTTTCTTATACTGTATGGAAGGTATTAACCGTGCATCTTCAGCAACTGGTGAAACAAAGGGTTCTTACTTAAACATTACTGCTGGTACGATGGAAGACGTTTACAAACGTGCTGAATATGCTAAGGCAGTAGGGTCTGTAATTGTTATGATCGATTTAGTTATGGGTTACACAGCAATTCAATCAATTGCACTTTGGGCTCGTGACAACGATCTACTTTTACACTTACACCGTGCCGGAAACTCTACATATGCACGTCAAAAAAATCACGGTATTAACTTCCGTGTAATTTGTAAATGGATGCGTATGTCAGGTGTAGATCATATTCACGCTGGTACCGTTGTAGGTAAATTAGAAGGTGATCCTTTAATGATTAAGGGTTTCTACGATACTTTATTATTAACAAAATTAGATGTTAACTTACCATATGGTATCTTCTTTGAAATGACATGGGCAAGTTTACGTAAATGTATGCCTGTAGCATCAGGTGGTATTCACTGTGGTCAAATGCACCAATTAGTTCATTACTTAGGTGATGATGTAGTATTACAATTCGGTGGTGGTACAATTGGTCACCCTGATGGTATTCAAGCAGGTGCTACAGCTAACCGTGTTGCATTAGAAGCTATGGTATTAGCTCGGAACGAAGGTGCTGACTACTTCAATAACCAAGTAGGTCCTCAAATTTTACGTGAGGCAGCTAAAACATGTGGTCCTTTACAAACAGCTTTAGATTTATGGAAAGATATCAGCTTCAACTATACATCTACAGATACA------------------------------------------------------------------------------------------------------------------------------------------------CGTTCCAGAAAAACCTTTATATGAACAAGGTTTTATCTGTATGCAACATTTAGCATCATTAGGTTATGGTATTGGACCAGGTGGTGAAATTACTTCAACAGTACCATACTTTGCTGTTGGTGTAATTCATTTAATTTCATCTGCTGTATTAGGTTTTGGTGGAATTTATCACTCTTTATTAGGTCCAGACACATTAGAAGAATCATTCCCATTCTTTGGTTATGACTGGCGTGATAAAAACAAAATGACAACGATTCTAGGAATTCACTTAATTTTATTAGGTGCTGGTTCTTTATTATTTGTTGCTAAAGCAATGTATCTTGGTGGTGTTTATGATACATGGGCTCCAGGTGGGGGAGATGTTCGTTTAATTACAACTCCTACTTTAAACCCAATTGTAATTTTTGGTTACGTATTCCGTTCACCATTTGGTGGCGACGGTTGGATTGTATCAGTAAATAACATGGAAGATATTGTTGGTGGTCATGTCTGGATTGGTGTGTTATGCATAATCGGTGGTTTATGGCATATTTTTACAAAACCATTTGCTTGGGCAAGACGTGCATTTGTTTGGTCAGGTGAAGCATATTTATCATATAGTTTAGCAGCAATCTCAATGATGGGATTAACAGCTTCTTTATATTCATGGTATAATAACACAGCTTATCCTAGTGAATTATATGGTCCAACGGGTCCAGAAGCCTCACAAGCGCAAGCGTTTACATTCTTAGTTCGAGATCAACGTTTAGGTGCAAATGTTTCATCTGCACAAGGTCCAACTGGTTTAGGAAAATACTTAATGCGTTCACCAAGTGGTGAGATCATTTTTGGTGGTGAAACAATGCGTTTTTGGGATTTACGTGCACCATGGGTTGAACCATTACGTGGGCCAAACGGTTTAGATATTAATAAAATTAAAAATGATATTCAACCTTGGCAAGAACGTCGGGCTGCAGAATACATGACACATGCTCCATTAGGTTCACTTAACTCAGTAGG----------------------------------------------------
	Rossia_sp.                       ----------------------------------------------------------TTTTACTTTGAAACTGCGAACGGCTCATTATATCAGTTATAGTTTATTTGATAGTCCCTT-ACTACTTGG-ATAACCGTAGTAATTCTAGAGCTAATACATGCGTCAATACCCCAGTG---------GGTGAGTATTTATTAGATGGAAACCAACCCC--TTCGGGGTGCTGTGGCGATTCATAATAAGCGTGCAGATCGCATGGCT-T-TGCCGGCGATGGATCATTCAAGTTTCTGCCCTATCAGCTTTGGAAGGTAGGGTCTTGGCCTACCTTGGCTTTAACGGGTAACGGGAAATTAGGGTTTGATTCCGGAGAGGGAGCCTGAGAGACGGCTACCACATCCAAGGAAGGCAGCAGGCGCGTAAATTACCCAATCCTGACACAGGGAGGTAGTGACAATAAATAACAATGCCGGGCC-TTTGTAGGTCTGGCAATTGGAATGAGAACAATTTAAACCCCTTATCGAGGATCAATTGGAGGGCAAGTCTGGTGCCAGCAGCCGCGGTAATTCCAGCTCCAATAGCGTATATTAAAGTTGTTGCAGTTAAAAAGCTCGTAGTTGGATTTGTGGCAGGTGCGTGGTTGGTCCA----AATTGTTTTG-GTACCTTACGAACACTGCCATCTTTGGTCGGAACCGGTGTGGCATTAGGTTGTCGTGCCGGGGAGGTCCATCGTTTACTGTGAAAAAATTAGAGTGTTCAAAGCAGGCTTATGCCGTTGAATAGATTAGCATGGAATAATGAGATAGGACCTTGGTACTATTTTGTTGGTTTGTGCACCGAGGTAATGATTAATAGGGACAGTTGGGGGTATTCGTATTCCATTGTCAGAGGTGAAATTCTTGGATTTTTGGAAGACGAACTACTGCGAAAGCATTTACCCAAGGATGTTTTCATTAATCAAGAACGAAAGTTAGGGGATCGAAGATGATTAGATACCATCGTAGTCTTAACCATAAACTATGCCAGTTAGGGATTGGCAGGGCCT-CGT-TACGTCTCTGTCAGCACCTTATGAGAAATCATTAAACTTTTGGGTTCCGGGGGGAGTATGGTCGCAAGGCTGAAACTTAAAGAAATTGACGGAAGGGCACCACCAGGAGTGGAGCCTGCGGCTTAATTTGACTCAACACGGGAAAACTTACCAGGTCCAGACATAGTGAGGATTGACAGATTGAGAGCTCTTTCTTGATTCTATGGGTGGTGGTGCATGGCCGTTCTTAGTTGGTGGA-GTGATTTGTCTGGTTAATTCCGTTAACGAACGAGACCCCTGCCTGCTAAATAGTGGCGCGAGTGATTTT--CACTGGCGTG-AACTTCTTAGAGGGACGTGCATTCTATTAGATGCAGGAAGATAGGGGCAATAACAGGTCTGTGATGCCCTTAGATGTTCTGGGCCGCACGCGCGCTACACTGATGCATTCAACGAG---TGTTTCCTTGGCCGAGAGGCCTGGGCAATCTTTTGAACGTGCATCGTGATAGGGATAGATTATTGCAATTATTAATCTTGAACGAGGAATTCCTAGTAAACGCAGTTCATCAAACTGCATTGATTACGTCCCTGCCCTTTGTACACACCGCCCGTCGCACCTACCGATTGAATGGTCCGGTGAAGCCTCGGGATTGTGACAGGTGCCTTTAT--TGGTGTCAGTCGCGAGAACTTGTCTAAACCTTATCATTTAGAGGAAGGTGAA--------------------------------------------------------------CCCTTACGCTAAAATGGGTTACTGGGATGCTTCATACGCAGTAAAAGCAACTGATGTTCTTGCATTATTCCGTGTTACACCACAACCAGGTGTAGATCCAGTAGAAGCAGCAGCTGCAGTAGCTGGTGAGTCTTCTACAGCTACATGGACAGTTGTATGGACTGATTTATTAACAGCTTGTGATCGTTACCGTGCTAAAGCTTACCGTGTAGATCCAGTTCCAAACACAACAGATCAATACTTTGCATTTATCGCATATGAATGTGATTTATTTGAAGAAGGTTCTTTAGCTAACTTAACAGCGTCTATCATTGGTAACGTATTCGGTTTCAAAGCCGTATCTGCGTTACGTTTAGAAGATATGCGTATTCCTCACTCTTACTTAAAAACATTCCAAGGTCCTGCGACAGGAATTATTGTAGAACGTGAGCGTTTAAACAAATACGG???TCCATTATTAGGTGCTACAGTAAAACCAAAATTAGGTTTATCTGGTAAAAACTACGGTCGTGTAGTATTTGAAGGTTTAAAAGGTGGTTTAGACTTCTTAAAAGATGATGAGAACATTAACTCTCAACCATTTATGCGTTGGAGAGAGCGTTTCTTATACTGTATGGAAGGTATTAACCGTGCCGCTTCAGCTACAGGTGAAGTTAAAGGTTCTTACTTAAACATTACTGCTGGTACAATGGAAGAAGTATATGCACGTGCAGAATACGCTAAAGCAGTAGGTTCAATCGTTGTTATGATCGATTTAGTTATGGGTTATACAGCAATTCAAAGTGCTGCTATTTGGGCTCGTGATAACGACATGTTATTACACTTACACCGTGCAGGTAACTCTACTTACGCTCGTCAAAAAAATCATGGTATTAACTTCCGTGTTATTTGTAAATGGATGCGTATGTCTGGTGTAGATCATATCCACGCTGGTACAGTTGTTGGTAAATTAGAAGGTGATCCTTTAATGATTAAAGGTTTCTACGATACTTTACGCAAAACACACTTAGATGTTAACTTACCATATGGTATTTTCTTCGAAATGACATGGGCTAGTTTACGTAAATGTATGCCTGTTGCATCTGGTGGTATTCACTGTGGTCAAATGCACCAATTAGTTCACTATTTAGGTGATGATGTAGTATTACAATTTGGTGGTGGTACAATTGGTCACCCGGATGGTATTCAAGCAGGTGCTACAGCTAACCGTGTTGCTTTAGAAGCAATGGTATTAGCTCGTAACGAAGGTCTTGACTACTTCAACAATCAAGTTGGTCCACAAATTTTACGTGATGCTGCTAGAACATGTGGTCCTTTACAAACAGCTTTAGATTTATGGAAAGATA------------------------------------------------------------------------------------------------------------------------------------------------------------------------------------------------------------------------------------------------------------------------------------------------------------------------------------------------------------------------------------------------------------------------------------------------------------------------------------------------------------------------------------------------------------------------------------------------------------------------------------------------------------------------------------------------------------------------------------------------------------------------------------------------------------------------------------------------------------------------------------------------------------------------------------------------------------------------------------------------------------------------------------------------------------------------------------------------------------------------------------------------------------------------------------------------------------------------------------------------------------------------
	Stauroneis_acuta                 TGCCAGTAGTCATACGCTCGTCTCAAAGATTAAGCCATGCATGTCTAAGTATAAATC-TTGTACTTTGAAACTGCGAACGGCTCATTATATCAGTTATAGTTTATTTGATAGTCCCTT-ACTACTCGG-ATAACCGTAGTAATTCTAGAGCTAATACGTGCGTTAATACTCTTC-G---------GGGTAGTATTTATTAGATGGAAACCAACTGC--TTCGGCATGATGTGGTGATTCATAATAAGCTAGCGGATCGCATGGCT-T-TGCCGGCGATGGATCATTCAAGTTTCTGCCCTATCAGCTTTG-ACGGTACTGTATTGGAGTACCGTGGCGGTAACGGGTAACGGAAAATTAGGGTTTGACACCGGAGAGGGAGCCTGAGAGACGGCTACCACATCCAAGGAAGGCAGCAGGCGCGTAAATTACCCAATCTTGACACAAGGAGGTAGTGACAATAAATAACAATGCCGGGCC-TTTGTAGGTCTGGCAATTGGAATGAGAACAAATCAAATCCCTTATCGAGGATCAATTGGAGGGCAAGTCTGGTGCCAGCAGCCGCGGTAATTCCAGCTCCAATAGCGTATATTAAAGTTGTTGCAGTTAAAAAGCTCGTAGTTGGATTTGTGGTATGTGCCATGGCG-TCC-----ATTTG-CGTG-GTTCTGCTGTGGCCATGCCATCCTTGGGCGGATCCTGTGTGGCATTAGGTTGTCGTGCAGGAGATGCCCATCGTTTACTGTGAAAAAATTAGAGTGTTCAAAGCAGGCTTATGCCGTTGAATATATTAGCATGGAATAATGAGATAGGTCTTTGGTCCTATTTTGTTGGTTTGCGGGCCGGAGAAATGATTAACAGGGACAGTTGGGGGTATTCGTATTTCATTGTCAGAGGTGAAATTCTTGGATTTCTGGAAGACGAACTACTGCGAAAGCATTTAC-CAAGGATGTTTTCATTAATCAAGAACGAAAGTTAGGGGATCGAAGATGATTAGATACCATCGTAGTCTTAACCATAAACTATGCCGACAAGGGATTGGCGGGGTTT-CGT-TATGTCTCCGTCAGCACCTTATGAGAAATC-ACAAGTTTTTGGGTTCCGGGGGGAGTATGGTCGCAAGGCTGAAACTTAAAGAAATTGACGGAAGGGCACCACCAGGAGTGGAGCCTGCGGCTTAATTTGACTCAACACGGGAAAACTTACCAGGTCCAGACATAGTGAGGATTGACAGATTGAGAGCTCTTTCTTGATTCTATGGGTGGTGGTGCATGGCCGTTCTTAGTTGGTGGA-GTGATTTGTCTGGTTAATTCCGTTAACGAACGAGACCCCTGCCTGCTAAATAGTTTCATGAGTGATTCA--CACCCATGTA-AACTTCTTAGAGGGACGTGCATTCTATTAGATGCAGGAAGATAGGGGCAATAACAGGTCTGTGATGCCCTTAGATGTTCTGGGCCGCACGCGCGCTACACTGATGCATTCAACGAG---TTTCACCTTGGCCGAGAGGCCTGGGCAATCTTTTGAAAGTGCATCGTGATAGGGATAGATTATTGCAATTATTAATCTTGAACGAGGAATTCCTAGTAAACGCAGATCATCAATCTGCATTGATTACGTCCCTGCCCTTTGTACACACCGCCCGTCGCACCTACCGATTGAATGGTCCGGTGAAGCCTCGGGATTGTGACTGGTGCCTTTAC--TGGTACTGGTTGCGAGAACTTGTCTAAACCTTATCATTTAGAGGAAGGTGAAATGTCTCAATCTGTAACAGAACGGACTCGAATCAAAAGTGACCGTTACGAATCTGGTGTAATTCCTTACGCTAAAATGGGTTACTGGGATGCTGCATATGCAGTAAAAACTACTGATGTTCTTGCATTATTCCGTATTACACCACAACCAGGTGTAGATCCAGTAGAAGCTGCTGCTGCCGTAGCTGGTGAATCTTCTACAGCAACATGGACAGTTGTATGGACTGATTTATTAACAGCTTGTGACCGTTACCGTGCTAAAGCTTACCGTGTAGATCCAGTTCCAAATACAACAGATCAATTCTTTGCTTTCATCGCATACGAATGTGATTTATTCGAAGAAGGTTCATTAGCTAACTTAACAGCGTCTATCATCGGTAACGTATTTGGTTTCAAAGCCGTATCTGCTTTACGTTTAGAAGATATGCGTATTCCTCACTCTTACTTAAAAACATTCCAAGGTCCAGCGACAGGTATCATTGTAGAGCGTGAGCGTTTAAACAAATACGGTACACCATTATTAGGTGCAACAGTAAAACCTAAATTAGGTTTATCTGGTAAAAACTATGGTCGTGTAGTATATGAAGGTTTAAAAGGTGGTTTAGACTTTTTAAAAGATGACGAAAACATTAACTCTCAACCATTTATGCGTTGGAGAGAACGTTTCTTATACTGTATGGAAGGTATTAATCGTGCTTCTGCAGCTACAGGTGAAGTTAAAGGTTCATACTTAAACATTACTGCAGGTACTATGGAAGAAGTTTACAAACGTGCTGAATATGCTAAAGCAGTAGGTTCTGTAATTGTAATGATCGACTTAGTAATGGGTTACACAGCAATTCAAAGTTCTGCTATCTGGGCTCGTGACAACGATATGCTTTTACATTTACACCGTGCGGGTAACTCTACATATGCTCGTCAAAAAAATCATGGTATTAATTTCCGTGTTATTTGTAAATGGATGCGTATGGCTGGTGTAGATCATATTCACGCTGGTACAGTTGTAGGTAAATTAGAAGGTGATCCTTTAATGATTAAAGGTTTCTACGATACTTTAACAAAAACAAACTTAGAAGTTAACTTACCATACGGTATTTTCTTCGAAATGACATGGGCTAGTTTACGTAAATGTATGCCTGTAGCATCTGGTGGTATTCACTGTGGTCAAATGCACCAATTAGTTCATTACTTAGGTGATGATGTAGTATTACAATTCGGTGGTGGTACAATCGGTCACCCTGATGGTATTCAAGCAGGTGCTACAGCTAACCGTGTTGCTTTAGAAGCAATGGTATTAGCTCGTAACGAAGGTGCTGATTACTTTAATAATCAAGTTGGTCCTCAAATTTTACGCGATGCTGCTAAAACATGTGGTCCTTTACAAACAGCTTTAGATTTATGGAAAGATATTAGTTTCAACTATACATCTACAGATACAGCTGACTTCGCTACAACACCTACAAGAAACATCTAA--------------ATGTTTCAGGTAAATTATTAGGTGCTCACGTAGCACACGCTGGCTTTATGGTATTTTGGGCTGGTGCAATGATTTTATTCGAGGTATCGCATTTTGTTCCAGAGAAACCTTTATATGAACAAGGTTTCATTTGTATGCAACATTTAGCAACTTTAGGTTATGGTATTGGTCCAGGTGGTGAAATTACTACAACTGTACCATATTTTGCTGTTGGTGTAATTCATTTAATTTCATCAGCTGTGTTAGGTTTTGGTGGTATTTATCACTCATTACTTGGTCCAGATACATTAGAAGAATCATTCCCATTCTTTGGTTATGACTGGCGTGATAAGAATAAAATGACAACAATTTTAGGTATTCACTTATGCCTTTTAGGTGGTGGTGCTTTATTATTAGTTGCAAAAGCAATGTATATTGGTGGTGTATATGATACTTGGGCACCTGGTGGTGGAGATGTTCGTTTAATTACGACACCTACTTTAAATCCAATTGTAATCTTTGGTTACGTATTCCGTTCACCATTTGGTGGAGACGGCTGGGTTGTATCAGTTAATAACATGGAAGATCTTATTGGTGGTCATGTATGGGTTGGTGTTTTATGTATTCTTGGCGGTATCTGGCATATCTTCACTAAGCCATTTGCTTGGGCACGTCGTGCATTTGTATGGTCAGGCGAAGCTTATTTATCATATAGTTTAGCAGCTATTTCGTTAATGGGTTTAACAGCTTCATTATACGCTTGGTATAATAATACAGCTTATCCAAGTGAATTATATGGTCCAACAGGTCCAGAAGCTTCACAAGCACAAACATTTACATTCTTAGTTCGAGATCAACGTTTAGGTGCTAATGTTTCATCAGCACAAGGTCCTACTGGTTTAGGTAAATACTTAATGCGTTCACCAAGTGGTGAAATCATTTTTGGTGGTGAAACAATGCGTTTCTGGGATTTACGTGCACCGTGGGTTGAACCATTACGTGGTCCAAACGGTTTAGATATCAATAAAATTAAAAATGATATTCAGCCTTGGCAAGAACGTCGTGCTGCAGAATATATGACACACGCTCCATTAGGTTCACTTAACTCAGTAGGTGGTGTAGCAACAGAAATTAACTCAGTTAACTATGTATCACCTCGTTCATGG
	Stenopterobia_curvula            ---CAGTAGTCATACGCTCGTCTCAAAGACTAAGCCATGCACGTCTAASTATAAATA-TATTACTTTGAAACTGCGAATGGCTCATTATATCAGTTATAGTTTATTTGATAGTCCCTT-ACTACTTGG-ATAACCGTAGTAATTCTAGAGCTAATACATGCGTCAAAACCCATCTA---------GGGTTGTATTTATTAGATTGAAACCAACCCC--TTCGGGGTGATGTGGTGATTCATAATAAGGTTGCGAATCGCAGGTTC-T--GCCGGCGATGGATCATTCAAGTTTCTGCCCTATCAGCTTTGGACGGTAAGGTATTGGCTTACCGTGGCTTTAACGGGTAACGGGGAATTAGGGTTCGATTCCGGAGAGGGAGCCTGAGAGATGGCTACCACATCCAAGGAAGGCAGCAGGCGCGTAAATTACCCAATCTTGAAACAAGGAGGTAGTGACAATAAATAACGATGCTGGGCC-TCTCGAGGTCTGGCAATTGGAATGAGAACAATTTAAATCTCTTATCGAGTATCAATTGGAGGGCAAGTCTGGTGCCAGCAGCCGCGGTAATTCCAGCTCCAATAGCGTATATTAAAGTTGTTGCAGTTAAAAAGCTCGTAGTTGGACTTGTGCTCGTCTCTGGCTGT--CCAA-------ATTTTT-GGTACGTGTTGGAGCGTGCATCTTTGGGTGGAACCTCTGTGGCATTAGGTTGTCGTAGAGGGGAGGCTCATCGTTTACTGTGAAAAAATTAGAGTGTTCAAAGCAAGCTTAGGCTGTTGAATATATTAGCATGGAATAATAAGATAGGACCTAGGTACTATTTTGTTGGTTTGCGCACCTGGGTAATGATTAACAGGGACAGTTGGGGGTATTCGTATTCCAATGTCAGAGGTGAAATTCTTGGATTTTTGGAAGACGAACGACTGCGAAAGCATTTAC-CAAGGATGTTTTCATTAATCAAGAACGAAAGTTAGGGGATCGAAGATGATTAGATACCATCGTAGTCTTAACCATAAACTATGCCAACAAGGGATTGGCGGGGTCTTCGT-TACGTCTCCGTCAGCACCTTATGAGAAATC-ACAAGTTTTTGGGTTCCGGGGGGAGTATGGTCGCAAGGCTGAAACTTAAAGAAATTGACGGAAGGGCACCACCAGGAGTGGAGCCTGCGGCTTAATTTGACTCAACACGGGGAAACTTACCAGGTCCAGACATAGTGAGGATTGACAGATTGAGAGCTCTTTCTTGATTCTATGGGTGGTGGTGCATGGCCGTTCTTAGTTGGTGGA-TTGATTTGTCTGGTTAATTCCGTTAACGAACGAGACCCCTGCCTGCTAAATAGTCTGGCGAGTGATTTT--CACTGGCCCT-GGCTTCTTAGAGGGACGTGCATTCGACTAGTTGCAGGAAGATAGGGGCAATAACAGGTCCGTGATGCCCTTAGATGTTCTGGGCCGCACGCGCGCTACACTGATGTATTCAACGAG----TTTTCCTTGGCCGAGAGGCCTGGGTAATCTTTGAAACGTGCATCGTGATAGGGATAGATTATTGCAATTATTAATCTTGAACGAGGAATTCCTAGTAAACGCAGATCATCAATCTGCATTGATTACGTCCCTGCCCTTTGTACACACCGCCCGTCGCACCTACCGATTGGATGGTCCGGTGAAGCCTCGGGATTGTGGCTGTAGCCTTTAC--TGGTTGCGGTTGCGAGAACTTGTCTAAACCTTATCATCTAGAGGAAGGTGAA--------ATCTGTGTCAGAACGGACTCGAATTAAAAGTGACCGTTACGAATCTGGTGTAATCCCTTACGCTAAAATGGGTTACTGGGATGCTTCATATGCAGTAAAAAATACTGACGTTCTTGCTTTATTCCGTATTACACCACAACCAGGTGTAGACCCAGTAGAAGCTGCAGCAGCAGTAGCTGGTGAATCTTCTACTGCAACATGGACAGTTGTATGGACTGATTTATTAACAGCTTGTGACCGTTACCGTGCTAAAGCTTACCGTGTAGATCCAGTTCCAAATACTGCAGATCAATATTTCGCATTCATCGCTTACGAATGTGATTTATTCGAAGAAGGTTCTTTAGCTAACTTAACAGCTTCTATTATTGGTAACGTATTCGGTTTCAAAGCTGTATCTGCGTTACGTTTAGAAGATATGCGTATTCCTCATTCTTACTTAAAAACATTCCAAGGTCCAGCAACTGGTGTTGTTGTGGAACGTGAGCGTTTAAACAAATACGGTACTCCATTATTAGGTGCTACAGTAAAACCAAAATTAGGTTTATCTGGTAAAAACTATGGTCGCGTAGTATACGAAGGTTTAAAAGGTGGTTTAGACTTCTTAAAAGATGACGAAAACATTAACTCACAACCATTTATGCGTTGGAGAGAACGTTTCTTATATTGTATGGAAGGTATTAACCGTGCATCTTCAGCAACTGGTGAAGTAAAAGGTTCTTACTTAAACATCACTGCAGGTACAATGGAAGAAGTTTACAAACGTGCTCAATATGCTAAAGCAGTTGGTTCTGTAATCGTGATGATTGACTTAGTTATGGGTTACACAGCTATTCAATCAATTGCATACTGGGCTCGTGAAAACGATATGCTTTTACACTTACACCGTGCAGGTAACTCTACATATGCGCGTCAAAAAAATCATGGTATTAACTTCCGTGTAATCTGTAAATGGATGCGTATGTCAGGTGTAGATCACATCCACGCTGGTACAGTTGTAGGTAAATTAGAAGGTGATCCTTTAATGATTAGAGGTTTCTACGATACTTTATTATTAACACATTTAGATGTTAATTTACCATACGGTATCTTCTTCGAAATGACATGGGCAAGTTTACGTAAATGTATGCCTGTAGCTTCAGGTGGTATTCACTGTGGTCAAATGCACCAATTAGTTCACTATTTAGGTGATGATGTAGTATTACAATTCGGTGGTGGTACAATCGGTCACCCTGATGGTATTCAAGCAGGTGCTACAGCTAACCGTGTTGCATTAGAAGCAATGGTATTAGCTCGTAACGAAGGTGCTGACTACTTCAATAACCAAGTTGGTCCTCAAATTTTACGTGAGGCAGCTAAAACATGTGGTCCGTTACAAACAGCTTTAGATTTATGGAAAGATATCAGCTTCAACTACACATCTACAGATACAGCTGATTTCGCTACAACACCTACAGCAAACGTATAATGCTCGTTTGATTAATGTTTCAGGTAAATTATTAGGTGCTCACGTAGCACACGCTGGCTTAATGGTATTTTGGGCTGGTGCTATGATTTTATTTGAAGTATCACACTTTGTACCAGAAAAACCTTTATATGAACAAGGTTTTATCTGTATGCAACATTTAGCTACATTAGGCTACGGTGTTGGACCAGGTGGTGAAATTACTTCAACAGTACCATATTTTGCTGTTGGTGTTATTCACTTAATTTCATCTGCTGTATTAGGTTTTGGTGGTATCTATCACTCAGTATTAGGTCCAGACACATTAGAAGAATCATTCCCATTCTTTGGTTATGACTGGCGTGATAAAAACAAAATGACAACAATTTTAGGAATTCACTTAGTTTTATTAGGTGTTGGTTCTTTATTACTTGTTGCTAAAGCAATGTATATTGGTGGTGTTTACGATACATGGGCGCCAGGTGGTGGAGATGTTCGATTAATTACAACTCCTACTTTAAATCCAATTGTAATCTTTGGTTACGTATTCCGTTCACCGTTTGGTGGAGACGGATGGGTTGTGGCAGTAAACAACATGGAAGATATCGTTGGTGGTCATGTTTGGATTGGTGTATTATGCATCATTGGTGGTTTCTGGCATATCTTTACAAAACCATTTGCTTGGGTACGTCGTGCCTTTGTTTGGTCAGGTGAAGCATACTTATCATACAGTTTAGGAGCACTTGCAGTTATGGGTTTCACAGCTGCTTTATACGCATGGTATAACAATACAGCTTACCCAAGTGAATTCTATGGTCCAACTGGTCCAGAAGCATCACAAGCACAAGCATTTACATTCTTAGTTCGAGATCAACGTTTAGGTGCAAATGTTTCATCTGCACAAGGTCCAACTGGTTTAGGTAAATATTTAATGCGTTCACCAAGTGGTGAAATCATTTTTGGTGGTGAAACAATGCGTTTCTGGGATTTACGTGCACCATGGGTTGAACCGTTACGTGGTCCAAATGGTTTAGACATTAATAAAATTAAGAATGATATTCAACCTTGGCAAGAGCGTCGTGCTGCAGAATATATGACACATGCTCCATTAGGTTCACTTAACTCAGTAGGTGGTGTTGCTACAGAAATTAACTCAGTTAACTATGTATCACCGCGTTCTTGG
	Surirella_minuta                 TGCCAGTAGTCATACGCTCGTCTCAAAGACTAAGCCATGCACGTCTAAGTATAAATC-CTTTACTTTAAAACTGCGAATGGCTCATTATATCAGTTATAATTCAAATGATAATCCCTT-ACTACTTGG-ATAACCGTAGTAATTCTAGAGCTAATACATGCACAAACACCCTTTT----------GGGTGGTATTTATTAGAGTGAAACCAACCC--TTTCGGGGTGATGTGGTGATTCATAATAAGCAAACGGATCGCATGGCT-T-GC-CGGCGACGGATCATTCAAGTTTCTGCCCTATCAGCTTTGGACGGTAAGGTATTGGCTTACCGTGGCTTTAACGGGTAACGGGGAATTAGGGTTCGGTTCCGGAGAGGGAGCCTGAGAGACGGCTACCACATCCAAGGAAGGCAGCAGGCGCGTAAATTACCCAATCTTGAAACAAGGAGGTAGTGACAATAAATAACAATGCCGGGCC-TTTCTAGGTCTGGCAATTGGAATGAGAACTATTTAAATCCCATATCGAGGATCAATTGGAGGGCAAGTCTGGTGCCAGCAGCCGCGGTAATTCCAGCTCCAATAGCGTATATTAAAGTTGTTGCAGTTAAAAAGCTCGTAGTTGGACATGTGCATGTCTCTAGCTGTC-CATA------TTGC-TT-GGTACGGTCTAGGGGGTGCATCCTTGGGTGGAATCTGCGTGGCATTAGGTTGTCGTGCAGAAGATGCTCATCGTTTACTGTGAAAAAATTAGAGTGTTCAAAGCAGGCTTACGCCGTTGAATATATTAGCATGGAATAATAAGATAGGACTTTTGTGCTATTTTGTTGGTTTGCGCACTGAGGTAATGATTAACAGGGACAGTTGGGGGTATTCGTATTCCATTGTCAGAGGTGAAATTCTTGGATTTCTGGAAGACGAACTACTGCGAAAGCATTTAC-CAAGGATGTTTTCATTAATCAAGAACGAAAGTTAGGGGATCGAAGATGATTAGATACCATCGTAGTCTTAACCATAAACTATGCCAACAAGGGATCGGCGGGGCTTTCGT-TACGACTCCGTCGGCACCTTATGAGAAATC-AAAAGTTTTTGGGTTCCGGGGGGAGTATGGTCGCAAGGCTGAAACTTAAAGAAATTGACGGAAGGGCACCACCAGGAGTGGAGCCTGCGGCTTAATTTGACTCAACACGGGAAAACTTACCAGGTCCAGACATAGTGAGGATTGACAGATTGAGGGCTCTTTCTTGATTCTATGGGTGGTGGTGCATGGCCGTTCTTAGTTGGTGGA-GTGATTTGTCTGGTTAATTCCGTTAACGAACGAGACCCCTGCCTGCTAAATAGTTTGGTTAGTGATCTC--CACTAGCCAT-GGCTTCTTAGAGGGACGTGCATTCGACTAGTTGCAGGAAGATAGGGGCGATAACAGGTCTGTGATGCCCTTAGATGTTCTGGGCCGCACGCGCGCTACACTGATGCATTCAACGAG---TTT-TCCTTGGCCGAGAGACCTGGGCAATCTTCTGAACGTGCATCGTGATAGGGATAGATTATTGTAATTATTAATCTTGAACGAGGAATTCCTAGTAAACGCAGATCATCAATCTGCATTGATTACGTCCCTGCCCTTTGTACACACCGCCCGTCGCACCTACCGATTGGATGGTCCGGTGAAGCCTCGAGATTGTGATTGTTGCCTTTAT--TGGTATCCGTTGCAAGAACTTGTCTAAACCTTATCATCTAGAGGAAGGTGAAATGTCTCAATCTGTATCAGAACGGACTCGAATTAAAAGTGACCGTTACGAATCTGGTGTAATCCCTTACGCTAAAATGGGTTACTGGGATGCTTCATACGCAGTAAAAAGTACTGACGTTTTAGCTTTATTCCGTATTACACCACAACCAGGTGTAGATCCAGTAGAAGCTGCAGCAGCTGTAGCTGGTGAATCTTCAACTGCAACATGGACAGTTGTATGGACTGATTTATTAACAGCTTGTGACCGTTACCGTGCTAAAGCTTACCGTGTAGATCCAGTTCCAAATACAACTGATCAATACTTTGCATTCGTTGCTTACGAATGTGATTTATTCGAAGAAGGTTCTTTAGCTAACTTAACAGCTTCTATTATTGGTAACGTATTTGGTTTTAAAGCTATCTCTGCGTTACGTTTAGAAGATATGCGTATTCCTCACTCTTATTTAAAAACATTCCAAGGTCCAGCGACTGGTGTTGTTGTAGAACGTGAACGTTTAAACAAATATGGTACTCCATTATTAGGTGCTACAGTAAAACCAAAATTAGGTTTATCTGGTAAAAACTATGGTCGTGTAGTATATGAAGGTTTAAAAGGTGGTTTAGACTTCTTAAAAGATGATGAAAACATTAACTCACAACCATTTATGCGTTGGAGAGAGCGTTTCTTATACTGTATGGAAGGTATCAACCGTGCATCTTCAGCTACTGGTGAAACAAAAGGTTCTTACTTAAACATCACTGCAGGCACAATGGAAGAAGTTTACAAACGTGCTGAGTACGCTAAAGCAGTAGGTTCTATCATTGTTATGATCGACTTAGTTATGGGTTATACAGCGATTCAATCAATTGCTTACTGGGCTCGTGAAAATGATATGCTTTTACACTTACACCGTGCAGGTAACTCTACATATGCACGTCAAAAAAATCATGGTATTAACTTCCGTGTTATTTGTAAATGGATGCGTATGTCAGGTGTAGATCATATCCACGCTGGTACAGTTGTAGGTAAATTAGAAGGTGATCCTTTAATGATTAAAGGTTTCTACGATACTTTATTATTAACACACTTAGATGTTAATTTACCATACGGTATCTTCTTCGAAATGACATGGGCAAGTTTACGTAAATGTATGCCTGTAGCTTCAGGTGGTATCCACTGTGGTCAAATGCACCAATTAGTTCACTATTTAGGTGATGACGTAATTTTACAATTCGGTGGTGGTACAATTGGTCACCCTGATGGTATTCAAGCAGGTGCTACAGCTAACCGTGTTGCTTTAGAAGCAATGGTATTAGCTCGTAATGAAGGTGCTGACTACTTCAACAACCAAGTTGGTCCTCAAATTTTACGTGAGGCTGCTAAAACATGTGGTCCTTTACAAACAGCTTTAGACTTATGGAAAGATATCAGCTTCAACTACACATCTACAGATACAGCTGATTTCGCTACAACACCTACAGCAAACGTATAA----------------------------------GGTGCTCACGTAGCACACGCTGGCTTTATGGTATTTTGGGCTGGTGCAATGATTTTATTTGAAGTATCTCACTTTGTACCAGAAAAACCTTTATACGAACAAGGTTTTATCTGTATGCAACATTTAGCAACATTAGGATATGGTATTGGACCAGGTGGTGAAATTACTTCAACAGTACCATACTTTGCTGTTGGTGTTATTCACTTAATTTCATCTGCTGTATTAGGTTTTGGTGGTATTTATCACTCACTATTAGGTCCAGATACATTAGAAGAATCATTCCCATTCTTTGGTTATGATTGGCGTGATAAAAACAAAATGACAACAATTTTAGGAATCCACTTAGTACTATTAGGGGTTGGTTCTTTATTATTTGTTGCTAAAGCAATGTACTTAGGTGGTGTTTATGACACATGGGCACCAGGTGGTGGAGATGTTCGTTTCATCACAACTCCTACATTAAATCCAATCGTAATTTTTGGTTACGTATTCCGTTCACCATTTGGTGGCGACGGTTGGGTTGTAGCAGTAAACAACATGGAAGATATTGTTGGTGGCCACGTATGGATTGGTGTATTATGCATCATCGGTGGTTTCTGGCATATTTTCACAAAACCATTTGCTTGGGCACGTCGTGCATTTGTTTGGTCAGGTGAAGCTTACTTATCATACAGTTTAGCAGCTATTTCTCTTATGGGTTTCACAGCTGCCTTATACGCTTGGTATAATAACACAGCTTACCCAAGTGAATTATATGGTCCAACTGGTCCAGAAGCATCTCAATCACAAGCATTTACATTCTTAGTTCGAGATCAACGTTTAGGTGCAAATGTATCATCTGCACAAGGTCCAACTGGTTTAGGTAAATACTTAATGCGTTCACCAAGTGGTGAAATCATTTTTGGTGGTGAAACAATGCGTTTCTGGGATTTACGTGCACCATGGGTAGAACCATTACGTGGTCCAAATGGTTTAGATATCAACAAAATTAAAAATGATATCCAACCTTGGCAAGAACGTCGTGCTGCAGAATACATGACACATGCTCCGTTAGGTTCACTTAACTCAGTAGGTGGTGTTGCTACAGAAATTAACTCAGTTAACTATGTATCACCACGTTCTTGG
	Surirella_splendida              TGCCAGTAGTCATACGCTTGTCTCAAAGACTAAGCCATGCACGTCTAAGTATAAATA-CTTTACTTTGAAACTGCGAATGGCTCATTATATCAGTTATAGTTTATTTGATAGTCCCTT-ACTACTTGG-ATAACCGTAGTAATTCTAGAGCTAATACATGCGTTGACACCCGTCTA---------GGGTGGTATTTATTAGATAGAAACCAACCCC--TTCGGGGTGATGTGGTGATTCATAATAAGTTTGCGAATTGCTGGTTA-A-TTCTGGCAATGGATCATTCAAGTTTCTGCCCTATCAGCTTTGGACGGTAAGGTATTGGCTTACCGTGGCTTTAACGGGTAACGGGGAATTAGGGTTCGATTCCGGAGAGGGAGCCTGAGAGATGGCTACCACATCCAAGGAAGGCAGCAGGCGCGTAAATTACCCAATCTTGGAACAAGGAGGTAGTGACAATAAATAACAATGCCGGGCC-TGTACAGGTCAGGCAATTGGAATGAGAACAATTTAACTCTCTTATCAAGTATCAATTGGAGGGCAAGTCTGGTGCCAGCAGCCGCGGTAATTCCAGCTCCAATAGCGTATATTAAAGTTGTTGCAGTTAAAAAGCTCGTAGTTGGATCTGTGCTTTTTATAGATGTCCACA---------TCTTGT-GGTATGTTTTATATTGAGCATCCTTGGGTGGAGTCTGTGTGGCATTAGGTTGTCGTGCAGTCGAGGCCCATCGTTTACTGTGAGAAAATTAGAGTGTTCAAAGCAGGCCTTGGCCATTGAATATATTAGCATGGAATAATAAAATAGGACCTAGGTACTATTTTGTTGGTTTGTGCATCTAGGTAATGATTAACAGGGATAGTTGGGGGTATTTGTATTCCAATGTCAGAGGTGAAATTCTTGGATTTCTGGAAGACAAACTACTGCGAAAGCATTTAC-CAAGGATGTTTTCATTAATCAAGAACGAAAGTTAGGGGATCGAAGATGATTAGATACCATCGTAGTCTTAACCATAAACTATGCCAACAAGGGATTGGCGGGGTCTTCGT-TACGTCTCCGTCAGCACCTTATGAGAAATC-ACAAGTTTTTGGGTTCCGGGGGGAGTATGGTCGCAAGGCTGAAACTTAAAGAAATTGACGGAAGGGCACCACCAGGAGTGGAGCCTGCGGCTTAATTTGACTCAACACGGGGAAACTTACCAGGTCCAGACATAGTGAGGATTGACAGATTGAGAGCTCTTTCTTGATTCTATGGGTGGTGGTGCATGGCCGTTCTTAGTTGGTGGA-CTGATTTGTCTGGTTAATTCCGTTAACGAACGAGACCCCTGCCTGCTAAATAGCCTTACGAGTGATCTT--CACTGGTGTA-GGCTTCTTAGAGGGACGTGCACTCGACTAGTTGCAGGAAGATAGGGGCAATAACAGGTCTGTGATGCCCTTAGATGTTCTGGGCCGCACGCGCGCTACACTGATGTATTCAACAAG---TTG-ACCTTGTCCGAGAGGGCTGGGTAATCTTTTGAACCTGCATCGTGATAGGGATAGATTCTTGCAATTATTAATCTTGAACGAGGAATTCCTAGTAAATGCAGATCATCAGTCTGCGTTGATTACGTCCCTGCCCTTTGTACACACCGCCCGTCGCACCTACCGATTGGATGGTCCGGTGAAGCCTCGAGATTGTGACAGTTGCCCTCAC--GGGTGACGGTTGCAAGAACTTGTCTAAACCTTATCATCTAGAGGAAGGTGAAATGTCTCAATCTGTATCAGAACGGACTCGAATCAAAAGTGACCGTTACGAATCTGGTGTAATCCCTTACGCTAAAATGGGTTACTGGGATGCTTCATATGCAGTAAAAAATACTGACGTTCTTGCTTTATTCCGTATTACACCACAACCAGGTGTAGATCCAGTAGAAGCTGCAGCAGCTGTAGCAGGTGAATCTTCTACTGCAACATGGACAGTTGTATGGACTGATTTATTAACAGCTTGTGACCGTTACCGTGCTAAAGCTTACCGTGTAGATCCAGTTCCAAATACTGCTGATCAATACTTTGCATTCATCGCTTACGAATGTGATTTATTCGAAGAAGGTTCTTTAGCTAACTTAACAGCGTCTATCATTGGTAACGTATTCGGTTTTAAAGCTGTATCTGCTTTACGTTTAGAAGATATGCGTATTCCTCACTCTTACTTAAAAACATTCCAAGGTCCAGCAACTGGTGTTGTTGTAGAACGTGAGCGTTTAAACAAATACGGTACTCCATTATTAGGTGCTACAGTAAAACCAAAATTAGGTTTATCTGGTAAAAACTATGGTCGTGTAGTATACGAAGGTTTAAAAGGTGGTTTAGACTTCTTAAAAGATGATGAAAACATTAACTCACAACCATTCATGCGTTGGAGAGAACGTTTCTTAAACTGTATGGAAGGTATCAACCGTGCATCTGCAGCAACTGGTGAAGTAAAAGGTTCTTACTTAAACATCACTGCAGCTACAATGGAAGAAGTTTACAAACGTGCTATTTATGCTAAATCAGTAGGTTCTGTAATCGTTATGATCGACTTAGTTATGGGTTATACAGCGATTCAATCAATTGCTTACTGGGCTCGTGAAAACGATATGCTTTTACACTTACACCGTGCAGGTAACTCTACATATGCACGTCAAAAAAATCACGGTATCAACTTCCGTGTAATCTGTAAGTGGATGCGTATGTCAGGTGTAGATCATATCCACGCTGGTACAGTTGTAGGTAAATTAGAAGGTGATCCTTTAATGATTAAAGGTTTCTACGATACTTTATTATTAACACACTTAGATGTTAACTTACCATACGGTATCTTCTTCGAAATGACATGGGCAAGTTTACGTAAATGTATGCCTGTAGCTTCAGGTGGTATCCACTGTGGTCAAATGCACCAATTAGTTCACTACTTAGGTGATGATGTAGTATTACAATTCGGTGGTGGTACAATTGGTCACCCTGATGGTATTCAAGCAGGTGCTACAGCTAACCGTGTTGCATTAGAAGCAATGGTATTAGCTCGTAACGAAGGTGCTGATTACTTCAACAACCAAGTTGGTCCTCTAATTTTACGTGAGGCAGCTAAAACATGTGGTCCTTTACAAACAGCTTTAGACTTATGGAAAGATATCAGCTTCAACTACACATCTACAGATACAGCTGATTTCGCTACAACACCTACAGCAAACGTTTAA------------CAATGTTTCAGGTAAATTATTAGGTGCTCACGTAGCACATGCTGGTTTAATGGTATTTTGGGCTGGCGCGATGATTTTATTTGAAGTATCACACTTTGTACCAGAAAAACCTTTATATGAACAAGGTTTTATCTGTATGCAACATTTAGCATCGTTAGGTTATGGTATTGGACCAGGTGGTGAAATTACTACAACAGTGCCATATTTTGCTGTTGGTGTTATTCACTTAATTTCATCTGCTGTACTAGGTTTTGGTGGTATCTATCACTCATTATTAGGTCCAGACACATTAGAAGAATCATTCCCATTCTTTGGTTATGACTGGCGTGATAAAAACAAAATGACAACAATTTTAGGAATTCACTTAATATTATTAGGTGCTGGTTCTTTATTATTTGTTGCTAAAGCAATGTATATTGGTGGTGTTTATGACACATGGGCACCAGGTGGTGGAGATGTTCGATTAATTACAACTCCTACTTTAAATCCAATTGTAATCTTTGGTTACGTATTCCGTTCACCATTTGGTGGAGACGGATGGGTTGTGTCAGTAAACAACATGGAAGATATTGTTGGTGGTCACGTTTGGATTGGTGTATTATGCATCATCGGTGGTTTCTGGCATATCTTTACAAAACCATTTGCTTGGGCACGTCGTGCATTTGTTTGGTCAGGTGAAGCATACTTATCATACAGTTTAGCAGCAATTTCACTTATGGGTTTAACAGCTTCTTTATACGCATGGTATAACAATACAGCTTATCCAAGTGAATTATATGGTCCAACTGGTCCAGAAGCATCACAAGCGCAAGCATTTACATTTTTAGTTCGAGATCAACGTTTAGGTGCAAATGTTTCATCTGCACAAGGTCCTACTGGTTTAGGTAAGTACTTAATGCGTTCACCAAGTGGTGAAATTATTTTTGGTGGTGAAACAATGCGTTTCTGGGATTTACGTGCACCATGGGTTGAACCATTACGTGGTCCAAATGGTTTAGACATTAATAAAATTAAGAATGATATTCAACCTTGGCAAGAGCGTCGTGCTGCAGAATATATGACACACGCTCCATTAGGTTCACTTAACTCAGTAGGTGGTGTTGCTACAGAAATTAACTCAGTTAACTACGTATCACCACGTTCTTGG
	Cymatopleura_elliptica           TGCCAGTAGTCATACGCTCGTCTCAAAGACTAAGCCATGCACGTCTAAGTATAAATT-TTCTACTTTGAAACTGCGAATGGCTCATTATATCAGTTATAGTTTATTTGATAATCGCTT-ACTACTTGG-ATAACCGTAGTAATTCTAGAGCTAATACATGCGCAGACACCTGTTTC---------AGGTGGTATTTATTAGATGGAAACCAACCCC--TTCGGGGTGATGTGGTGATTCATATTAAGCATGTGGATCGCACGGCT-T-GTCCGGCGACAGATTTTTCAAGTTTCTGCCCTATCAGCTTTGGACGGTAAGGTATTGGCTTACCGTGGCTTTAACGGGTAACGGGGAATTAGGGTTCGATTCCGGAGAGGGAGCCTGAGAGATGGCTACCACATCCAAGGAAGGCAGCAGGCGCGTAAATTACCCAATCTTGAAACAAGGAGGTAGTGACAATAAATAACAATGCCGGGCC-TTTGTAGGTCTGACAATTGGAATGAGACCAAACTAAATCCCTCATCAAGGATCAATTGGAGGGCAAGTCTGGTGCCAGCAGCCGCGGTAATTCCAGCTCCAATAGCGTATATTAAAGTTGTTGCAGTTAAAAAGCTCGTAGTTGGACTTGTGCATGTCCCTGTATGTC-CATA------TTG-TTT-GGTGCCTTCAAGGGCGTGCATCCTTGGGTGAAACCTGTGTGGCATTAGGTTGTCGTGTAGGGAATGCTCATCGTTTACTGTGAAAAAATTAGAGTGTTCAAAGCAGGCTTATGCCGTTGAATACATTAGCATGGAATAATAAGATAGAACCTTGGTACTATTTTGTTGGTTTGCGAACTGGGGTAATGATTAACAGGAACAATTGGGGGTATTCGTATTCCATTGTCAGAGGTGAAATTCTTGGATTTTTGGAAGACGAACTACTGCGAAAGCATTTAC-CAAGGATGTTTTCATTAATCAAGAACGAAAGTTAGGGGATCGAAGATGATTAGATACCATCGTAGTCTTAACCATAAACTATGCCAACAAGGGATTGGTGGGGCTTTCGT-TACGTCTCTGTCAGCACCTTATGAGAAATC-ATAAGTTTTTGGGTTCCGGGGGGAGTATGGTCGCAAGGCTGAAACTTAAAGAAATTGACGGAAGGGCACCACCAGGAGTGGAGCCTGCGGCTTAATTTGACTCAACACGGGAAAACTTACCAGGTCCAGACATGGTGAGGATTGACAGATTGAGAGTTCTTTCTTGATTCTATGGGTGGTGGTGCATGGCCGTTCTTAGTTGGTGGA-GTGATTTGTCTGGTTAATTCCGTTAACGAACGAGACCCCTGCCTGCTAAATAGTATGGTGAGTGATCTA--CACTAACCAT-GGCTTCTTAGAGGGACGTGCATTCAACTAGTTGCAGGAGGATAGGGGCAATAACAGGTCTGTGATGCCCTTAGATGTTCTGGGCCGCACGCGCGCTACACTGATGCATTCAACGAG----TG-ACCTTGGCTGGGAGGCCTGGATAATCTTTTGAACGTGCATCGTGATAGGGATAGATTATTGCAATTATTAATCTTGAACGAGGAATTCCTAGTAAACGCAGATCATCAACCTGCATTGATTACGTCCCTGCCCTTTGTACACACCGCCCGTCGCACCTACCGATTGGATGGTCCGGTGAAGCCTCGAGATTGTGACTGTTGCCTTTGC--TGGTGTCGGCTGCAAGAACTTGTCTAAACCTTATCATCTAGAGGAAGGTGAA-----TCAATCTGTATCAGAACGGACTCGAATCAAAAGTGACCGTTACGAATCTGGTGTAATCCCTTACGCTAAAATGGGTTACTGGGATGCTTCATACGCAGTAAAAAGTACTGACGTTTTAGCTTTATTCCGTATTACACCACAACCAGGTGTAGATCCAGTAGAAGCTGCAGCAGCTGTAGCAGGTGAATCTTCTACTGCAACATGGACAGTTGTATGGACTGATTTATTAACAGCTTGTGACCGTTACCGTGCTAAAGCTTACCGTGTAGATCCAGTTCCAAATACAACTGATCAATACTTCGCATTCATCGCTTACGAATGTGATTTATTCGAAGAAGGTTCTTTAGCTAACTTAACAGCTTCTATCATTGGTAACGTATTTGGTTTCAAAGCTGTAGCTGCGTTACGTTTAGAAGATATGCGTATTCCTCACTCTTACTTAAAAACATTCCAAGGTCCAGCGACTGGTGTTGTTGTAGAACGTGAGCGTTTAAACAAATACGGTACTCCATTATTAGGTGCTACAGTAAAACCAAAATTAGGTTTATCTGGTAAAAACTACGGTCGTGTAGTATACGAAGGTTTAAAAGGTGGTTTAGACTTCTTAAAAGATGATGAAAACATTAACTCACAACCATTTATGCGTTGGAGAGAGCGTTTCTTATACTGTATGGAAGGTATCAACCGTGCATCTTCAGCTACTGGTGAAACTAAAGGTTCTTACTTAAACATCACTGCAGGCACAATGGAAGAAGTTTACAAACGTGCTGAGTACGCTAAAGCAGTAGGTTCTGTAATCGTTATGATCGATTTAGTTATGGGTTACACAGCTATTCAATCAATCGCTTACTGGGCTCGTGATAACGATATGCTTTTACACTTACACCGTGCTGGTAACTCTACATATGCACGTCAAAAAAATCATGGTATTAACTTCCGTGTTATTTGTAAATGGATGCGTATGTCAGGTGTAGATCATATCCACGCTGGTACAGTTGTAGGTAAATTAGAAGGTGATCCTTTAATGATTAGAGGTTTCTACGATACTTTATTATTAACACACTTAGATGTTAACTTACCATACGGTATCTTCTTCGAAATGACATGGGCAAGTTTACGTAAATGTATGCCTGTAGCTTCAGGTGGTATCCACTGTGGTCAAATGCACCAATTAGTTCACTACTTAGGTGATGACGTAGTATTACAATTCGGTGGTGGTACAATTGGTCACCCTGATGGTATTCAAGCAGGTGCTACAGCTAACCGTGTTGCTTTAGAAGCAATGGTATTAGCTCGTAATGAAGGTGCTGACTACTTCAACAACCAAGTTGGTCCTCAAATTTTACGTGAGGCTGCTAAAACATGTGGGCCTTTACAAACAGCTTTAGACTTATGGAAAGATATCAGCTTCAACTACACATCTACAGATACAGCTGATTTCGCTACAACACCTACAGCAAACGTATAA--------TAATCAATGTTTCAGGTAAATTATTAGGTGCTCATGTAGCGCACGCTGGCTTAATGGTATTCTGGGCTGGTGCAATGATTTTATTTGAAGTATCTCATTTTGTACCAGAAAAACCTCTATACGAGCAAGGTTTTATCTGTATGCAACATTTAGCAACCTTAGGTTATGGTATTGGACCAGGTGGTGAAATTACTTCAACAGTACCATATTTTGCTGTTGGTGTTATTCACTTAATTTCATCTGCTGTATTAGGTTTTGGTGGTATTTACCACTCATTATTAGGTCCAGATACATTAGAAGAATCATTCCCATTCTTTGGTTATGACTGGCGTGATAAAAACAAAATGACAACAATTTTAGGAATCCACTTAGTATTATTAGGGGTTGGTTCTTTATTATTTGTTACTAAAGCAATGTACCTAGGTGGTGTTTATGACACATGGGCACCAGGTGGTGGAGATGTTCGTTTAATTACAACTCCTACTTTAAATCCAATCGTAATCTTTGGTTACGTATTCCGTTCACCATTTGGTGGTGACGGCTGGGTTGTAGCAGTAAACAACATGGAAGACATTGTTGGTGGTCATATATGGATTGGTGTATTATGTATCATTGGTGGTTTCTGGCATATTTTCACAAAACCATTCGCGTGGGCACGTCGTGCTTTTGTTTGGTCAGGTGAAGCTTACTTATCATACAGTTTAGCAGCAATTTCTCTAATGGGTTTCACAGCTGCATTATACTCTTGGTATAATAATACAGCTTATCCTAGTGAATTGTATGGTCCAACTGGTCCAGAAGCATCACAATCCCAAGCATTTACATTCTTAGTTCGAGATCAACGTTTAGGTGCAAATGTTTCATCTGCACAAGGTCCAACGGGTTTAGGTAAATACTTAATGCGTTCACCAAGTGGTGAAATCATTTTTGGTGGTGAAACAATGCGTTTCTGGGATTTACGTGCACCATGGGTAGAACCATTACGTGGTCCAAATGGTTTAGATATCAACAAAATTAAAAATGATATTCAACCTTGGCAAGAACGTCGTGCTGCAGAATACATGACACATGCTCCATTAGGTTCACTTAACTCAGTAGGTGGTGTTGCTACAGAAATTAACTCAGTTAACTATGTATCTCCACGTTCTTGG
	Diploneis_subovalis              TGCCAGTAGTCATACGCTCGTCTCAAAGATTAAGCCATGCATGTCTAAGTATAAATA-ATCTACTTTGAAACTGCGAACGGCTCATTAAATCAGTTATAATTTATTTGACAGTCCCTT-ACTAAATGG-ATAACCGTAGTAATTCTAGAGCTAATACATGCATTTATACCCTTTTG---------GGGTAGTATTTATTTGATGGAAACCAACCCC--TCTGGGGTGATGTGGTGATTCATAATAAACTTGCGAATCGCACGGGA-A-AC-TGGCGATGAATCATTCAAGTTTCTGCCCTATCAGCTTTGGATGGTAGGGTATTGGCCTACCATGGCATTAACGGGTAACGGGAAATTAGGGTTTGATTCCGGAGAGGGAGCCTGCGAGACGGCTACCACATCCAAGGAAGGCAGCAGGCGCGTAAATTACCCAATCCTGATACAGGGAGGTAGTGACAATAAATAACAATGCTGGGCC-CTATTGGGTCTGGCAATTGGAATGAGAACAATTTAAACCCCTTATTGAGGATCAATTGGAGGGCAAGTCTGGTGCCAGCAGCCGCGGTAATTCCAGCTCCAATAGCGTATATTAAAATTGTTGCAGTTAAAAAGCTCGTAGTTGAATTTGTGGCTGCTCTTAACGCCTAA------------TTTT-GGTGCTTTTGGGAGAAGCCATCCTTGAGTGRAATCTGTGTGGCATTAAGTTGTCGTGCAGGGAATGCTCATCGTTTACTGTGAAAAAAATAGAGTGTTCAAAGCAGGCTTACGCCGTTGAATATATTAGCATGGAATAATAAGATAGGATCTCGGTACTATTTTGTTGGTTTGTGCATCGAGGTAATGATAAATAGGGACAGTTGGGGGTATTCGTATTCCATTGTCAGAGGTGAAATTCTTGGATTTTTGGAAGACGAACTACTGCGAAAGCATTTAC-CAAGGATGTTTTCATTAATCAAGAACGAAAGTTAGGGGATCGAAGATGATTAGATACCATCGTAGTCTTAACCATAAACTATGCCGACAAGGGATTGGCAGG-GTTTCAT-TATGTCTCTGGCAGCACCTTATGAGAAATC-ACAAGTCTTTGGGTTCCGGGGGGAGTATGGTCGCAAGGCTGAAACTTAAAGAAATTGACGGAAGGGCACCACCAGGAGTGGAGCCTGCGGCTTAATTTGACTCAACACGGGAAAACTTACCAGGTCCAGACATAGTGAGGATTGACAGATTGAGAGCTCTTTCTTGATTCTATGGGTGGTGGTGCATGGCCGTTCTTAGTTGGTGGA-GTGATTTGTCTGGTTAATTCCGTTAACGAACGAGACCCCTGCCTGCTAAATAGTTCCGCCAGTGAGTTT--CACTAGTGTG-GGCTTCTTAGAGGGACGTGCGTTCTATTAGACGCAGGAAGATAGGGGCAATAACAGGTCCGTGATGCCCTTAGATGTTCTGGGCTGCACGCGCGCTACACTGATGCATTCAACAAG----TGTACCTTGGCCGAAAGGCCTGGGCAATCTTTTGAATGTGCATCGTGATAGGGATAGATTTTTGCAATTATTAATCTTGAACGAGGAATTCCTAGTAAACGCAGATCATCAATCTGCATTGATTACGTCCCTGCCCTTTGTACACACCGCCCGTCGCACCTACCGATTGAATGGTCCGGTGAAGCCTTGGGATTGTGACTGGTGCTTTCAC--TGGCGCTGTTCATAAGAACTTGTCTAAACCTTATCATTTAGAGGAAGGTGAAATGTCTCAATCTGTATCAGAACGGACTCGAATTAAAAGTGACCGTTACGAATCTGGTGTAATCCCTTATGCTCGTATGGGTTACTGGGATGCTTCATATGCAGTAAAAACTACTGATATTCTTGCTTTATTCCGTATTACACCACAACCAGGTGTAGATCCAGTAGAAGCTGCTGCAGCTGTTGCTGGTGAATCTTCTACAGCAACATGGACAGTTGTATGGACAGATTTATTAACAGCTTGTGATCGTTACCGTGCGAAAGCTTACCGTGTAGATCCAGTTCCAAATACAGCAGACCAATACTTCGCTTTCATCGCATACGAATGTGATTTATTCGAAGAAGGTTCTTTAGCTAACTTAACTGCATCTATCATCGGTAACGTATTCGGTTTTAAAGCAGTATCTGCTCTACGTTTAGAAGATATGCGTATTCCTCACTCTTACTTAAAAACATTCCAAGGTCCTGCTACAGGTGTTATTGTTGAACGTGAACGTTTAAACAAATACGGTGTTCCTTTATTAGGTGCTACAGTAAAACCAAAATTAGGTTTATCTGGTAAAAACTACGGTCGTGTAGTATACGAAGGTTTAAAAGGTGGTTTAGACTTCTTAAAAGATGATGAAAACATTAACTCTCAACCATTTATGCGTTGGAGAGAGCGTTTCTTATACTGTATGGAAGGTATTAACCGTGCGGCAGCTGCTACAGGTGAAGTTAAAGGTTCTTACTTAAACATGACTGCAGGTACAATGGATGAATGTATCCGTCGTGGTGAATACGCTGTTTCAGTTGGTTCAGTCATTGTTATGGTCGATTTAGTATTAGGTTACACAGCAATTCAAACTGCAGCTATCTGGGCTCGTGAAAATGATGTAGTTTTACATTTACACCGTGCAGGTAACTCTACATACGCTCGTCAAAAAAATCATGGTATTAACTTCCGTGTTATTTGTAAATGGATGCGTATGTCTGGTGTAGATCATATCCACGCTGGTACTGTTGTTGGTAAATTAGAAGGTGATCCTTTAATGATTAAAGGTTTCTACGATACTTTATTATTAACAAAATTAGAAGTTAACTTACCATACGGTATCTTCTTCGAAATGCCATGGGCTAGTTTACGTAAATGTATGCCAGTTGCATCTGGTGGTATCCACTGTGGTCAAATGTACCAATTACTTCACTACTTAGGTGATGATGTAGTATTACAATTTGGTGGTGGTACAATTGGTCACCCGGATGGTATTCAAGCAGGTGCTACAGCTAACCGTGTTGCTTTAGAATCAATGGTTTTAGCTCGTAACGAAGGTGTTGATTACTTTAACAACAATATTGGTCCACAAATTTTACGCGATGCTGCTAAAACATGTGGTCCTTTACAAACAGCTTTAGATTTATGGAAAGATATCAGCTTCAACTACACATCGACAGATACAGCTGATTTCGCCGTTACTGCTACAGCAAACGTATAATGCTCGTTTAATTAATGTTTCAGGGAAATTATTAGGTGCTCATGTAGCACATGCTGGTCTAATGGTATTTTGGGCTGGTGCAATGATTTTATTTGAAGTATCGCATTTTGTACCTGAGAAACCTTTATATGAACAAGGTTTCATTTGTATGCAACACTTAGCAACATTAGGTTATGGTGTTGGACCAGGTGGTGAAATTACTACAACTGTTCCTTACTTTGCTGTAGGTGTAATTCATTTAATTTCATCAGCGGTTTTAGGTTTTGGTGGTATTTACCATTCTTTATTAGGTCCAGATACATTAGAAGAATCATTCCCATTCTTCGGGTATGATTGGCGTGATAAAAACAAAATGACAACAATTTTAGGTATCCACCTATGTGTATTAGGTTTTGGTTCTTTATTATTAGTTGCTAAAGCAATGTATATTGGTGGTGTTTATGATACATGGGCACCTGGTGGTGGAGATGTTCGTTTCATTACTACTCCAACATTAAATCCAATTGTAATTTTTGGTTATGTATTCCGTTCTCCATTTGGTGGAGATGGCTGGGTTGTAGCTGTAAATAACATGGAAGATCTTGTTGGTGGTCACATATGGGTTGGTGTATTATGTATTGTTGGGGGTATTTGGCATATCTTTACTAAACCATTTGCATGGGCTCGTCGTGCTTTTGTTTGGTCAGGGGAAGCATATTTATCATATAGTTTAGCTGCGATTTCAATTATGGGTTTCACAGCTGCATTATACGCTTGGTATAATAACACGGCTTACCCAAGTGAATTCTATGGTCCAACAGGTCCAGAAGCTTCACAAGCACAAGCATTTACATTCTTAGTTCGAGATCAACGTTTAGGTGCAAATATTTCATCAGCACAAGGTCCGACTGGTTTAGGTAAATACTTAATGCGCTCACCAAGTGGTGAAATTATCTTTGGTGGTGAAACGATGCGTTTCTGGGATTTACGTGCACCATGGGTTGAACCATTACGTGGTCCAAATGGTTTAGATATTAACAAAATTAAAAATGATATCCAACCTTGGCAAGAACGTCGTGCAGCAGAATACATGACACATGCACCATTAGGTTCACTTAACTCTGTAGGTGG-------------------------------------------------
	Bacillaria_paxillifer            ------TAGTCATACGCTCGTCTCAAAGATTAAGCCATGCATGTCTAAGTATAAATG-TTTTACTTTGAAACTGCGAACGGCTCATTATATCAGTTATAGTTTATTTGATAGTCCCTT-ACTACTTGG-ATAACCGTAGTAATTCTAGAGCTAATACATGCGTCAATACCCTTTTG---------GGGTAGTATTTATTAGATAGAAACCAACCCC--TTCGGGGTGATGTGGTGATTCATAATAAGCTTGCGGATCGCATGGCG-TAAGCCGGCGATGGATCATTCAAGTTTCTGCCCTATCAGCTTTGGATGGTAGGGTATTGGCCTACCATGGCTTTAACGGGTAACGGGAAATTAGGGTTTGATTCCGGAGAGGGAGCCTGAGAGACGGCTACCACATCCAAGGAAGGCAGCAGGCGCGTAAATTACCCAATCCTGACACAGGGAGGTAGTGACAATAAATAACAATGCCGGGCC-TTTGTAGGTCTGGCAATTGGAATGAGAACAATTTAAATCCCTTATCGAGGATCAATTGGAGGGCAAGTCTGGTGCCAGCAGCCGCGGTAATTCCAGCTCCAATAGCGTATATTAAAGTTGTTGCAGTTAAAAAGCTCGTAGTTGTATTTGTGGCAGTCTTAATCGGCGTGACAC--TTTGTGTTAT--TGCTTGGTTTGGTCG-CCATCCTTGGGTGGAAGTTGTGTGGCATTAGGTTGTCGTGCAGTGGATGCCCATCGTTTACTGTGAAAAAATTAGAGTGTTCAAAGCAGGCTTATGCCGTTGAATATATTAGCATGGAATAATAAGATAGGACCTTGGTACTATTTTGTTGGTTTGCGCACCGAGGTAATGATTAATAGGGCCAGTTGGGGGTATTCGTATTCCATTGTCAGAGGTGAAATTCTTGGATTTTTGGAAGACGAACTACTGCGAAAGCATTTAC-CAAGGATGTTTTCATTAATCAAGAACGAAAGTTAGGGGATCGAAGATGATTAGATACCATCGTAGTCTTAACCATAAACTATGCCGACAAGGGATTGGCGGAGTCT-CGT-TTTGTCTCCGTCAGCACCTTATGAGAAATC-ACAAGTCTTTGGGTTCCGGGGGGAGTATGGTCGCAAGGCTGAAACTTAAAGAAATTGACGGAAGGGCACCACCAGGAGTGGAGCCTGCGGCTTAATTTGACTCAACACGGGAAAACTTACCAGGTCCAGACATAGTGAGGATTGACAGATTGAGAGCTCTTTCTTGATTCTATGGGTGGTGGTGCATGGCCGTTCTTAGTTGGTGGA-GTGATTTGTCTGGTTAATTTCGTTAACGAACGAGACCCCTGCCTGCTAAATAGATGAGCGAGTGAATGT-TCACTGGTTGT-ATCTTCTTAGAGGGACGTGCATTGTATTAGATGCAGGAAGATAGGGGCAATAACAGGTCTGTGATGCCCTTAGATGTCCTGGGCCGCACGCGCGCTACACTGATGCATTCAACGAG---TTGTACCTTGGCTGAGAGGCCTGGGGAATCTTTTGAACGTGCATCGTGATAGGGATAGATTATTGCAATTATTAATCTTGAACGAGGAATTCCTAGTAAACGCAGATCATCAATCTGCATTGATTACGTCCCTGCCCTTTGTACACACCGCCGTTCGCACCTAA------------------------------------------------------------------------------------------------------ATGTCTCAATCTGTATCAGAACGGACTCGAATTAAAAGTGACCGTTACGAATCTGGTGTAATCCCTTACGCTAAAATGGGTTACTGGGATGCTTCATACGCAGTAAAAACTACTGATGTTCTTGCTTTATTCCGTATTACACCACAACCAGGTGTAGATCCAGTAGAAGCTGCAGCTGCTGTTGCAGGTGAATCTTCTACAGCTACTTGGACAGTTGTATGGACTGATTTATTAACAGCTTGTGACCGTTACCGTGCTAAAGCTTACCGTGTAGATCCAGTTCCAAATACAACAGATCAATACTTCGCTTTTATCGCATACGAATGTGACTTATTTGAAGAAAGTTCTTTAGCTAACTTAACAGCATCTATTATTGGTAACGTTTTTGGATTTAAAGCAATATCTGCTTTACGTTTAGAAGATATGCGTATTCCTCATTCATATTTAAAAACATTCCAAGGTCCAGCGACAGGTGTTGTTGTAGAGCGTGAACGTTTAAACAAATATGGTGTTCCATTATTAGGTGCAACAGTAAAACCAAAATTAGGTTTATCTGGTAAAAACTATGGCCGTGTAGTATATGAAGGTTTAAAAGGTGGTTTAGACTTCTTAAAAGATGACGAAAACATTAACTCTCAACCATTCATGCGTTGGAGAGAACGTTTCTTATACTGTATGGAAGGTATTAACCGTGCTTCTGCTGCTACAGGTGAAGTTAAAGGTTCTTACTTAAATATTACAGCTGCAACTATGGAAGAAGTGTATAAACGTGCTCAATACGCTAAAGAAGTAGGTTCTGTAATTGTGATGATCGATTTAGTAATGGGTTATACAGCAATTCAAAGTATTGCTTACTGGGCTCGTGAAAACGATATGATCTTACACTTACACCGTGCAGGTAACTCTACTTACGCTCGTCAAAAGAATCATGGTATTAACTTCCGTGTTATCTGTAAATGGATGCGTATGTCTGGTGTAGATCATATCCACGCTGGTACAGTTGTAGGTAAATTAGAAGGTGATCCTTTAATGATTAAAGGTTTCTACGATACTTTACGTTTAACATCATTAGACGTTAACTTACCTTATGGTATCTTCTTTGAAATGTCATGGGCTAGTTTACGTAAATGTATGCCTGTTGCTTCTGGTGGTATTCACTGTGGTCAAATGCACCAATTAGTTCATTACTTAGGTGATGATGTAGTATTACAATTTGGTGGTGGTACAATCGGTCACCCAGATGGTATTCAAGCAGGTGCTACAGCTAACCGTGTTGCTTTAGAAGCTATGGTTTTAGCTCGTAACGAAGGTGCTGACTACTTCAACAACCAAGTTGGTCCACAAATTTTACGTGATGCTGCTAAAACATGTGGTCCTTTACAAACAGCTTTAGATTTATGGAAAGATATTAGTTTCAACTATACTTCTACAGATACAGCTGATTTCGCTTCAACACCAACAGCAAACGTATAATGCTCGTTTAATTAATGTTTCAGGTAAATTATTAGGTGCTCACGTAGCTCATGCCGGATTAATGGTATTTTGGGCTGGTGCAATGATTTTATTTGAAGTTTCTCATTTCGTACCAGAAAAACCGTTATATGAACAAGGTTTTATCTGTATGCAACACTTAGCAACATTAGGTTATGGTGTTGGACCAGGTGGTGAAATCACAACAACTGTTCCATACTTTGCGGTTGGTGTAATTCATTTAATTTCATCAGCTGTATTAGGTTTTGGTGGAATTTATCATTCATTATTAGGTCCAGATACATTAGAAGAATCATTCCCATTCTTTGGTTATGATTGGCGTGATAAAAATAAAATGACAACAATTTTAGGTATTCATTTATGTCTTTTAGGTTGCGGTGCTTTCTTATTAGTTATTAAAGCAATGTACTTAGGTGGCGTTTATGATACTTGGGCACCAGGTGGGGGAGATGTTCGTTATATTACTACTCCAACATTAAACCCGATCGTAATTTTTGGTTACGTATTCCGTTCTCCATTTGGAGGAGATGGTTGGGTTGTATCTGTTAACAATATGGAAGACGTTGTTGGTGGACATATTTGGGTTGGTATTTTATGTATTACTGGTGGTATTTGGCATATTTTCACTAAACCATTTGCTTGGGCTCGTCGTGCCTTTGTATGGTCAGGTGAAGCGTATCTTTCATATAGTTTAGCTGCTATCTCTCTTATGGGATTCACAGCTGCATTATATGCTTGGTATAATAATACTGCGTATCCAAGTGAACTATATGGTCCAACTGGTCCTGAAGCATCACAATCTCAAGCATTTACATTTTTAGTTCGAGATCAACGTTTAGGTGCAAATGTTTCATCAGCACAAGGTCCAACTGGTTTAGGTAAATACTTAATGCGTTCACCAAGTGGAGAAATTATTTTTGGTGGTGAAACAATGCGTTTCTGGGATTTACGTGCACCATGGGTTGAACCATTACGTGGTCCAAATGGTTTAGATATTAACAAAATTAAAAACGATATTCAACCTTGGCAAGAACGTCGTGCTGCAGAATACATGACACATGCTCCATTAGGTTCACTAAACTCAGTAGGTGGTGTAGCAACTGAAATTAACTCAGTTAACTATGTATCGCCTCGTTCATGG
	Berkeleya_rutilans               TGCCAGTAGTCATACGCTCGTCTCAAAGATTAAGCCATGCATGTCTAAGTATAAATC-TTTTACTTTGAAACTGCGAATGGCTCATTATATCAGTTATAGTTTATTTGATAGTCCCTT-ACTACACGG-ATAACCGTAGTAATTCTAGAGCTAATACATGCGTTCATACCCTTCTG---------GGGTAGTATTTATTAGATTGAAACCAACCCC--TTCGGGGTGATGTGGTGATTCATAATAAGCTTGCGGATCGG---------CGTTGCCGATGGATCATTCAAGTTTCTGCCCTATCAGCTTTGGATGGTAGGGTATTGGCCTACCATGGCTTTAACGGGTAACGGGAAATTAGGGTTTGATTCCGGAGAGGGAGCCTGAGAGACGGCTACCACATCCAAGGAAGGCAGCAGGCGCGTAAATTACCCAATCCTGACACAGGGAGGTAGTGACAATAAATAACAATGACGGGCC--TTTTTGGTCTGTCAATTGGAATGAGAACAATTTAAACCCCTTATCGAGGATCAATTGGAGGGCAAGTCTGGTGCCAGCAGCCGCGGTAATTCCAGCTCCAATAGCGTATATTAAAGTTGTTGCAGTTAAAAAGCTCGTAGTTGGATTTGTGGCGGTTGTTGCGGTCCATT------------TTT-GGTACTGCGTCGACTG-CCATCCTTGAGTGGAACCTGCGTGGCATTAGGTTGTCGTGCAGGGGATGCTCATCGTTTACTGTGAAAAAATTAGCGCGTTCAAAGCAAGCTTATGCTGTTGAATAGATTAGCATGGAATAATGAGATAGGACCTTGGTACTATTTTGTTGGTTTGCGCACCGAGGTAATGATTAACAGGGACAGTTGGGGGTATTCGTATTCCATTGTCAGAGGTGAAATTCTTGGATTTCTGGAAGACGAACTACTGCGAAAGCATTTAC-CAAGGATGTTTTCATTAATCAAGAACGAAAGTTAGGGGATCGAAGATGATTAGATACCATCGTAGTCTTAACCATAAACTATGCCGACAAGGGATTGGCGGGGTTT-CGT-TTTGTCTCCGTCAGCACCTTATGAGAAATC-ACAAGTCTTTGGGTTCCGGGGGGAGTATGGTCGCAAGGCTGAAACTTAAAGAAATTGACGGAAGGGCACCACCAGGAGTGGAGCCTGCGGCTTAATTTGACTCAACACGGGAAAACTTACCAGGTCCAGACATAGTGAGGATTGACAGATTGAGAGCTCTTTCTTGATTCTATGGGTGGTGGTGCATGGCCGTTCTTAGTTGGTGGA-GTGATTTGTCTGGTTAATTCCGTTAACGAACGAGACCCCTGCCTGCTAAATAGTCCAGTGAGTGAGT-T-TCACTGACCGG-GACTTCTTAGAGGGACGTGCGTTCTATTAGACGCAGGAAGATAGGGGCAATAACAGGTCTGTGATGCCCTTAGATGTTCTGGGCCGCACGCGCGCTACACTGATGCACTCAACGAG------TTCCTTGGCCGAGAGGCCTGGGCAATCTTTTGAACTTGCATCGTGATAGGGATAGATTATTGCAATTATTAATCTTGAACGAGGAATTCCTAGTAAACGCAGATCATCAATCTGCATTGATTACGTCCCTGCCCTTTGTACACACCGCCCGTCGCACCTACCGATTGAATGGTCCGGTGAAGCCTCGGGATTGTGACCAGTGCCTTTAT--TGGTGTTGGTTGCGAGAACTTGTCTAAACCTTATCATTTAGAGGAAGGTGAA--GTCTCAATCTGTATCAGAACGGACTCGAATTAAAAGTGACCGTTACGAATCTGGTGTAATCCCTTACGCTAAAATGGGTTACTGGGATGCTGCATACGCAGTAAAAACTACTGATATTTTAGCATTATTCCGTATTACTCCACAGCCAGGTGTAGATCCAGTAGAAGCTGCCGCAGCTGTAGCTGGTGAGTCTTCAACAGCAACATGGACAGTTGTGTGGACTGATTTATTAACAGCTTGTGATCGTTACCGTGCTAAAGCTTACCGTGTAGATCCAGTTCCAAACACAAATGACCAATACTTTGCTTTTATCGCATACGAATGTGATTTATTTGAAGAAGGTTCATTAGCTAACTTAACAGCGTCTATCATTGGTAACGTATTCGGTTTTAAAGCCGTATCTGCTTTACGTTTAGAAGATATGCGTATTCCTCATTCTTACTTAAAAACATTCCAAGGTCCAGCTACGGGTGTTATTGTAGAACGTGAGCGTTTAAATAAATACGGTGTTCCATTACTAGGTGCGACTGTAAAACCTAAATTAGGTTTATCTGGTAAAAACTATGGTCGTGTAGTTTACGAAGGTCTAAAAGGTGGTTTAGACTTCTTAAAAGATGATGAGAATATTAACTCTCAACCATTTATGCGTTGGAGAGAGCGTTTCTTAAACTGTATGGAAGGTATTAACCGTGCTTCTGCATCTACAGGTGAAGTTAAAGGTTCTTATTTAAATATTACTGCGGGTACAATGGAAGAAGTGTACAAACGTGCTGAGTATGCTAAAGCTGTTGGTTCTATAGTTGTTATGATCGATTTAGTTATGGGTTATACAGCGATTCAAAGTGCTGCAATCTGGTCTCGTGATAACGATATGTTATTACATTTACACCGTGCAGGAAACTCTACATATGCTCGTCAAAAAAATCATGGTATTAATTTCCGTGTAATTTGTAAGTGGATGCGTATGGCTGGTGTAGATCATATTCACGCTGGTACGGTTGTAGGTAAGTTAGAAGGTGATCCTTTAATGATCAAAGGTTTCTATGATACTTTATTATTAACAAACTTAGACGTTAATTTACCATACGGTATTTTCTTTGAAATGTCTTGGGCTAGTTTACGTAAGTGTATGCCTGTTGCCTCTGGTGGTATCC--------------------------------------------------------------------------------------------------------------------------------------------------------------------------------------------------------------------------------------------------------------------------------------------------------------------------------------TATCAATGTTTCAGGTAAATTATTAGGTGCTCACGTAGCACATGCCGGCTTAATGGTATTTTGGGCTGGTGCAATGATATTGTTCGAAGTATCTCATTTTGTTCCAGAAAAACCTTTATACGAGCAAGGTTTTATTTGTATGCAACATTTAGCAACTTTAGGTTATGGTGTAGGCCCTGGTGGTGAAATCACTACAACTGTTCCATACTTTGCTGTTGGTGTAATTCATTTAATTTCTTCAGCTGTTTTAGGTTTTGGTGGTATTTATCATTCATTATTAGGTCCAGATACTTTAGAAGAATCATTCCCATTCTTTGGTTATGACTGGCGTGATAAAAATAAAATGACAACTATCTTAGGAATCCACTTATGTCTTTTAGGGGGTGGTGCTTTATTATTAGTTGCTAAAGCAATGTACATTGGTGGTGTATATGACACTTGGGCTCCAGGTGGTGGTGATGTTCGTTTAATAACAACTCCTACTTTAAATCCAATTGTAGTTTTTGGCTACGTATTCCGTTCTCCATTTGGTGGAGATGGGTGGGTTGTATCAGTTAATAACATGGAAGATGTTGTTGGTGGACACGTTTGGGTAGGCGTTTTATGTATTTCAGGCGGTATTTGGCATATATTTACTAAACCATTTGCTTGGGCACGTCGTGCTTTTGTTTGGTCTGGTGAAGCGTACTTATCGTATAGTTTAGCAGCAATCTCGTTAATGGGTTTAACTGCTTCATTATATTCTTGGTATAATAATACGGCTTATCCAAGTGAGTTTTATGGTCCAACAGGTCCAGAAGCTTCACAATCACAAGCATTCACCTTTTTAGTTCGAGATCAACGTTTAGGTGCTAATGTTTCATCGGCACAAGGTCCAACAGGTTTAGGTAAATACTTAATGCGCTCACCAAGTGGAGAAATTATTTTCGGTGGTGAAACTATGCGTTTTTGGGATTTACGTGCACCATGGGTTGAACCATTACGTGGTCCAAATGGTTTAGACATTAACAAAATTAAAAATGATATCCAGCCTTGGCAAGAACGTCGTGCTGCAGAATACATGACTCATGCTCCATTAGGATCATTAAACTCTGTAGGTGGTGTAGCAACAGAAATTAACTCCGTTAACTATGTATCACCTCGTTCATGG
	Climaconeis_riddleae             ---CAGTAGTCATACGCTCGTCTCAAAGATTAAGCCATGCATGTCTAAGTATAAATT-CTGTACTGTGAAACTGCGAATGGCTCATTATATCAGTTATAGTTTATTTGATAATCCCTT-ACTACTTGG-ATAACCGTAGTAATTCTAGAGCTAATACATGCGCAAATGCCCTTCTG---------GGGCAGTATTTATTAGATTGAAACCAACCCC--TTCGGGGTGTCCTGGTGATTCATAATAAACGTACGGATCG----------CTTTTGCGATGGATCATTCAAGTTTCTGCCCTATCAGCTTTGGATGGTAAGGTATTGGCTTACCATGGCTTTGACGGGTAACGGGAAATTAGGGTTTGATTCCGGAGAGGGAGCCTGAGAGACGGCTACCACATCCAAGGAAGGCAGCAGGCGCGTAAATTACCCAATCCTGACACAGGGAGGTAGTGACAATAAATAACAATGCCGGGCC-TTTGTAGGTCTGGCAATTGGAATGAGAACAACTCAAACCCCTTATCGAGGATCAATTGGAGGGCAAGTCTGGTGCCAGCAGCCGCGGTAATTCCAGCTCCAATAGCGTATATTAAAGTTGTTGCAGTTAAAAAGCTCGTAGTTGGACTTGTGAATGTGCTGGGGGCCAATTTGCG----------------CCATCCGGGACGTTCATTTTTGGGTGGAAGCTGCCGGGCATTAGGTTGTTTGGTAGCGGACGTCCATCTTTTACTGTGAGAAAATTAGCGCGTTCAAAGCAAGCTTATGCTGTTGAATATGTTAGCATGGAATAATGAGATAGGACCTCGGTACTATTTTGTTGGTTTGTGCACTGAGGTAATGGTTAATAGGGATTGTTGGGGGTATTCGTATTCCACTGTCAGAGGTGAAATTCTTGGATTTTTGGAAGACGAACTACTGCGAAAGCATTTAC-CAAGGATGTTTTCATTAATCAAGAACGAAAGTTAGGGGATCGAAGATGATTAGATACCATCGTAGTCTTAACCATAAACTATGCCGACAAGGGATTGGCGGGGTCT-CGT-TATGTCCCCGTCAGCACCTTATGAGAAATC-ACAAGTCTTTGGGTTCCGGGGGGAGTATGGTCGCAAGGCTGAAACTTAAAGAAATTGACGGAAGGGCACCACCAGGAGTGGAGCCTGCGGCTTAATTTGACTCAACACGGGAAAACTCACCAGGTCCAGACATAGTGAGGATTGACAGATTGAGAGCTCTTTCTTGATTCTATGGGTGGTGGTGCATGGCCGTTCTTAGTTGGTGGA-GTGATTTGTCTGGTTAATTCCGTTAACGAACGAGACCGCTGCCTGCTAAATAGTCCCGCAAGTGGTTTC--CACTCGCGAG-GACTTCTTAGAGGGACGTGCGTTCTATTAGACGCAGGAGGATAGCGGCAATAACAGGTCTGTGATGCCCTTAGATGTTCTGGGCCGCACGCGCGCTACACTGATGCAATCAACGAG------TTCCTTGGCCGAGAGGCCTGGGCAATCTTTTGAACCTGCATCGTGATAGGGATAGATTATTGCAATTATTGATCTTGAACGAGGAATTCCTAGTAAACGCAGATCATCAGTCTGCATTGATTACGTCCCTGCCCTTTGTACACACCGC-------------------------------------------------------------------------------------------------------------------ATGTCTCAATCTGTATCAGAACGGACTCGAATTAAAAGTGACCGTTACGAATCTGGTGTAATTCCCTACGCTAAAATGGGTTACTGGGATGCTTCATATGTAGTAAAAGCTACTGATGTTCTTGCATTATTCCGTATCACTCCACAACCAGGTGTAGATCCTGTAGAAGCTGCTGCAGCTGTAGCTGGTGAGTCTTCTACAGCAACATGGACAGTTGTATGGACTGATTTATTAACAGCTTGTGACCGTTATCGTGCAAAAGCTTACCGTGTAGATCCAGTTCCAAATACAACAGATCAATTCTTTGCTTTTATTGCTTATGAATGTGATTTATTTGAAGAAGGCTCATTAGCTAACTTAACAGCATCTATCATCGGTAACGTATTTGGTTTCAAAGCCGTATCTGCATTACGTTTAGAAGATATGCGTATTCCTCATTCATATTTAAAAACGTTCCAAGGTCCAGCTACAGGTGTAATTGTAGAACGTGAGCGTTTAAATAAATACGGTACTCCTTTATTAGGTGCGACTGTAAAACCTAAATTAGGTTTATCTGGTAAAAACTATGGTCGTGTAGTTTATGAAGGTTTAAAAGGTGGTTTAGACTTCTTAAAAGATGATGAGAACATTAACTCTCAACCATTTATGCGTTGGAGAGAGCGTTTCTTAAACTGTATGGAAGGTATTAACCGTGCTTCTTCAGCTACAGGTGAAGTTAAAGGTTCATACTTAAACATCACAGCAGGTACAATGGAAGAAGTTTACAAACGTGCTGAATATGCTAAAGCAGTTGGATCTATCATTGTTATGATTGATTTAGTTATGGGTTATACAGCTATTCAAAGTGCTGCTATCTGGTCTCGTGAAAACGATATGCTTTTACATTTACACCGTGCTGGTAACTCTACATATGCCCGTCAAAAAAATCATGGTATTAACTTCCGTGTAATTTGTAAATGGATGCGTATGTCTGGTGTGGATCACATTCACGCGGGTACTGTTGTAGGTAAATTAGAAGGTGATCCTTTAATGATTAAAGGTTTCTATGATACTTTATTATCAACACACTTAAATGTTAACTTACCATATGGTATTTTCTTCGAAATGACATGGGCTAGTTTACGTAGATGTATGCCTGTAGCATCAGGTGGTATCCACTGTGGTCAAATGCACCAATTAGTTCACTATTTAGGTGATGACGTTGTATTACAATTTGGTGGTGGTACAATTGGTCACCCAGATGGTATTCAAGCAGGTGCTACTGCTAACCGTGTTGCTTTAGAAGCAATGGTTTTAGCTCGTAACGAAGGTGCGGATTACTTCAATAGTGATATCGGTCCTCAAATTTTACGTGATGCAGCTAAAACATGCGGTCCTTTACAAACGGCTTTAGATTTATGGAAAGATATTAGCTTTAACTATACATC----------------------------------------------------------------------------------------------------TGGTTTAATGGTATTTTGGGCCGGTGCAATGATTTTATTTGAAGTATCTCACTTTGTACCAGAAAAACCTTTATACGAGCAAGGTTTTATTTGTATGCAACATTTAGCTACATTAGGCTATGGTATAGGTCCTGGTGGTGAGATTACTACAACAGTACCTTATTTTGCTGTTGGTGTAATTCATTTAATTTCATCAGCTGTTTTAGGTTTTGGTGGTATTTATCACTCATTACTTGGTCCAGATACGTTAGAAGAATCATTCCCATTTTTTGGTTATGACTGGCGTGATAAGAATAAAATGACAACAATTTTAGGTATTCATTTATGTCTTTTAGGTTGTGGTTCTTTATTATTAGTTGCTAAAGCAATGTATATTGGTGGTGTATATGACACTTGGGCTCCAGGTGGTGGCGATGTTAGATTAATTACAACTCCTACTCTAAACCCAATTGTAATTTTTGGGTATGTATTCCGTTCTCCATTTGGTGGAGATGGCTGGGTTGTATCAGTTAATAATATGGAAGATGTTATTGGTGGCCACGTATGGGTTGGTACCTTATGTATTATTGGTGGTATCTGGCATATCTTTACAAAGCCTTTTGCATGGGCACGTCGTGCTTTTGTTTGGTCAGGTGAAGCATATTTATCATACAGTTTAGCTGCTCTTTCATTAATGGGATTCACAGCTGCATTATACTCTTGGTACAATAATACTGCTTATCCAAGTGAATTATATGGTCCTACAGGTCCAGAAGCTTCACAATCACAAGCATTTACATTCTTAGTTCGAGATCAACGTTTAGGTGCAAATGTTTCATCAGCACAAGGTCCAACTGGTTTAGGTAAATATTTAATGCGTTCACCAAGTGGTGAAATTATCTTTGGTGGTGAAACAATGCGTTTCTGGGATTTACGTGCTCCATGGGTTGAACCATTACGTGGTCCAAACGGCTTAGATATTAATAAAATTAAAAATGATATTCAACCATGGCAAGAACGTCGTGCCGCTGAATACATGACACATGCTCCATTAGGTTCACTTAACTCAGTAGGTGGTGTTGCTACGGAAATTAACTCAGTTAACTATGTGTCACCTCGTTCATGG
	Placoneis_elginensis             TGCCAGTAGTCATACGCTCGTCTCAAAGATTAAGCCATGCACGTCTAAGTATAAATA-TATCACTGTGAAACTGCGAATGGCTCATTATATCAGTTATAGTTTATTTGATAGTCCCTT-ACTACTTGG-ATAACCGTAGTAATTCTAGAGCTAATACATGCGTCAATACCCTTC-G---------GGGTAGTATTTATTAGAGTGAGACCAACCCC--TTCGGGGTGATGTGGTGATTCATAATAAGCTTGCAGATCGCACGGYT---CGCCGGCGATGGATCATTCAAGTTTCTGCCCTATCAGCTTTGGATGGTAGGGTATTGGCCTACCATGGCTTTAACGGGTAACGGAGGATTAGGGTTTGATTCCGGAGAGGGAGCCTGAGAGACGGCTACCACATCCAAGGAAGGCAGCAGGCGCGTAAATTACCCAATCCTGACACAGGGAGGTAGTGACAATAAATAACAATGCCGGGCC--CTTCGGGTCTGGCACTTGGAATGAGAACAACTCAAACCACTTATCGAGGATCAATTGGAGGGCAAGTCTGGTGCCAGCAGCCGCGGTAATTCCAGCTCCAATAGCGTATATTAAAGTTGTTGCAGTTAAAAAGCTCGTAGTTGGATTTGTGGGGGAACCTCTGGCCCATT------------TTG-GTGCCGTGAGGGACCG-CCATCCTTGGGTGGAGCCTGTGTGGCATTAGGTTGTCGTGCAGGGGATGCCCATCATTTACTGTGAAAAAATCAGCGCGTTCAAAGCAGGCTTATGCCATTGAATGTATTAGCATGGAATAATAAGATAGGACCTTGGCACTATTTTGTTGGTTTGCGCACCGAGGTAATGATTAATAGGGACAGTTGGGGGTATTCGTATTCCATTGTCAGAGGTGAAATTCTTGGATTTCTGGAAGACGAACTACTGCGAAAGCATTTAC-CAAGGATGTTTTCATTAATCAAGAACGAAAGTTAGGGGATCGAAGATGATTAGATACCATCGTAGTCTTAACCATAAACTATGCCGACAAGGGATTGGTGGGGTTC-CGT-AATGTCTCCATCAGCACCTTATGAGAAATC-ACAAGTTTTTGGGTTCCGGGGGGAGTATGGTCGCAAGGCTGAAACTTAAAGAAATTGACGGAAGGGCACCACCAGGAGTGGAGCCTGCGGCTTAATTTGACTCAACACGGGAAAACTTACCAGGTCCAGACATAGTGAGGATTGACAGATTGAGAGCTCTTTCTTGATTCTATGGGTGGTGGTGCATGGCCGTTCTTAGTTGGTGGA-GTGATTTGTCTGGTTAATTCCGTTAACGAACGAGACCGCTGCCTGCTAAATAGTCCAGCTAGTGATTTT--CACTGGCGTG-GGCTTCTTAGAGGGACGTGCATTTTATTAGATGCAGGAAGATAGCGGCAATAACAGGTCTGTGATGCCCTTAGATGTTCTGGGCCGCACGCGCGCTACACTGATGTATTCAACGAG---TGCTTCCTTGGCTGAAAAGCCTGGGCAATCTTTTGAACGTGCATCGTGATAGGGATAGATTATTGCAATTATTAATCTTGAACGAGGAATTCCTAGTAAACGCAGATCATCAATCTGCATTGATTACGTCCCTGCCCTTTGTACACACCGCCCGTCGCACCTACCGATTGAATGGTCCGGTGAAGCCTCGGGATTGTGACTAGTGCCTTCAC--TGGTGCTGGTTGCAAGAACTTGTCTAAACCTTATCATTTAGAGGAAGGTGAA------------------------------------AGTGACCGTTACGAATCTGGTGTAATCCCTTACGCTAAAATGGGTTACTGGGATGCTTCATACGCAGTAAAAACTACTGACGTTCTTGCATTATTCCGTATTACACCACAACCAGGTGTGGATCCAGTAGAAGCTGCTGCAGCTGTAGCTGGTGAATCTTCAACAGCAACATGGACAGTTGTATGGACGGATTTATTAACAGCTTGTGATCGTTACCGTGCTAAAGCTTACCGAGTAGATCCAGTTCCAAATACAACAGACCAATTCTTCGCTTTTATCGCATATGAATGTGATTTATTCGAAGAAGGTTCATTAGCTAACTTAACTGCATCTATCATTGGTAACGTATTCGGTTTCAAAGCCGTTTCTGCATTACGTTTAGAAGATATGCGTATTCCTCACTCATACTTAAAAACATTCCAAGGTCCTGCTACTGGTATTATTGTAGAACGTGAGCGTTTAAATAAATACGGTGCACCATTATTAGGTGCAACAGTAAAACCAAAATTAGGTTTATCTGGTAAAAACTACGGTCGTGTAGTTTACGAAGGTTTAAAAGGTGGTTTAGACTTCTTAAAAGATGATGAGAATATTAACTCTCAACCATTCATGCGTTGGAGAGAACGTTTCTTATACTGTATGGAAGGTATTAACCGTGCTGCTGCAGCTACAGGTGAAGTTAAAGGTTCATACTTAAACATCACTGCTGGTACAATGGAAGAAGTTTACAAACGTGCTGAGTACGGTAAAGCTGTTGGTTCTATCATTGTAATGATTGACTTAGTTATGGGTTACACAGCAATTCAAAGTGCTGCTATTTGGGCTCGTGACAACGATATGCTTTTACACTTACACCGTGCAGGTAACTCAACTTATGCGCGTCAAAAAAATCATGGTATTAACTTCCGTGTTATTTGTAAATGGATGCGTATGTCGGGTGTAGACCATATCCACGCTGGTACAGTTGTTGGTAAATTAGAAGGTGATCCTTTAATGATTAAAGGTTTCTACGATACTTTACGTTTAACAAACTTAGACGTTAACTTACCTTATGGTATTTTCTTCGAAATGACATGGGCTAGTTTACGTAAATGTATGCCTGTTGCTTCTGGTGGTATTCACTGTGGTCAAATGCACCAATTAGTTCACTACTTAGGTGATGACGTAATATTACAATTTGGTGGTGGTACAATTGGTCACCCTGATGGTATTCAAGCAGGTGCTACAGCTAACCGTGTTGCTTTAGAAGCAATGATTTTAGCTCGTAACGAAGGCGCTGACTACTTCAATAGTAATGTTGGACCTCAAATTTTACGCGATGCAGCGAAAACATGTGGTCCTTTACAAACTGCATTAGATTTATGGAAAGATATCAGCTTCAACTACACATCAACAGATACAGCTGATTTCTCAGTAACACCTACACAAAACAGATAA---TCGTTTAATTAATGTTTCAGGTAAGTTATTAGGTGCTCACGTAGCACATGCTGGCTTAATGGTATTTTGGGCTGGTGCAATGATTTTATTTGAAGTATCACACTTTGTACCAGAGAAACCTTTATATGAACAAGGTTTCATTTGCATGCAACATTTAGCAACATTAGGTTACGGTATTGGACCTGGTGGTGAAATAACTACAACTGTACCATACTTTGCTGTTGGTGTAATTCATTTAATCTCGTCAGCGGTTTTAGGTTTTGGTGGTATTTATCACTCATTATTAGGACCAGATACATTAGAAGAATCATTCCCGTTCTTCGGGTATGACTGGCGTGATAAAAACAAAATGACAACAATTTTAGGAATTCACTTATGTGTATTAGGTGGTGGTTCGCTATTATTAGTTGCTAAAGCAATGTATATTGGTGGTGTGTATGATACTTGGGCACCAGGTGGTGGAGATGTTCGTTTAATTACGACTCCAACATTAAATCCAATTGTAATTTTTGGTTACGTATTCCGTTCTCCATTTGGTGGTGATGGTTGGGTTGTATCAGTAAATAACATGGAAGATGTTATTGGTGGTCATGTTTGGGTTGGTGTTTTATGTATTATTGGTGGTATTTGGCATATTTTCACTAAACCATTTGCTTGGGCACGTCGTGCCTTTGTTTGGTCAGGTGAAGCATATTTATCATACAGTTTAGCTGCTATTTCAATAATGGGTTTCACAGCTTCATTATACTCTTGGTATAATAATACTGCTTACCCAAGTGAATTATATGGCCCAACAGGTCCAGAAGCTTCACAAGCACAAGCATTTACTTTCTTAGTTCGAGATCAACGATTAGGTGCTAATGTTTCATCAGCACAAGGTCCAACAGGTTTAGGTAAATACTTAATGCGTTCACCAAGTGGTGAAATCATTTTTGGTGGTGAAACAATGCGTTTCTGGGATTTACGTGCTCCATGGGTTGAGCCACTACGTGGTCCAAATGGTTTAGATATCAATAAAATTAAAAATGATATTCAACCTTGGCAAGAACGTCGTGCAGCAGAATATATGACTCACGCTCCATTAGGTTCACTTAACTCTGTAGGTGGTGTAGCAACCGAAATTAACTCAGTTAATTACGTATCACCTCGTTCATG-
	Tryblionella_apiculata           TGCCAGTAGTCATACGCTCGTCTCAAAGATTAAGCCATGCATGTCTAAGTATAAATA-TSTTACTTTGAAACTGCGAACGGCTCATTATATCAGTTATAGTTTATTTGATAGTCCCTT-ACTACTTGGAATAACCGTAGTAATTCTAGAGCTAATACATGCGTCAATACCCTTCTG---------GGGTAGTATTTATTAGATTGAAACCAACCCC--TTCGGGGTGATGTGGTGATTCATAATAAGCTTGCGGATCGCATGGCT-CT-GCCGGCGATGGATCATTCAAGTTTCTGCCCTATCAGCTTTGGATGGTAGGGTATTGGCCTACCATGGCTTTAACGGGTAACGGGAAATTAGGGTTTGATTCCGGAGAGGGAGCCTGAGAGACGGCTACCACATCCAAGGAAGGCAGCAGGCGCGTAAATTACCCAATCCTGACACAGGGAGGTAGTGACAATAAATAACAATGCCGGGCC-TTTGTAGGTCTGGCAATTGGAATGAGAACAATTTAAACCCCTTATCGAGTATCAATTGGAGGGCAAGTCTGGTGCCAGCAGCCGCGGTAATTCCAGCTCCAATAGCGTATATTAAAGTTGTTGCAGTTAAAAAGCTCGTAGTTGGATTTGTGGTTGTCGCTTGCGGCCTGGTAC--CTAGTGCCGG--CGCTTGCAGGCGGCT-CCATCCTTGGGTGGAACCTGTGTGGCATTAGGTTGTCGTGCAGGGGATGCCCATCATTTACTGTGAAAAAATTAGAGTGTTCAAAGCAGGCTTATGCCGTTGAATATGTTAGCATGGAATAATAAGATAGGACCTTGGTACTATTTTGTTGGTTTGCGCACCAAGGTAATGATTAAAAGGGACAGTTGTGGGTATTCGTATTCCATTGTCAGAGGTGAAATTCTTGGATTTTTGGAAGACGAACTACTGCGAAAGCATTTAC-CAAGGATGTTTTCATTAATCAAGAACGAAAGTTAGGGGATCGAAGATGATTAGATACCATCGTAGTCTTAACCATAAACTATGCCGACAAGGGATTGGCGGAGTTT-CGT-TTTGTCTCCGCCAGCACCTTATGAGAAATC-ACAAGTCTTTGGGTTCCGGGGGGAGTATGGTCGCAAGGCTGAAACTTAAAGAAATTGACGGAAGGGCACCACCAGGAGTGGAGCCTGCGGCTTAATTTGACTCAACACGGGAAAACTTACCAGGTCCAGACATAGTGAGGATTGACAGATTGAGAGCTCTTTCTTGATTCTATGGGTGGTGGTGCATGGCCGTTCTTAGTTGGTGGA-GTGATTTGTCTGGTTAATTCCGTTAACGAACGAGACCCCTGCCTGCTAAATAGCTTGCATAGTGAATTT-TCACTGTGTGA-AGCTTCTTAGAGGGACGTGCATTCTATTAGATGCAGGAAGATAGGGGCAATAACAGGTCTGTGATGCCCTTAGATGTCCTGGGCCGCACGCGCGCTACACTGATGTATTCAACGAG---TTTTACCTTGGCCGAGAGGCCTGGGCAATCTTTTGAACGTGCATCGTGATAGGGATAGATTATTGCAATTATTAATCTTGAACGAGGAATTCCTAGTAAACGCAGATCATCAATCTGCATTGATTACGTCCCTGCCCTTTGTACACACCGCCCGTCGCACCTACCGATTGAATGGTCCGGTGAAGCCTCGGGATTGTGGCTGGTTCCCTTTATTGGGAGTTTGTCGCGAGAACTTGTCTAAACCTTATCATTTAGAGGAAGGTGAAATGTCTCAATCTGTATCAGAACGGACTCGAATTAAAAGTGACCGTTACGAATCTGGTGTAATCCCTTACGCTAAAATGGGTTACTGGGATGCTTCATACGCAGTAAAAACTACGGATGTTCTTGCTTTATTCCGTATTACACCACAACCAGGTGTAGATCCAGTAGAAGCTGCTGCTGCTGTAGCAGGTGAATCTTCAACTGCAACTTGGACAGTTGTATGGACTGATTTATTAACAGCTTGTGACCGTTATCGTGCTAAAGCTTACCGTGTAGATCCAGTTCCAAATGCACCTGACCAATACTTTGCTTTTATCGCATATGAATGTGATTTATTTGAAGAAGGTTCATTAGCTAACTTAACAGCGTCTATTATTGGTAACGTATTTGGTTTTAAAGCTGTAGCTGCTTTACGTTTAGAAGATATGCGTATTCCTCACTCATACTTAAAAACATTCCAAGGTCCAGCTACAGGTATCATTGTAGAACGTGAGCGTTTAAACAAATACGGTGTTCCTTTATTAGGTGCAACAGTAAAACCAAAATTAGGTTTATCTGGTAAAAACTACGGTCGTGTAGTATACGAAGGTTTAAAAGGTGGTTTAGACTTCTTAAAAGATGATGAAAACATTAACTCACAACCATTTATGCGTTGGAGAGAACGTTTCTTAAACTGTTTAGAAGGTATTAACCGTGCTTCTGCTGCTACTGGTGAAGTTAAAGGTTCTTACTTAAACGTTACAGCGGCTACTATGGAAGAAGTATACAAACGTGCTGAGTATGCTAAAGCAATCGGTTCTATCATCATCATGATCGATTTAGTTATGGGTTACACAGCAATTCAAAGTATTGCTCTTTGGGCTCGTGATAATGATATGATTTTACACTTACACCGTGCTGGTAACTCAACTTACGCTCGTCAAAAGAATCATGGTATTAACTTCCGTGTAATCTGTAAATGGATGCGTATGTCTGGTGTTGACCATATCCACGCTGGTACTGTTGTAGGTAAATTAGAAGGTGATCCTTTAATGATTAAAGGTTTCTACGATACTTTACGTTTAGTAACATTAGATGTTAACTTACCTTATGGTATTTTCTTCGAAATGTCATGGGCTAGTTTACGTAAATGTATGCCGGTTGCTTCTGGTGGTATCCACTGTGGTCAAATGCATCAATTAGTTCACTATTTAGGTGATGATGTAGTATTACAATTCGGTGGTGGTACAATCGGTCACCCTGATGGTATTCAAGCTGGTGCAACTGCTAACCGTGTTGCTTTAGAATCAATGGTATTAGCTCGTAACGAAGGTGCTGATTACTTCAACAATGAAGTTGGTCCACAAATTTTACGTAATGCTGCTAAAACATGTGGTCCTTTACAAACAGCTTTAGACTTATGGAAAGACATTAGTTTCAACTACACGTCTACAGATACAGCTGATTTCGCTGTAACACCAACAGCAAACGTATAA-----GTTTAATCAATGTTTCAGGTAAATTATTAGGTGCTCACGTAGCACACGCTGGCTTAATGGTATTTTGGGCTGGTGCAATGATTTTATTTGAAGTATCTCATTTCGTACCAGAAAAACCTTTATATGAACAAGGTTTTATTTGTATGCAACATTTAGCTACATTAGGTTATGGAATTGGACCAGGTGGTGAAATTACTACAACTGTTCCATACTTTGCTGTTGGTGTAATTCATTTAATTTCCTCAGCAGTTTTAGGATTTGGTGGTATTTACCATTCATTATTAGGTCCAGATACATTAGAAGAATCATTCCCATTCTTTGGATATGACTGGCGTGATAAAAATAAAATGACAACAATTTTAGGTATTCATTTATGTTTACTAGGTTGTGGTGCATTCTTATTAGTTATTAAAGCCATGTATTTAGGTGGTGTTTATGATACTTGGGCCCCAGGTGGTGGTGACGTTCGTTTCATTACAACTCCGACATTAAACCCAATTGTAATTTTTGGTTACGTATTCCGTTCTCCATTTGGTGGAGATGGTTGGGTTGTATCTGTAAATAATATGGAAGATATCGTTGGTGGTCATATCTGGGTTGGTATCTTATGTATTACTGGTGGTATTTGGCATATTTTCACTAAACCATTTGCATGGGCACGTCGTGCTTTTGTATGGTCAGGTGAAGCGTACCTTTCTTATAGTTTAGCTGCTATTTCTTTAATGGGTTTTACGGCTGCATTATATTCTTGGTATAACAATACTGCATACCCAAGTGAATTATATGGTCCAACAGGTCCAGAAGCATCACAATCTCAAGCATTTACATTCTTAGTTCGTGACCAACGTTTAGGTGCTAATATTTCATCTGCACAAGGTCCTACTGGGCTAGGTAAATATTTAATGCGTTCACCAAGTGGAGAAATTATCTTTGGTGGTGAAACTATGCGTTTTTGGGATTTACGTGCCCCATGGGTTGAGCCATTACGTGGTCCAAATGGTTTAGATATCAATAAAATTAAAAATGATATTCAACCTTGGCAAGAACGTCGTGCTGCTGAATACATGACACATGCACCATTAGGTTCACTTAACTCTGTAGGTGGTGTAGCAACAGAAATTAACTCAGTTAACTATGTATCACCTCGTTCATGG
	Cylindrotheca_closterium         TGCCAGTAGTCATACGCTCGTCTCAAAGATTAAGCCATGCATGTCTAAGTATAAATA-TCTTACTTTGAAACTGCGAACGGCTCATTATATCAGTTATAGTTTATTTGATAGTCCCTT-ACTACTTGG-ATAACCGTAGTAATTCTAGAGCTAATACATGCGTCAATACCCTTCTG---------GGGTAGTATTTATTAGATTGAAACCAACCCC--TTCGGGGTGATGTGGTGATTCATAATAAGCTTGCGGATCGCATGGCT-TT-GCCGGCGATGGATCATTCAAGTTTCTGCCCTATCAGCTTTGGATGGTAGGGTATTGGCCTACCATGGCTTTAACGGGTAACGGGAAATTAGGGTTTGATTCCGGAGAGGGAGCCTGAGAGACGGCTACCACATCCAAGGAAGGCAGCAGGCGCGTAAATTACCCAATCCTGACACAGGGAGGTAGTGACAATAAATAACAATGCCGGGCC-TTTGTAGGTCTGGCAATTGGAATGAGAACAATTTAAACCCCTTATCGAGTATCAATTGGAGGGCAAGTCTGGTGCCAGCAGCCGCGGTAATTCCAGCTCCAATAGCGTATATTAAAGTTGTTGCAGTTAAAAAGCTCGTAGTTGGATTTGTGGTGTACTTCGGCGGCCCGTCAC--TATGTGATGG--AGCTTGCTGAAGTCG-CCATCCTTGGGTGGATCCTGTGTGGCATTAAGTTGTCGTGCAGGGGATGCCCATCGTTTACTGTGAAAAAATTAGAGTGTTCAAAGCAGGCTTATGCCGTTGAATATATTAGCATGGAATAATAGGATAGGACCTTGGTACTATTTTGTTGGTTTGCGCACCAAGGTAATGATTAATAGGGACAGTTGGGGGTATTCGTATTTCATTGTCAGAGGTGAAATTCTTGGATTTTTGAAAGACGAACTACTGCGAAAGCATTTAC-CAAGGATGTTTTCATTAATCAAGAACGAAAGTTAGGGGATCGAAGATGATTAGATACCATCGTAGTCTTAACCATAAACTATGCCGACAAGGGATTGGTGGAGTTT-CGT-TATGTCTCCATCAGCACCTTATGAGAAATC-ACAAGTCTTTGGGTTCCGGGGGGAGTATGGTCGCAAGGCTGAAACTTAAAGAAATTGACGGAAGGGCACCACCAGGAGTGGAGCCTGCGGCTTAATTTGACTCAACACGGGAAAACTTACCAGGTCCAGACATAGTGAGGATTGACAGATTGAGAGCTCTTTCTTGATTCTATGGGTGGTGGTGCATGGCCGTTCTTAGTTGGTGGA-GTGATTTGTCTGGTTAATTCCGTTAACGAACGAGACCCCTGCCTGCTAAATAGGTTGCCTAGTGAAT-T-TCACTGGGTGA-ATCTTCTTAGAGGGACGTGCATTCTATTAGATGCAGGAAGATAGGGGCAATAACAGGTCTGTGATGCCCTTAGATGTCCTGGGCCGCACGCGCGCTACACTGATGCATTCAACGAG---TTCTACCTTGGCCGAGAGGCCTGGGCAATCTTTTGAACCTGCATCGTGATAGGGATAGATTATTGCAATTATTAATCTTGAACGAGGAATTCCTAGTAAACGCAGATCATCAATCTGCATTGATTACGTCCCTGCCCTTTGTACACACCGCCCGTCGCACCTACCGATTGAATGGTCCGGTGAAGCCTCGGGATTGTGGCGAGTTCCCTTCATTGGGAGTTTGTCGCGAGAACTTGTCTAAACCTTATCATTTAGAGGAAGGTGAAATGTCTCAATCTGTATCAGAACGGACTCGAATTAAAAGTGACCGTTACGAATCTGGTGTAATTCCTTACGCTAAAATGGGTTACTGGGATGCTTCATACGCAGTAAAAACTACTGATGTTTTAGCTTTATTCCGTATTACACCACAACCAGGTGTAGATCCAGTAGAAGCTGCTGCTGCAGTAGCTGGTGAATTTTCTACAGCAACTTGGACAGTTGTATGGACTGATTTATTAACAGCTTGTGACCGTTATCGTGCTAAAGCTTACCGTGTAGATCCAGTTCCAAATACACCCGATCAATATTTTGCATTTATTGCATATGAATGTGACTTATTTGAAGAAGGATCTTTAGCTAACCTAACAGCTTCGATTATTGGTAACGTTTTTGGATTTAAAGCAGTATCAGCTTTACGTTTAGAAGATATGCGTATTCCGCATTCATACTTAAAAACATTCCAAGGTCCCGCTACTGGTATTGTAGTAGAACGTGAACGTTTAAACAAATACGGTACACCATTATTAGGTGCAACAGTAAAACCAAAATTAGGTTTATCTGGTAAAAACTATGGTCGTGTAGTATTTGAAGGTTTAAAAGGTGGTTTAGACTTCTTAAAAGATGATGAGAATATTAATTCACAACCATTTATGCGTTGGAGAGAAAGATTCTTAAACTGTATGGAAGGTATTAATCGTGCATCAGCAGCTACCGGTGAAGTTAAAGGTTCATACTTAAACGTTACTGCTGCGACGATGGAAGAAGTATACAAACGTTCAGAATATGCGAAAGAAGTAGGGTCTATCGTTATTATGATCGATTTAGTTATGGGATATACTGCAATTCAAAGTATTGCTTTATGGGCTCGTGAAAATGATATGCTTTTACATTTACACCGTGCTGGTAACTCAACTTACGCACGTCAAAAAAATCATGGTATTAACTTCCGTGTAATTTGTAAATGGATGCGTATGTCTGGTGTAGACCATATCCATGCTGGTACAGTTGTAGGTAAACTAGAGGGTGACCCATTAATGATTAAAGGTTTTTATGATACTTTACGTTTAACAACTTTAGATGTTAATCTACCTTATGGCTTATTCTTCGAAATGTCATGGGCTAGTTTACGTCGTTGTATGCCAGTTGCTTCTGGTGGTATTCATTGTGGTCAGATGCACCAATTAGTTCATTATTTAGGTGATGATGTAGTATTACAATTTGGTGGTGGTACAATTGGTCACCCTGATGGTATACAAGCTGGTGCTACAGCTAACCGTGTTGCTTTAGAATCAATGGTATTAGCACGTAACGAAGGTAGTGATTACTTTAGTCAAGAAGTTGGTCCACAAATCTTACGTAATGCGGCTAAAACATGTGGTCCTTTACAAACAGCTTTAGATTTATGGAAAGATATTAGTTTTAACTATACATCTACAGATACAGCTGATTTCGCTGCAACACCAACAGCAAACGTATAATGCTCGTTTAATTAATGTTTCAGGTAAATTATTAGGTGCACACGTTGCACACGCTGGTTTAATGGTATTTTGGGCTGGTGCGATGATTTTATTTGAAGTTTCTCATTTTGTTCCAGAAAAACCTTTGTATGAACAAGGTTTTATTTGCATGCAGCATTTAGCTACATTAGGTTATGGGGTTGGTCCAGGTGGTGAAATCGTTACTACTGTTCCTTATTTCGCCGTAGGTGTACTTCACTTAATTTCTTCAGCAGTTCTAGGTTTTGGAGGAATTTATCACTCATTATTAGGTCCAGACACGTTAGAAGAATCGTTCCCATTTTTTGGATATGATTGGCGTGATAAAAATAAAATGACAACGATTTTAGGTATTCATTTATGTCTTTTAGGTTGTGGTGCGTTTTTATTAGTTTTTAAAGCAATGTATTTGGGTGGTGTTTATGATACATGGGCACCAGGTGGTGGTGATGTTCGTTATATTACGACACCAACTTTAAACCCAATTGTTATTTTTGGTTACGTATTTCGTTCTCCATTTGGTGGAGATGGTTGGGTAGTTTCAGTAAATAATATGGAAGATGTAATCGGTGGTCATATTTGGGTAGGTGTTTTGTGTATTACCGGTGGGATTTGGCATATTTTTACCAAACCATTTGCTTGGGCACGTCGAGCTTTTGTATGGTCTGGTGAAGCATACCTTTCTTACAGTTTGGCAGCTATTTCACTTATGGGTTGGACAGCAGCATTATATTCTTGGTATAATAATACAGCTTACCCGAGTGAATTATACGGTCCGACAGGTCCTGAAGCTTCGCAATCTCAAGCCTTTACATTTTTGGTACGTGACCAACGTTTAGGTGCTAATGTTTCATCAGCTCAAGGTCCAACTGGTTTAGGTAAATATCTAATGCGTTCTCCAAGTGGAGAAATCATTTTTGGTGGTGAAACAATGCGATTCTGGGATTTACGTGCACCGTGGGTTGAACCATTGCGTGGTCCAAATGGTTTAGATATCAATAAAATTAAAAATGATATTCAACCGTGGCAAGAACGTCGTGCAGCAGAATATATGACTCATGCTCCATTAGGTTCACTAAACTCAGTTGGTGGAGTAGCAACAGAGATTAACTCTGTTAATTACGTATCACCACGTTCATGG
	Hantzschia_amphioxys_var._major  ---CAGTAGTCATACGCTCGTCTCAAAGATTAAGCCATGCATGTCTAAGTATAAATC-TTTTACTTTGAAACTGCGAACGGCTTATTATATCAGTTATAGTTTATTTGATAGTCCCTT-ACTACTTGG-ATAACCGTAGTAATTCTAGAGCTAATACATGCGTCAATACCCCTC-G---------GGGTAGTATTTATTAGATTGAAACCAACCCC--TTCGGGGTGATGTGGTGATTCATAATAAGCTCGCGGATCGCATGGTG-CAAGCCGGCGATGGATCATTCAAGTTTCTGCCCTATCAGCTTTGGATGGTAGGGTATTGGCCTACCATGGCAGTCACGGGTAACGGGAGATTAGGGTTTGGCTCCGAAGAGGGAGCCTGAGAGACGGCTACCACATCCAAGGAAGGCAGCAGGCGCGTAAATTACCCAATCCTGACACAGGGAGGTAGTGACAATAAATAACAATGCCGGGCC-TTTGTAGGTCTGGCAATTGGAATGAGAACAATTTAAATCCCTTATCGAGTATCAATTGGAGGGCAAGTCTGGTGCCAGCAGCCGCGGTAATTCCAGCTCCAATAGCGTATATTAAAGTTGTTGCAGTTAAAAAGCTCGTAGTTGGATTTGTGGTTGTTGTGAGCGGCCTGGCAC--TTGGTGCTAG--TGCCTGCCTGCGACT-CCATCCTTGGGTGGAACCTGTGTGGCATTAGGTTGTCGTGCAGGGGATGCCCATCATTTACTGTGAGAAAATTAGAGTGTTCAAAGCAGGCTTATGCCATTGAATATGTTAGCATGGAATAATAAGATAGGACCTTGGTACTATTTTGTTGGTTTGCGCACCAAGGTAATGGTTAATAGGGACAGTCGGGGGTATTCGTATTCCATTGTCAGAGGTGAAATTCTTGGATTTCTGGAAGACGAACTACTGCGAAAGCATTTAC-CAAGGATGTTTTCATTAATCAAGAACGAAAGTTAGGGGATCGAAGATGATTAGATACCATCGTAGTCTTAACCATAAACTATGCCGACAAGGGATTGGCGGAGTCT-CGT-TTTGTCTCCGTCAGCACCTTATGAGAAATC-ATAAGTCTTTGGGTTCCGGGGGGAGTATGGTCGCAAGGCTGAAACTTAAAGAAATTGACGGAAGGGCACCACCAGGAGTGGAGCCTGCGGCTTAATTTGACTCAACACGGGAAAACTTACCAGGTCCAGACATAGTGAGGATTGACAGATTGAGAGCTCTTTCTTGATTCTATGGGTGGTGGTGCATGGCCGTTCTTAGTTGGTGGA-GTGATTTGTCTGGTTAATTCCGTTAACGAACGAGACCCCTGCCTGCTAAATAGCTTGCAGAGTGATTTT-TCACTGTGCAA-AGCTTCTTAGAGGGACGTGCATTCTATTAGATGCAGGAAGATAGGGGCAATAACAGGTCTGTGATGCCCTTAGATGTTCTGGGCCGCACGCGCGCTACACTGATGCATTCAACGAG---TTTTACCTTGGCCGAGAGGCCTGGGAAATCTTTTAAACGTGCATCGTGATAGGGATAGATTATTGCAATTATTAATCTTGAACGAGGAATTCCTAGTAAACGCAGATCATCAATCTGCATTGATTACGTCCCTGCCCTTTGTACACACCGCCCGTCGCACCTACCGATTGAATGGTCCGGTGAAGCCTCGGGATTGTGACAGGTTCCCTTTATTGGGGGTCTGTTGCGAGAACTTGTCTAAACCTTATCATTTAGAGGAAGGTGA----TCTCAATCTGTATCAGAACGGACTCGAATTAAAAGTGACCGTTACGAATCTGGTGTAATCCCTTACGCTAAAATGGGTTACTGGGATGCTTCATACGCAGTAAAAACTACTGATGTTCTTGCTTTATTCCGTATTACACCACAACCGGGTGTAGATCCAGTAGAAGCTGCTGCTGCAGTAGCTGGTGAATCTTCTACAGCAACATGGACAGTTGTATGGACTGATTTATTAACAGCATGTGACCGTTACCGTGCTAAAGCATACCGTGTAGATCCAGTCCCAAACACAACAGATCAATACTTCGCTTTTATAGCATACGAATGTGATTTATTTGAAGAAGGTTCTTTAGCTAATTTAACAGCTTCTATAATTGGAAACGTATTTGGTTTCAAAGCTGTATCAGCTTTACGTTTAGAAGATATGCGTATTCCTCATTCATACTTAAAAACATTCCAAGGTCCTGCTACAGGTATTGTTGTGGAACGTGAACGTTTAAACAAATACGGTGTCCCGTTATTAGGCGCAACAGTAAAACCAAAACTAGGTTTATCTGGTAAAAATTACGGTCGTGTAGTATATGAAGGTTTAAAAGGTGGTTTAGACTTCTTAAAAGATGACGAAAACATTAACTCTCAGCCATTCATGCGTTGGAGAGAGCGTTTTTTAAACTGTATGGAAGGTATTAACCGTGCGTCTGCTGCTACAGGTGAAGTTAAAGGTTCTTACTTAAACGTTACGGCTGCAACTATGGAAGAAGTATACAAACGTGCTGAGTATGCTAAAGAAGTAGGTTCTGTAGTTATCATGATCGATTTAGTTATGGGTTACACAGCAATCCAATCAATTGCTATCTGGGCTCGTGAGAATGATCTGATATTACACTTACACCGTGCAGGTAACTCTACTTACGCTCGTCAAAAAAATCATGGTATTAACTTCCGTGTTATTTGTAAATGGATGCGTATGGCTGGTGTAGATCATATCCACGCTGGTACAGTTGTAGGTAAATTAGAAGGTGATCCTTTAATGATTAAAGGTTTCTACGATACTTTACGTTTAACAACATTATCAGTTAACTTACCTTATGGTATTTTTTTTGAAATGCCATGGGCTAGTTTACGTAAATGTATGCCTGTTGCATCAGGTGGTATTCACTGTGGTCAAATGCACCAATTAGTTCACTATTTAGGTGATGACGTAGTATTACAATTTGGTGGTGGTACAATTGGTCACCCAGATGGTATTCAAGCAGGTGCTACAGCTAATCGTGTTGCTTTAGAAGCAATGATTTTAGCTCGTAACGAAGGTGCTGATTACTTTAATAACCAAGTTGGCCCACAAATTTTACGTAATGCTGCAAAAACATGTGGTCCATTACAAACAGCTTTAGATTTATGGAAAGATATTAGTTTTAACTACACATCTACAGATACAGCTGACTTCTCTACAACACCTACAGCAAACGTATAA-----GTTTAATTAATGTTTCAGGAAAATTATTAGGTGCTCACGTAGCACACGCTGGGTTAATGGTTTTTTGGGCTGGCGCAATGATTTTATTTGAAGTTTCGCATTTCGTACCAGAAAAACCTTTATATGAACAAGGTTTTATTTGTATGCAACATTTAGCAACATTAGGTTACGGAGTTGGACCAGGTGGTGAAATCATTACAACCGTACCATATTTTGCCGTTGGTGTAATTCATTTAATTTCCTCAGCAGTTTTAGGTTTTGGTGGTATTTACCACTCATTATTAGGACCAGATACTTTAGAAGAATCATTTCCATTCTTCGGTTACGACTGGCGTGATAAAAATAAAATGACAACAATCTTAGGTATTCATTTATGTCTTTTAGGTTGCGGTGCTTTTTTATTAGTTGTTAAAGCAATGTACTTGGGCGGTGTTTACGATACTTGGGCACCAGGTGGTGGAGACATTCGTTTAATTACAACTCCAACATTAAATCCAATTGTAATTTTTGGTTATATTTTTCGTTCTCCATTTGGAGGAGATGGTTGGGTTGTGTCTGTAAATAATATGGAAGATATTATTGGTGGCCATATCTGGGTTGGTGTTTTATGTATCACTGGTGGTATTTGGCACATTTTCACTAAACCTTTTGCGTGGGCACGTCGTGCTTTCGTATGGTCAGGTGAAGCTTACCTTTCTTACAGTTTAGCAGCTATTTCTTTAATGGGATTCACAGCATCATTATACTCTTGGTATAACAATACTGCATATCCAAGTGAATTATATGGTCCAACGGGCCCTGAAGCATCACAATCTCAAGCATTTACATTTTTAGTTCGAGATCAACGTTTAGGTGCTAATGTTTCATCAGCACAAGGTCCAACTGGCTTAGGTAAATATTTAATGCGTTCACCAAGTGGAGAAATTATTTTTGGTGGTGAAACAATGCGTTTCTGGGATTTACGTGCTCCATGGGTCGAACCCTTACGTGGTCCAAACGGTTTAGATATTAATAAAATTAAAAATGATATTCAACCTTGGCAAGAGCGTCGTGCTGCTGAATATATGACACATGCTCCATTAGGTTCACTTAACTCAGTTGGCGGTGTAGCAACAGAAATTAACTCAGTTAACTATGTATCACCTCGTTCATGG
	Halamphora_coffeaeformis         --------------------------------------------------------------------------------------TATATCAGTTATAGTTTATTTGATAGTCCCTC-ACTACTTGG-ATAACCGTAGTAATTCTAGAGCTAATACATGCGTCGAAACCCTTCTG---------GGGTTGTATTTATTAGATGGAAACCAACCCC--TTCGGGGTGATGTGGTGAATCATAATAAGTTTGCGGATCGCC---------AGCGGCGATGGATCATTCAAGTTTCTGCCCTATCAGCTTTGGACGGTAAGGTATTGGCTTACCGTGGCTTTAACGGGTAACGGGGAATTAGGGTTCGATTCCGGAGAGGGAGCCTGAGAGACGGCTACCACATCCAAGGAAGGCAGCAGGCGCGTAAATTACCCAATCTTGACACAAGGAGGTAGTGACAATAAATAACAATGCCGGGCC-TCTGTAGGTCTGGCAATTGGAATGAGAACAATTTAAACCCCTTATCGAGGATCAATTGGAGGGCAAGTCTGGTGCCAGCAGCCGCGGTAATTCCAGCTCCAATAGCGTATATTAAAGTTGTTGCAGTTAAAAAGCTCGTAGTTGGATTTGTGG-----------------------------------------------TGG-CCATCCTTGGGTGGATCCTGTGTGGCATTAGGTTGTCGTGCAGGGGATGCCCATCGTTTACTGTGAAAAAATTAGAGTGTTCAAAGCAGGCTTATGCCGTTGAATATATTAGCATGGAATAATGAGATAGGACCTTGGTACTATTTTGTTGGTTTGCGCACCGAGGTAATGATTAATAGGGACAGTTGTGGGTATTCGTATTCCATTGTCAGAGGTGAAATTCTTGGATTTCTGGAAGACGAACTAATGCGAAAGCATTTAC-CAAGGATGTTTTCATTAATCAAGAACGAAAGTTAGGGGATCGAAGATGATTAGATACCATCGTAGTCTTAACCATAAACTATGCCGACAAGGGATTGGCGGAGTTT-CGT-TACGTCTCCGTCAGCACCTTATGAGAAATC-ACAAGTTTTTGGGTTCCGGGGGGAGTATGGTCGCAAGGCTGAAACTTAAAGAAATTGACGGAAGGGCACCACCAGGAGTGGAGCCTGCGGCTTAATTTGACTCAACACGGGGAAACTTACCAGGTCCAGACATAGTGAGGATTGACAGATTGAGAGCTCTTTCTTGATTTTATGGGTGGTGGTGCATGGCCGTTCTTAGTTGGTGGA-GTGATTTGTCTGGTTAATTCCGTTAACGAACGAGACCCCTGCCTGCTAAATAGCCCTTTGAGTGATT-T-TCACTGATTTG-GGCTTCTTAGAGGGACGTGCATTCTATTAGATGCAGGAAGATAGGGGCAATAACAGGTCTGTGATGCCCTTAGATGTTCTGGGCCGCACGCGCGCTACACTGATGCATTCAACGAG-----TTTCCTTGGCCGAGAGGCCTGGGCAATCTTTTGAACGTGCATCGTGATAGGGATAGATTATTGCAATTATTAATCTTGAACGAGGAATTCCTAGTAAACGCAGATCATCAATCTGCATTGATTACGTCCCTGCCCTTTGTACACACCGCCCGTCGCACCTACCGA--------------------------------------------------------------------------------------------------------------------------------------------------------------------------------------------------------------TGGTACTGACGTTCTTGCTTTATTCCGTATTACACCACAACCAGGTGTAGATCCAGTAGAAGCTGCTGCGGCTGTAGCTGGTGAGTCTTCAACTGCAACATGGACAGTTGTATGGACTGACTTATTAACAGCTTGTGACCGTTACCGTGCTAAAGCTTACCGTGTAGATCCAGTTCCAAACACAACTGATCAATTCTTTGCATTTATCGCATACGAATGTGATTTATTTGAAGAAGGTTCATTAGCTAACTTAACAGCTTCTATTATTGGTAACGTATTCGGTTTCAAAGCCGTATCTGCTTTACGTTTAGAAGATATGCGTATTCCTCATTCTTACTTAAAAACATTCCAAGGTCCTGCGACTGGTGTTGTAGTAGAACGTGAGCGTTTAAACAAATATGGTACTCCATTATTAGGTGCTACAGTAAAACCAAAATTAGGTTTATCTGGTAAAAACTACGGTCGTGTAGTATACGAAGGTTTAAAAGGTGGTTTAGACTTCTTAAAAGATGATGAAAACATTAACTCACAACCATTCATGCGTTGGAGAGAGCGTTTCTTAAACTGTATGGAAGGTATTAACCGTGCTTCTGCTGCTACAGGTGAAGTTAAAGGTTCTTACTTAAACATCACTGCTGGTACAATGGAAGAAGTTTACAAACGTGCTGAGTACGCTAAATCAGTAGGTTCTGTAATTGTGATGATCGATTTAGTAATGGGTTACACAGCAATTCAAAGTATTGCTTTATGGGCTCGTGAAAATGACATGTTATTACACTTACACCGTGCAGGTAACTCTACATACGCTCGTCAAAAAAATCATGGTATTAACTTCCGTGTAATTTGTAAATGGATGCGTATGTCTGGTGTAGATCACATCCACGCTGGTACAGTTGTAGGTAAATTAGAAGGTGATCCTTTAATGATTAAAGGTTTCTACGATACTTTATTAGCTACAAACTTAGAAGTTAACTTACCATGTGGTATTTTCTTCGAAATGACTTGGGCTAGTTTACGTAAATGTATGCCAGTTGCTTCAGGTGGTATTCACTGTGGTCAAATGCACCAATTAGTTCACTACTTAGGTGATGACGTAGTATTACAATTCGGTGGTGGTACAATTGGTCACCCAGATGGTATTCAAGCAGGTGCTACAGCTAACCGTGTTGCTCTAGAGTCAATGGTATTAGCTCGTAACGAAGGTGCTGATTACTTCAACAACCAAGTTGGTCCTAAAATTTTACGTGAAGCTGCAAAAACTTGTGGTCCTTTACAAACAGCGTTAGATTTATGGAAAG------------------------------------------------------------------------------------------------------------------------------------------TGGGCTGGTGCAATGATTTTATTTGAAGTATCTCACTTTGTTCCAGAAAAACCTTTATATGAACAAGGTTTTATTTGTATGCAACACGTAGCAACATTAGGCTATGGTATTGGACCAGGTGGTGAAATTACAACAACTGTACCATACTTTGCGGTAGGTGTTCTTCACTTAATTTCATCAGCTGTTTTAGGTTTTGGTGGTATTTACCATTCATTATTAGGTCCAGATACATTAGAAGAATCATTCCCATTCTTCGGCTATGACTGGCGTGACAAAAACAAAATGACAACAATTTTAGGTATCCACTTATGCCTTTTAGGTGGTGGTGCTTTATTATTAGTTGCTAAAGCGATGTACATTGGTGGTGTTTATGATACATGGGCACCAGGTGGTGGTGACGTTCGTTTCATTACAACTCCTACTTTAAATCCAATTGTAATTTTCGGTTACGTTTTCCGTTCACCATTTGGTGGTGACGGTTGGGTTGTTTCAGTAAACAATATGGAAGACGTTATTGGTGGTCACGTATGGATTGGTGTATTATGTATTGTAGGTGGTATTTGGCACATTTTCACTAAACCATTTGCTTGGGCACGTCGTGCTTTCGTATGGTCTGGTGAAGCATACTTATCTTACAGTTTAGCAGCGATTTCTTTAATGGGTTTCACTGCTTCATTATATTCATGGTACAACAACACAGCTTATCCTAGTGAATTATATGGTCCAACTGGTCCAGAAGCTTCACAAGCTCAAGCGTTTACGTTCTTAGTTCGAGATCAACGTTTAGGTGCTAATGTTTCATCAGCACAAGGTCCTACTGGTTTAGGTAAATATTTAATGCGTTCACCAAGTGGTGAGATCATCTTTGGTGGTGAAACAATGCGTTTCTGGGATTTACGTGCTCCATGGGTTGAGCCTTTACGTGGTCCAAACGGTTTAGATATTAATAAAATTAAAAATGATATCCAACCTTGGCAAGAACGTCGTGCAGCAGAATACATGACACATGCTCCATTAGGTTCATTAAACTCTGTTGGTGGTGTAGCTACAGAAATTAACTCAGTTAACTATGTATCACCTCGTTCA---
	Rhopalodia_contorta              -----GTAGTCATACGCTCGTCTCAAAGACTAAGCCATGCACGTCTAAGTATAAATC-TTTTACTTTGAAACTGCGAATGGCTCATTATATCAGTTATAGTTTATTTGATAGTCCCTT-ACTACTTGG-ATAACCGTAGTAATTCTAGAGCTAATACATGCGTCAACACCAACCT-----------GGTGGCATTTATTAGATGGAAACCAACCCC--TTTGGGGTGATGTGGTGATTCATAATAAGTTTGCAGATCGCACGGCT-T-GC-CAGCGACGGATCATTCAAGTTTCTGCCCTATCAGCTTTGGACGGTAAGGTATTGGCTTACCGTGGCTTTAACGGGTAACGGGGAATTAGGGTTCGATTCCGGAGAGGGAGCCTGAGAGACGGCTACCACATCCAAGGAAGGCAGCAGGCGCGTAAATTACCCAATCTTGAAACAAGGAGGTAGTGACAATAAATAACAATGCCGGGCC-TTTCTAGGTCTGGCAATTGGAATGAGAACAATTTAAATCCCTTATCGAGGATCAATTGGAGGGCAAGTCTGGTGCCAGCAGCCGCGGTAATTCCAGCTCCAATAGCGTATATTAAAGTTGTTGCAGTTAAAAAGCTCGTAGTTGGATTTGTGGTCTGCTGTGATGTCCATA-------------CT-GGTACGTTCACGGGAGATCATCCTTGGGTGGAACCTGCGTGGCATTAGGTTGTCGTGCATGGGATACCTAACGTTTACTGTGAAAAAATTAGAGTGTTCAAAGCAGGCTTAGGCTGTTGAATATATTAGCATGGAATAATGAAATAGGACCTTGGTGCTATTTTGTTGGTTTGCGCACTGAGGTAATGATTAACAGGGACAGTTGGGGGTATTCGTATTCCATTGTCAGAGGTGAAATTCTTGGATTTCTGGAAGACGAACTACTGCGAAAGCATTTAC-CAAGGATGTTTTCATTAATCAAGAACGAAAGTTAGGGGATCGAAGATGATTAGATACCATCGTAGTCTTAACCATAAACTATGCCAACAAGGGATTGACGGGGTTT-CGT-TACGTCTCCGTCAGCACCTTAAGAGAAATC-ACAAGTTTTTGGGTTCCGGGGGGAGTATGGTCGCAAGGCTGAAACTTAAAGAAATTGACGGAAGGGCACCACCAGGAGTGGAGCCTGCGGCTTAATTTGACTCAACACGGGAAAACTTACCAGGTCCAGACATAGTGAGGATTGACAGATTGAGAGCTCTTTCTTGATTCTATGGGTGGTGGTGCATGGCCGTTCTTAGTTGGTGGA-GTGATTTGTCTGGTTAATTCCGTTAACGAACGAGACCCCTGCCTGCTAAATAGTGCAATGAGTGATTTT--CACTGATTGT-GGCTTCTTAGAGGGACGTGCATTCGACTAGTTGCAGGAAGATAGGGGCAATAACAGGTCTGTGATGCCCTTAGATGTTCTGGGCCGCACGCGCGCTACACTGATGCATTCAACGAG-----TTTCCTTGACCGAGAGGTTTGGGCAATCTTTGGAAAGTGCATCGTGATAGGGATAGATTATTGCAATTATTAATCTTGAACGAGGAATTCCTAGTAAACGCAGATCATCAATCTGCATTGATTACGTCCCTGCCCTTTGTACACACCGCCCGTCGCACCTACCGATTGGATGGTCCGGTGAAGCCTCGGGATTGTGACAATTGCCTTGAT--TGGTAATGGTTGCGAGAACTTGTCTAAACCTTATCATCTAGAGGAAGGTGAAATGTCTCAATCTGTATCAGAACGGACTCGAATCAAAAGTGACCGTTACGAATCTGGTGTAATCCCTTACGCTAAAATGGGTTACTGGGATGCTGCATATGCAGTAAAAAATACTGACGTTCTTGCTTTATTCCGTATTACACCACAACCAGGTGTAGATCCAGTAGAAGCTGCTGCAGCTGTAGCTGGTGAATCTTCAACTGCTACATGGACAGTAGTATGGACTGATTTATTAACAGCTTGTGACCGTTACCGTGCTAAAGCTTACCGTGTAGATCCAGTTCCAAATACAACTGATCAATATTTTGCATTTATTGCTTATGAATGTGATTTATTTGAAGAAGGTTCTTTAGCTAACTTAACAGCTTCTATCATTGGTAACGTATTCGGTTTCAAAGCCGTATCTGCTTTACGTTTAGAAGATATGCGTATTCCTCACTCTTATTTAAAAACATTCCAAGGTCCAGCAACAGGTGTTGTTGTAGAACGTGAACGTTTAAACAAATACGGTACTCCATTATTAGGTGCAACTGTAAAACCAAAATTAGGTTTATCAGGTAAAAACTATGGTCGTGTAGTATATGAAGGTTTAAAAGGTGGCTTAGACTTCTTAAAAGATGATGAAAACATTAACTCACAACCATTTATGCGTTGGAGAGAACGTTTCTTAAATTGTATGGAAGGTATTAACCGTGCATGTTCAGCAACAGGTGAAGTAAAAGGTTCTTACTTAAACGTTACTGCTGGTACAATGGAAGAAGTTTACAAACGTGCTGAATATGCTAAGTCTGTAGGTTCTATCATTATTATGATCGACTTAGTTATGGGATACACAGCAATTCAATCAATTGCACTTTGGTCTCGTGACAACGATATGCTTTTACATTTACACCGTGCAGGTAACTCTACATATGCACGTCAAAAAAATCATGGTATTAACTTCCGTGTAATTTGTAAATGGATGCGTATGTCAGGTGTAGATCATATTCACGCTGGTACTGTTGTAGGTAAATTAGAAGGTGATCCTTTAATGATTAGAGGTTTCTACGATACTTTATTATTAACAAAATTAGATGTTAATTTACCATATGGTATCTTCTTCGAAATGACATGGGCAAGTTTACGTAAATGTATGCCTGTAGCATCAGGTGGTATTCACTGTGGTCAAATGCACCAATTAGTTCATTACTTAGGTGATGATGTAGTATTACAATTTGGTGGTGGTACAATTGGTCACCCTGATGGTATTCAAGCAGGTGCTACAGCTAACCGTGTTGCATTAGAAGCAATGGTATTAGCGCGTAACGAAGGTGCTGACTACTTCAACAACCAAGTAGGTCCTCAAATTTTACGTGAGGCAGCAAAAACATGTGGTCCTTTACAAACAGCTTTAGATTTATGGAAAGACATCAGCTTCAACTATACATCTACAGATACAGCTGATTTCGCTACAACACCTACAGCAAACGTATAA-----GTTTAATAAATGTTTCAGGTAAATTACTAGGTGCTCACGTAGCACACGCTGGCTTAATGGTATTTTGGGCTGGTGCAATGATTTTATTTGAAGTATCACATTTTGTTCCAGAAAAACCGTTATATGAGCAAGGTTTCATTTGTATGCAACACTTAGCATCATTAGGTTATGGTATTGGACCAGGTGGTGAAATTACTTCAACAGTACCTTATTTTGCTGTAGGTGTAATTCATTTAATTTCATCTGCTGTATTAGGTTTTGGAGGAATTTATCATTCTTTACTAGGCCCCGATACATTAGAAGAATCATTCCCATTCTTTGGTTATGACTGGCGTGATAAAAACAAAATGACAACAATTTTAGGAATTCACTTAATTTTATTAGGTGCTGGTTCTTTATTATTTGTAGCTAAAGCAATGTACCTTGGTGGTGTTTATGATACATGGGCTCCAGGTGGTGGAGATGTTCGTTTAATTACAACTCCTACTTTAAACCCAATTGTAATTTTCGGCTATGTGTTCCGTTCACCGTTTGGTGGCGATGGCTGGATTGTATCAGTAAACAACATGGAAGATATCGTTGGTGGCCATGTATGGATTGGTGTATTATGCATCATCGGTGGTTTCTGGCATATCTTTACAAAACCATTTGCTTGGGCACGTCGTGCATTTGTTTGGTCAGGTGAAGCATACTTATCTTATAGTTTAGCAGCTATTTCACTTATGGGTTTAACAGCTTCATTATATTCATGGTATAATAATACAGCTTACCCTAGTGAATTATATGGTCCAACTGGTCCAGAAGCATCTCAAGCACAAGCATTTACATTCTTAGTTCGAGATCAACGTTTAGGCGCAAATGTTTCGTCTGCACAAGGTCCAACTGGTTTAGGTAAATACTTAATGCGTTCACCGAGTGGTGAAATCATTTTTGGTGGTGAGACAATGCGTTTCTGGGATTTACGTGCTCCATGGGTTGAACCACTACGTGGTCCAAATGGTTTAGATATCAATAAAATTAAAAATGATATTCAACCTTGGCAAGAACGTCGTGCTGCAGAATATATGACACATGCTCCTTTAGGGTCACTTAACTCTGTAGGTGGTGTTGCTACAGAAATTAACTCAGTTAACTATGTATCACCACGTTCTTGG
	Epithemia_turgida                TGCCAGTAGTCATACGCTCGTCTCAAAGACTAAGCCATGCACGTCTAAGTATAAATC-TTTTACTTTGAAACTGCGAATGGCTCATTATATCAGTTATAGTTTATTTGATAGTCCCTT-ACTACTTGG-ATAACCGTAGTAATTCTAGAGCTAATACATGCGTCAACACCTTTTT-----------GGTGGTATTTATTAGATGGAAACCAACCCC--TTCGGGGTGATGTGGTGATTCATAATAAGTTTGCAGATCGCACGGCT-C-GC-CGGCGACGGATCATTCAAGTTTCTGCCCTATCAGCTTTGGACGGTAAGGTCTTGGCTTACCGTGGCTTTAACGGGTAACGGGGAATTAGGGTTCGATTCCGGAGAGGGAGCCTGAGAGACGGCTACCACATCCAAGGAAGGCAGCAGGCGCGTAAATTACCCAATCTTGAAACAAGGAGGTAGTGACAATAAATAACAATGCCGGGCC-TTTTTAGGTCTGGCAATTGGAATGAGAACAATTTAAATCCCTTATCAAGGATCAATTGGAGGGCAAGTCTGGTGCCAGCAGCCGCGGTAATTCCAGCTCCAATAGCGTATATTAAAGTTGTTGCAGTTAAAAAGCTCGTAGTTGGATTTGTGCTCTGCCGTGATGTCCATA-------------TT-GGTATGTTCGCGGGAGAGCATCCTTGGGTGGAACCTGTGTGGCATTAAGTTGTCGTGTAGGGGATGCTCATCGTTTACTGTGAAAAAATTAGAGTGTTCAAAGCAGGCTTAGGCCATTGAATATATTAGCATGGAATAATGAGATAGGACCTTGGTACTATTTTGTTGGTTTGCGCACCGAGGTAATGATTAACAGGGACAGTTGGGGGTATTCGTATTCCATTGTCAGAGGTGAAATTCTTGGATTTCTGGAAGACGAACTACTGCGAAAGCATTTAC-CAAGGATGTTTTCATTAATCAAGAACGAAAGTTAGGGGATCGAAGATGATTAGATACCATCGTAGTCTTAACCATAAACTATGCCAACAAGGGATTGGCGGGGTCT-CGT-TACGTCTCCGTCAGCACCTTATGAGAAATC-ACAAGTTTTTGGGTTCCGGGGGGAGTATGGTCGCAAGGCTGAAACTTAAAGAAATTGACGGAAGGGCACCACCAGGAGTGGAGCCTGCGGCTTAATTTGACTCAACACGGGAAAACTTACCAGGTCCAGACATGGTGAGGATTGACAGATTGAGAGCTCTTTCTTGATTCTATGGGTGGTGGTGCATGGCCGTTCTTAGTTGGTGGA-GTGATTTGTCTGGTTAATTCCGTTAACGAACGAGACCCCTGCCTGCTAAATAGTCTAACGAGTGATCTT--CACTGGTTGG-GACTTCTTAGAGGGACGTGCATTCGACTAGTTGCAGGAAGATAGGGGCAATAACAGGTCTGTGATGCCCTTAGATGTTCTGGGCCGCACGCGCGCTACACTGATGCATTCAACGAG-----TTTCCTTGACCGAGAGGTCTGGGCAATCTTTTGAACGTGCATCGTGATAGGGATAGATTATTGCAATTATTAATCTTGAACGAGGAATTCCTAGTAAACGCAGATCATCAATCTGCATTGATTACGTCCCTGCCCTTTGTACACACCGCCCGTCGCACCTAA----------------------------------------------------------------------------------------------------------------------------------------AAAGTGACCGTTACGAATCTGGTGTAATTCCTTACGCTAAAATGGGTTACTGGGATGCTTCATATGCGGTAAAAAATACTGACGTTCTTGCTTTATTCCGTATTACACCACAACCAGGTGTAGATCCAGTAGAAGCTGCTGCAGCTGTAGCTGGTGAATCTTCAACTGCTACATGGACAGTTGTATGGACTGATTTATTAACAGCTTGTGATCGTTACCGTGCTAAAGCTTATCGTGTAGACCCAGTTCCAAATACAACTGATCAATACTTTGCATTTATTGCTTATGAATGTGACTTATTTGAAGAAGGTTCTTTAGCTAACTTAACAGCGTCTATCATTGGTAACGTATTCGGTTTCAAAGCCGTATCTGCTTTACGTTTAGAAGATATGCGTATTCCTCATTCTTACTTAAAAACATTCCAAGGCCCAGCCACAGGTGTTATTGTAGAGCGTGAGCGTTTAAATAAGTACGGTACTCCATTATTAGGTGCAACAGTAAAACCTAAATTAGGTTTATCAGGCAAAAACTATGGTCGTGTAGTATATGAAGGTTTAAAAGGTGGTTTAGACTTTTTAAAAGATGATGAAAACATTAACTCACAACCATTTATGCGTTGGAGAGAGCGTTTCTTAAACTGTATGGAAGGTATTAACCGTGCATCTTCAGCAACTGGTGAAGTAAAAGGTTCTTACTTAAACGTTACTGCTGGTACAATGGAAGAAGTTTATAAACGTGCGGAATACGCTAAAGCAGTAGGTTCTATCGTTATTATGATCGATTTAGTTATGGGTTATACAGCAATTCAATCAATTGCTCTTTGGTCTCGTGATAACGATATGCTTTTACATTTACACCGTGCAGGTAACTCTACATATGCACGTCAAAAAAACCATGGTATTAACTTCCGTGTAATTTGTAAATGGATGCGTATGTCAGGTGTAGATCATATCCATGCTGGTACTGTTGTAGGTAAATTAGAAGGTGATCCTTTAATGATTAGAGGTTTCTACGATACTTTATTATTAACAAAATTAGACGTTAATTTACCATATGGTATCTTCTTCGAAATGACATGGGCAAGTTTACGTAAATGTATGCCTGTAGCATCAGGTGGTATTCACTGTGGTCAAATGCACCAATTAGTTCATTACTTAGGTGATGATGTAGTATTACAATTTGGTGGTGGTACAATTGGTCACCCTGATGGTATTCAAGCAGGTGCTACTGCTAACCGTGTTGCTTTAGAAGCAATGGTATTAGCTCGTAATGAAGGTGCTGACTACTTCAATAACCAAGTAGGTCCTCAAATTTTACGTGAGGCAGCTAGAACATGTGGTCCTTTACAAACAGCTTTAGATTTATGGAAAGAT---------------------------------------------------------------------------------------------------------------------------------GGTATTTTGGGCTGGTGCAATGATTTTATTTGAAGTTTCACATTTCGTTCCAGAAAAACCTTTGTATGAACAAGGTTTTATTTGTATGCAACATTTAGCATCATTAGGTTATGGTATTGGACCAGGTGGTGAAATTACTTCAACAGTACCTTATTTTGCTGTTGGTGTAATTCATTTAATTTCATCTGCTGTATTAGGTTTTGGTGGGATTTATCACTCTTTACTAGGTCCAGATACTTTAGAAGAATCATTCCCATTCTTTGGTTATGACTGGCGTGATAAAAATAAAATGACAACAATTTTAGGAATTCACTTAATTTTATTAGGTGCTGGTTCTTTATTATTTGTTGCTAAAGCAATGTATCTTGGTGGTGTTTATGATACATGGGCTCCAGGTGGTGGAGATGTTCGTTTAATCACAACTCCTACTTTAAACCCAATTGTAATCTTCGGCTATGTATTCCGTTCACCATTTGGTGGTGATGGCTGGATTGTATCAGTAAACAACATGGAAGATATTGTTGGCGGCCATGTGTGGATTGGTGTATTATGTATCATCGGTGGTTTTTGGCATATATTCACTAAACCATTTGCTTGGGCACGTCGTGCTTTTGTTTGGTCAGGTGAAGCATATTTATCGTATAGTTTAGCAGCAATTTCACTTATGGGTTTAACAGCTTCATTATATTCATGGTATAATAATACTGCTTATCCAAGTGAATTATATGGTCCAACTGGCCCAGAAGCGTCACAAGCACAAGCATTTACATTCTTAGTTCGAGATCAACGTTTAGGTGCAAATGTTTCATCTGCACAAGGTCCAACTGGTTTAGGTAAATACTTAATGCGTTCACCAAGTGGCGAAATTATTTTTGGTGGTGAGACAATGCGTTTCTGGGATTTACGTGCTCCATGGGTTGAACCTCTACGTGGTCCAAATGGCTTAGATATTAATAAAATTAAAAATGATATTCAGCCTTGGCAAGAGCGCCGTGCTGCAGAATACATGACACATGCTCCTTTAGGTTCACTTAACTCAGTAGGTGGTGTTGCTACAGAGATTAACTCAGTT------------------------
	Phaeodactylum_tricornutum        TGCCAGTAGTCATACGCTCGTCTCAAAGATTAAGCCATGCATGTCTAAGTATAAATC-TTTTACTTTGAAACTGCGAATGGCTCATTATATCAGTTATAGTTTATTTGATAGTCCCTTCACTATTTGG-ATAACCGTAGTAATTCTAGAGCTAATACATGCGTCAATACCCTTCTG---------GGGTAGTATTTATTAGATTGAAACCAACCCC--TTCGGGGTGATGTGGTGATTCATAATAAGCTTGCGGATCGCATGGCT-TTTGCCGGCGATGGATCATTCAAGTTTCTGCCCTATCAGCTTTGGATGGTAGGGTATTGGCCTACCATGGCTTTAACGGGTAACGGGAAATCAGGGTTTGATTCCGGAGAGGGAGCCTGAGAGACGGCTACCACATCCAAGGAAGGCAGCAGGCGCGTAAATTACCCAATCCTGACACAGGGAGGTAGTGACAATAAATAACAATGCCGGGCC-TTTCTAGGTCTGGCTTTTGGAATGAGAACAATTTAAACCCCTTATCGAGGATCCATTGGAGGGCAAGTCTGGTGCCAGCAGCCGCGGTAATTCCAGCTCCAATAGCGTATATTAATGTTGCTGCAGTTAAAAAGCTCGTAGTTGGATTTGTGGTGGGCCCGGTGGCTCGGCCTTAGTTGG--CCGT-TGCTGTTTTGGGTCCG-CCATCCTTGGGTGGAATCAGTGTGGCATTAAGTTGTCGCGCTGGGGATGCCCATCGTTTACTGTGAAAAAATTAGAGTGTTCAAAGCAGGCTTACGCCGTTGAATATATTAGCATGGAATAATGAGATAGGACCTTGGTACTATTTTGTTGGTTTGCGCACCGAGGTAATGATTAATAGGGACAGTTGGGGGTATTCGTATTCCATTGTCAGAGGTGAAATTCTTGGATTTCTGGAAGACGAACTACTGCGAAAGCATTTAC-CAAGGATGTTTTCATTAATCAAGAACGAAAGTTAGGGGATCGAAGATGATTAGATACCATCGTAGTCTTAACCATAAACTATGCCGACAAGGGATTGGCGGGGTTT-CGT-TACGTCTCCGTCAGCACCTTATGAGAAATC-ACAAGTCTTTGGGTTCCGGGGGGAGTATGGTCGCAAGGCTGAAACTTAAAGAAATTGACGGAAGGGCACCACCAGGAGTGGAGCTTGCGGCTTAATTTGACTCAACACGGGAAAACTTACCAGGTCCAGACATAGTGAGGATTGACAGATTGAGAGCTCTTTCTTGATTCTATGGGTGGTGGTGCATGGCCGTTCTTAGTTGGTGGA-GTGATTTGTCTGGTTAATTCCGTTAACGAACGAGACCCCTGCCTGCTAAATAGCCCAGTGAGTGAATTT--CACTGACCAG-GGCTTCTTAGAGGGACGTGCGTTCTATTAGACGCAGGAAGATAGGGGCAATAACAGGTCTGTGATGCCCTTAGATGTTCTGGGCCGCACGCGCGCTACACTGATGCATTCAACGAG-TGTTTTTCCTTGGCCGAGAGGCCTGGGCAATCTTTTGAACGTGCATCGTGATAGGGATAGATTATTGCAATTATTAATCTTGAACGAGGAATTCCTAGTAAACGCAGATCATCAATCTGCATTGATTACGTCCCTGCCCTTTGTACACACCGCCCGTCGCACCTACCGATTGGATGGTCCGGTGAAGCCTCGGGATTGTGACCAGTGCCTTTAT--TGGTGTTGGTTGCGAGAACTTGTCTAAACCTTATCATCTAGAGGAAGGTGAAATGTCTCAATCTGTATCAGAACGGACTCGAATTAAAAGTGACCGTTACGAATCTGGTGTAATTCCTTATGCTAAGATGGGTTACTGGGATGCTGCTTATGCAGTAAAAAACACTGATGTTTTAGCATTATTCCGTATCACACCACAACCAGGTGTAGATCCAGTAGAAGCTGCTGCAGCTGTAGCTGGTGAATCATCTACTGCAACATGGACTGTTGTATGGACTGATTTATTAACAGCTTGTGATCGTTACCGTGCTAAAGCTTACCGTGTAGATCCAGTTCCAAATACAACTGATCAATACTTCGCTTTTATCGCATATGAATGTGATTTATTTGAAGAAGGTTCTTTAGCTAACTTAACAGCTTCTATTATTGGTAACGTATTCGGTTTCAAAGCTGTATCTGCGTTACGTTTAGAAGATATGCGTATCCCTCATTCTTACTTAAAAACGTTCCAAGGTCCTGCTACTGGTGTAATTGTAGAACGTGAACGTTTAAACAAATATGGTATTCCATTATTAGGTGCTACAGTAAAACCTAAATTAGGTTTATCTGGTAAAAACTATGGTCGTGTAGTTTATGAAGGTTTAAAAGGTGGTTTAGACTTCTTAAAAGATGATGAGAATATTAACTCACAACCCTTCATGCGTTGGAGAGAACGTTTCTTATACTGTATGGAAGGTATTAATCGCGCTTCTGCAGCTACAGGTGAAACTAAAGGTTCATACCTAAACATCACAGCTGGTACTATGGAAGAAGTTTACAAACGTGCAGAATATGCTAAAACAGTAGGTTCTATCGTTGTTATGATCGATTTAGTTATGGGTTATACTGCAATCCAATCAGCTGCGATTTGGGCGCGTGATAATGATTTAATTTTACATTTACACCGTGCTGGTAACTCAACTTACGCGCGTCAAAAAAATCATGGTATCAACTTCCGTGTTATTTGTAAATGGATGCGTATGTGTGGTGTGGATCATATCCATGCTGGTACAGTTGTAGGTAAATTAGAAGGCGATCCTTTAATGATTAAAGGTTTCTACGATACTTTATTACTAACTCATTTAAATGTTAATTTACCATACGGTATTTTCTTCGAAATGACTTGGGCAAGTTTACGTAAATGTATGCCTGTTGCTTCTGGTGGTATCCACTGTGGTCAAATGCACCAATTAGTTCATTATTTAGGTGATGATGTAGTATTACAATTCGGTGGTGGTACAATTGGTCATCCAGATGGTATTCAAGCTGGTGCTACAGCTAATCGTGTTGCGTTAGAAGCAATGATTTTAGCTCGTAACGAAGGTGCTGATTACTTTAATAGTGATATTGGTCCTCAAATTTTACGCAACGCTGCGAAAACATGTGGTCCTTTACAAACAGCTTTAGATTTATGGAAAGATATTAGTTTTAACTATACATCTACAGATACATCTGATTTCTCTGTTACACCAACAGCAAACGTATAATGCTCGGTTAATTAATGTTTCAGGTAAGTTATTGGGTGCACACGTTGCACATGCTGGTTTAATGGTATTTTGGGCTGGAGCAATGATTTTATTCGAAGTTTCTCACTTCGTACCTGAGAAACCTTTATATGAACAAGGTTTCATTTGTATGCCACATTTAGCAACTTTAGGTTACGGAATTGGCCCTGGCGGTGAAATTACTAACACTGTCCCATATTTTGCTGTAGGTGTAATTCATTTAATTTCATCAGCTGTTTTAGGTTTTGGCGGTATTTACCACTCATTACTTGGACCAGATACATTAGAAGAATCATTCCCATTCTTTGGTTATGACTGGCGTGATAAAAACAAGATGACAACTATTCTAGGGATTCATTTATGTCTTTTAGGTAGTGGTGCTTTTTTATTAGTTGCTAAAGCAATGTACATTGGTGGTGTTTATGATACTTGGGCACCAGGTGGTGGCGATGTTCGTTTAATTACAACACCTACATTAAACCCAATTGTAATTTTTGGTTATGTATTCCGTTCACCATTTGGTGGTGACGGTTGGGTTGTATCAGTTAATAACATGGAAGATGTTATTGGTGGTCATGTATGGGTTGGTGTATTATGTATTACTGGTGGTATTTGGCATATTTTCACAAAACCATTTGCATGGGCTCGTCGTGCTTTTGTATGGTCAGGTGAAGCTTATTTATCATATAGTTTAGCTGCAATTTCATTAATGGGTTTAACAGCGTCATTATATTCTTGGTATAACAATACAGCTTATCCGAGCGAATTATATGGCCCAACAGGTCCTGAGGCTTCACAAGCACAAGCATTCACGTTTTTAGTTCGAGATCAACGTTTAGGTGCTAATGTTTCATCAGCACAGGGTCCAACTGGTTTAGGTAAATACTTAATGCGTTCACCTAGTGGTGAAATCATCTTTGGTGGTGAAACAATGCGTTTTTGGGATTTACGTGCACCGTGGGTTGAACCATTACGTGGTCCAAATGGTTTAGATATCAACAAAATTAAAAATGATATTCAACCTTGGCAAGAACGTCGTGCAGCTGAATATATGACACACGCTCCATTAGGTTCACTTAATTCCGTAGGTGGTGTAGCGACAGAAATTAACTCAGTTAATTATGTTTCTCCTCGTTCATGG
	Achnanthes_coarctata             TGCCAGTAGTCATACGCTCGTCTCAAAGATTAAGCCATGCATGTCTAAGTATAAATA-TTCTACTTTGAAACTGCGAACGGCTCATTATATCAGTTATAATTTATTGGATAGTCCCTT-ACTACTTGG-ATAACCGTAGTAATTCTAGAGCTAATACATGCGTCAATACCCCTCGT---------GGGTAGCAATTATTAGATTGAAACCAACCCC--TTTGGGGTGATGTGGTGATTCATAATAATAGTGCGGATCGCACGGCT-CACGCCGGCGACGGATCTTTCAAGTTTCTGCCCTATCAGCTTTGGATGGTACGGTATTGGCCTACCATGGCTTTAACGGGTAACGGGAAATTAGGGTTTGATTCCGGAGAGGGGGCCTGAGAGATGGCCACCACATCCAAGGAAGGCAGCAGGCGCGTAAATTACCCAATCCTAATACAGGGAGGTAGTGACAATAAATAACAATGCCGGGCC-TTTGTAGGTCTGGCAATTGGAATGAGAACATTTTAAATCTCTTATCGAGGATCAATTGGAGGGCAAGTCTGGTGCCAGCAGCCGCGGTAATTCCAGCTCCAATAGCGTATATTAAAGTTGTTGCAGTTAAAAAGCTCGTAGTTGGATTTGTGGCTGGCGTGGGCGGCCTAGCAC--TTAGTGCCAG-CGCTCTGCCCGCGTCG-CCATCTTTGGGTGGAACCTGTGTGGCATTAGGTTGTCGTGCAGGGGATGCCCATCTTTTACTGTGAAAAAATTAGAGTGTTCAAAGCAGGCTTATGCCGTTGAATATATTAGCATGGAATAATGAGATAGGACCTTGGTACTATTTTGTTGGTTTGCGCACCAAGGTAATGATTAATAGGGACAGTTGGGGGTATTTGTATTCCATTGTCAGAGGTGAAATTCTTGGATTTTTGGAAGACAAACTACTGCGAAAGCATTTAC-CAAGGATGTTTTCATTAATCAAGAACGAAAGTTAGGGGATCGAAGATGATTAGATACCATCGTAGTCTTAACCATAAACTATGCCGACAAGGGATTGGCGGAGTTT-CGT-TTTGTCTCCGTCAGCACCTTATGAGAAATC-ACAAGTCTTTGGGTTCCGGGGGGAGTATGGTCGCAAGGCTGAAACTTAAAGAAATTGACGGAAGGGCACCACCAGGAGTGGAGCCTGCGGCTTAATTTGACTCAACACGGGAAAACTTACCAGGTCCAGACATAGTGAGGATTGACAGATTGAGAGCTCTTTCTTGATTCTATGGGTGGTGGTGCATGGCCGTTCTTAGTTGGTGAA-GTGATTTGTCTGGTTAATTCCGTTAACGAACGAGACCCCTGCCTGCTAAATAGCTTGGCGAGTGATTTT-TCACTGGCTGA-AGCTTCTTAGAGGGACGTGCGTTCTATTAGACGCAGGAAGATAGGGGCAATAACAGGTCTGTGATGCCCTTAGATGTCCTGGGCCGCACGCGCGCTACACTGATGCATTCAACGAG---TTTTACCTTGGCCGAGAGGCCTGGGCAATCTTCTGAACGTGCGTCGTGATAGGGATAGATTATTGCAATTATTAATCTTGAACGAGGAATTCCTAGTAAACGCAGATCATCAATCTGCATTGATTACGTCCCTGCCCTTTGTACACACCGCCCGTCGCACCTACCGATTGAATGGTCCGGTGAAGCCTCGGGATTGTGGCATGTTCCCTTCATTGGGATTGTGCTGCGAGAACTTGTCTAAACCTTATCATTTAGAGGAAGGTGAAATGTCTCAATCTGTATCAGAACGGACTCGAATTAAAAGTGACCGTTACGAATCTGGTGTAATTCCTTATGCTAAAATGGGTTACTGGGATGCATCATACGCAGTAAAAACTACTGACGTACTTGCTTTATTCCGTATTACACCGCAACCAGGTGTAGATCCCGTAGAAGCCGCAGCAGCAGTAGCTGGTGAGTCCTCTACTGCTACTTGGACAGTTGTATGGACGGATTTACTAACAGCTTGCGACCGTTATCGTGCTAAAGCTTATCGCGTAGATCCCGTTCCAAATACATCAGATCAATACTTCGCTTTTATAGCCTATGAATGTGATTTATTCGAAGAAGGCTCATTAGCTAACTTAACAGCGTCTATCATTGGTAACGTTTTTGGATTTAAAGCAGTATCTGCTCTACGTTTAGAAGATATGCGTATTCCACATTCTTATTTAAAAACATTCCAAGGTCCTGCGACTGGAATCATTGTAGAGCGTGAACGTTTGAACAAATATGGTGTACCTTTATTAGGTGCGACAGTAAAACCAAAACTAGGTTTGTCGGGCAAAAATTATGGCCGTGTAGTTTATGAAGGGTTAAAAGGTGGTTTAGATTTCTTAAAAGATGATGAAAACATTAACTCACAACCATTTATGCGTTGGAGAGAGCGTTTTTTAAACTGTATGGAAGGTATTAACCGTGCTTCTGCTGCTACAGGTGAAGTTAAAGGTTCTTACTTAAATGTTACTGCTGCAACTATGGAAGAAGTCTACAAACGTGCTGCATATGCTAAAGAAGTTGGTTCGGTTGTTATTATGATCGACTTAGTTATGGGTTATACTGCAATCCAAAGTATCGCTATCTGGGCGCGCGAAAACGACCTGCTTTTACATTTACACCGTGCAGGTAACTCAACATACGCTCGTCAAAAAAATCATGGTATTAACTTCCGTGTAATTTGTAAATGGATGCGTATGTCAGGTGTAGATCATATCCATGCAGGTACAGTTGTTGGTAAACTAGAAGGCGATCCGTTAATGATTAAGGGTTTTTATGATACTTTACGTTTAACTACATTAGACGTTAATTTACCTTATGGTATTTTCTTTGAAATGAGTTGGGCTAGTTTACGTAAATGTATGCCTGTGGCTTCTGGTGGTATACACTGTGGTCAAATGCATCAATTAGTTCACTATTTAGGTGATGATGTAATTTTACAATTTGGTGGTGGTACAATTGGTCACCCAGATGGGATCCAAGCTGGTGCTACAGCTAATCGTGTAGCTTTAGAAGCTATGATTTTAGCTCGTAATGAAGGTGCTGACTACTTCAACAACGAAGTAGGCCCTCAAATTTTACGTAACGCTGCAAAAACTTGCGGTCCTTTACAAACGGCTTTAGATTTATGGAAAGACATTAGTTTTAACTACACATCTACAGATACAGCAGATTTCGCTGCTACACCAACAGCAAACGTATAATGCTCGTTTAATTAATGTTTCAGGTAAACTGTTAGGTGCTCATGTTGCTCATGCTGGTTTAATGGTATTTTGGGCTGGGGCTATGATTTTGTTTGAAGTATCACATTTTGTACCTGAAAAGCCTTTATATGAACAAGGTTTTATTTGTATGCAACACCTTGCAACACTTGGATATGGAATTGGACCAGGAGGTGAAATTACGACAACTGTTCCATATTTTGCTGTTGGTGTAATTCATTTAATTTCATCCGCCGTTTTAGGCTTTGGTGGGATTTACCACTCACTATTAGGGCCAGACACTTTAGAAGAATCCTTCCCATTCTTTGGTTATGATTGGCGCGACAAAAATAAAATGACAACAATTTTGGGTATTCACCTTTGCCTTTTAGGCGGTGGCGCCTTCTTACTAGTAATCAAAGCAATGTATTTAGGTGGCGTTTATGACACTTGGGCTCCAGGTGGGGGTGACGTTCGATTCATTACTACTCCTACATTAAACCCGATTGTTATTTTTGGCTATGTTTTCCGCTCTCCATTTGGTGGAGATGGTTGGGTTGTTTCAGTAAACAACATGGAAGATATTGTCGGTGGTCATATATGGGTTGGTATCTTATGTATCACAGGTGGAATTTGGCATATTTTTACTAAACCATTCGCATGGGCACGTCGTGCCTTTGTCTGGTCTGGTGAAGCTTATCTTTCATATAGTCTAGCAGCCATTTCTTTAATGGGCTTTACAGCTTCATTATACTCGTGGTACAATAACACAGCTTACCCAAGTGAATTATATGGCCCAACAGGTCCAGAAGCATCCCAAGCTCAAGCTTTTACGTTTTTAGTTCGTGACCAAAGATTGGGTGCCAATGTTTCATCAGCTCAAGGTCCAACAGGGCTAGGAAAGTATTTAATGCGTTCACCTAGTGGTGAAATCATTTTTGGGGGTGAAACGATGCGGTTTTGGGATTTACGTGCACCATGGGTTGAACCATTACGTGGTCCAAATGGTTTAGATATCAATAAAATTAAAAATGATATTCAACCATGGCAAGAACGTCGTGCGGCAGAGTATATGACACATGCGCCATTAGGTTCACTGAATTCAGTAGGCGGTGTAGCGACGGAAATTAACTCTGTTAATTATGTATCACCTAGATCATGG
	Achnanthes_sp._ECT3684           TGCCAGTAGTCATACGCTCGTCTCAAAGATTAAGCCATGCATGTCTAAGTATAAATA-TTCTACTTTGAAACTGCGAACGGCTCATTATATCAGTTATAATTTATTGGATAGTCCCTT-ACTACTTGG-ATAACCGTAGTAATTCTAGAGCTAATACATGCGTCAATACCCCTCGT---------GGGTAGCAATTATTAGATTGAAACCAACCCC--TTTGGGGTGATGTGGTGATTCATAATAATAGTGCGGATCGCACGGCT-TACGCCGGCGACGGATCTTTCAAGTTTCTGCCCTATCAGCTTTGGATGGTACGGTATTGGCCTACCATGGCTTTAACGGGTAACGGGAAATTAGGGTTTGATTCCGGAGAGGGGGCCTGAGAGATGGCCACCACATCCAAGGAAGGCAGCAGGCGCGTAAATTACCCAATCCTAATACAGGGAGGTAGTGACAATAAATAACAATGCCGGGCC-TTTGTAGGTCTGGCAATTGGAATGAGAACAATTTAAATCTCTTATCGAGGATCAATTGGAGGGCAAGTCTGGTGCCAGCAGCCGCGGTAATTCCAGCTCCAATAGCGTATATTAAAGTTGTTGCAGTTAAAAAGCTCGTAGTTGGATTTGTGGCTGGCGCGTGCGGCCTAGCAC--TCAGTGCCAG-CGCTCTGCTCGCGTCG-CCATCTTTGGGTGGAACCTGTGTGGCATTAGGTTGTCGTGCAGGGGATGCCCATCTTTTACTGTGAAAAAATTAGAGTGTTCAAAGCAGGCTTATGCCGTTGAATATATTAGCATGGAATAATGAGATAGGACCTTGGTACTATTTTGTTGGTTTGCGCACCAAGGTAATGATTAACAGGGACAGTTGGGGGTATTTGTATTCCATTGTCAGAGGTGAAATTCTTGGATTTTTGGAAGACAAACTACTGCGAAAGCATTTAC-CAAGGATGTTTTCATTAATCAAGAACGAAAGTTAGGGGATCGAAGATGATTAGATACCATCGTAGTCTTAACCATAAACTATGCCGACAAGGGATTGGCGGAGTTT-CGT-TTTGTCTCCGTCAGCACCTTATGAGAAATC-ACAAGTCTTTGGGTTCCGGGGGGAGTATGGTCGCAAGGCTGAAACTTAAAGAAATTGACGGAAGGGCACCACCAGGAGTGGAGCCTGCGGCTTAATTTGACTCAACACGGGAAAACTTACCAGGTCCAGACATAGTGAGGATTGACAGATTGAGAGCTCTTTCTTGATTCTATGGGTGGTGGTGCATGGCCGTTCTTAGTTGGTGAA-GTGATTTGTCTGGTTAATTCCGTTAACGAACGAGACCCCTGCCTGCTAAATAGCTTGGCGAGTGATTTT-TCACTGGCTGA-AGCTTCTTAGAGGGACGTGCGTTCTATTAGACGCAGGAAGATAGGGGCAATAACAGGTCTGTGATGCCCTTAGATGTCCTGGGCCGCACGCGCGCTACACTGATGCATTCAACGAG---TTTTACCTTGGCCGAGAGGCCTGGGCAATCTTCTGAACGTGCATCGTGATAGGGATAGATTATTGCAATTATTAATCTTGAACGAGGAATTCCTAGTAAACGCAGATCATCAATCTGCATTGATTACGTCCCTGCCCTTTGTACACACCGCCCGTCGCAC---------------------------------------------------------------------------------------------------------------------------------------------AAGTGACCGTTACGAATCTGGTGTAATCCCTTATGCTAAAATGGGGTACTGGGACGCGTCATACGCAGTAAAAACTACTGATGTACTGGCTTTATTCCGTATTACACCACAACCAGGTGTAGATCCTGTAGAGGCTGCCGCAGCAGTCGCTGGTGAATCTTCGACAGCTACTTGGACTGTTGTATGGACGGATCTATTAACAGCTTGTGATCGTTATCGTGCAAAAGCTTATCGTGTAGATCCTGTTCCAAATACATCAGACCAATACTTCGCTTTTATTGCATATGAATGTGATTTATTCGAAGAAGGCTCATTAGCGAACTTAACAGCGTCTATCATTGGTAACGTTTTTGGTTTTAAAGCTGTATCTGCCTTACGTTTAGAAGACATGCGCATTCCACACTCTTATCTAAAAACATTCCAAGGTCCTGCGACTGGTATTATTGTAGAGCGTGAACGCTTAAACAAATATGGTATCCCATTACTAGGCGCGACAGTTAAACCAAAATTAGGTTTATCAGGCAAAAACTATGGACGTGTAGTTTTTGAAGGGTTAAAAGGCGGTTTAGATTTCTTAAAAGATGATGAAAATATTAACTCACAACCATTTATGCGTTGGAGAGAACGTTTCTTAAACTGTCTGGAAGGTATTAACCGTGCTTCTGCTGCTACAGGTGAAGTTAAAGGTTCTTACTTAAACGTTACCGCTGCAACTATGGAAGAAGTGTATAAACGTGCCGAATATGCTAAAGAAATCGGTTCGATTATTATTATGATCGATTTAGTTATGGGCTACACCGCAATTCAAAGTATTGCGATTTGGGCACGTGAAAACGATATGCTTTTACATTTACACCGTGCAGGTAACTCAACTTATGCTCGTCAAAAAAATCATGGTATCAACTTCCGTGTAATTTGTAAATGGATGCGTATGTCGGGTGTAGATCATATTCACGCTGGTACTGTAGTTGGTAAGTTAGAAGGTGACCCATTAATGATTAAAGGTTTCTATGATACATTACGCTTAACTACATTAGACGTAAACTTACCTTATGGTATTTTCTTTGAAATGACTTGGGCTAGTTTACGCAAATGTATGCCTGTAGCTTCTGGCGGTATTCACTGTGGCCAAATGCATCAATTAGTTCACTATTTAGGTGATGATGTAATTTTACAGTTTGGTGGTGGTACAATTGGGCATCCAGACGGAATCCAGGCAGGTGCTACAGCCAATCGTGTAGCTTTAGAAGCTATGATCTTAGCTCGTAATGAAGGTGCTGATTACTTTAATAATGAAGTTGGTCCTCAAATTTTACGGAACGCAGCAAAAACGTGTGGTCCGTTACAAA-------------------------------------------------------------------------------------------------------------------------------------------ATGCTGGTTTAATGGTATTTTGGGCGGGCGCTATGATTTTGTTTGAAGTATCCCATTTTGTACCTGAAAAACCTTTATATGAACAGGGTTTTATTTGTATGCAACATCTTTCAACCCTTGGATATGGGATTGGTCCCGGTGGTGAAATTACAACAACGGTACCATACTTTGCTGTTGGTGTAATTCATTTAATTTCATCTGCCGTTTTAGGTTTTGGTGGAATTTACCACTCATTACTAGGCCCAGATACGTTAGAAGAGTCCTTCCCATTCTTTGGTTATGATTGGCGTGACAAAAATAAGATGACAACCATTTTGGGTATTCACCTTTGCCTTTTAGGCGGTGGCGCCTTCTTATTAGTAATCAAAGCAATGTATTTAGGTGGGGTTTATGACACTTGGGCTCCAGGTGGAGGTGACGTTCGATTTATTACTACTCCGACATTAAACCCAATTGTTATATTTGGTTACGTTTTCCGGTCTCCATTTGGTGGAGATGGCTGGGTTGTTTCAGTAAACAATATGGAAGATATTGTCGGTGGTCATATTTGGGTTGGTATCTTATGTATTACAGGTGGAATTTGGCATATTTTTACTAAACCATTTGCGTGGGCACGTCGCGCGTTTGTGTGGTCTGGTGAAGCTTATCTTTCATACAGTTTAGCAGCTATTTCTTTAATGGGCTTTACAGCTTCATTATACTCTTGGTACAATAATACGGCTTATCCAAGTGAACTATATGGTCCAACAGGACCAGAAGCATCTCAATCTCAAGCGTTTACGTTTTTAGTCCGTGACCAAAGATTAGGTGCCAATGTTTCATCAGCTCAAGGACCAACAGGGTTAGGAAAATATTTGATGCGTTCACCAAGTGGTGAAATTATTTTCGGCGGTGAAACAATGCGATTCTGGGATTTACGCGCACCATGGGTTGAGCCATTACGTGGGCCAAACGGCTTAGATATCAATAAAATTAAAAATGATATTCAGCCATGGCAAGAACGCCGTGCGGCAGAATATATGACTCATGCTCCATTAGGTTCACTAAATTCGGTAGGTGG-------------------------------------------------
	Achnanthes_sp._ECT3911           TGCCAGTAGTCATACGCTCGTCTCAAAGATTAAGCCATGCATGTCTAAGTATAAATC-TCTTACTTTGAAACTGCGAACGGCTCATTATATCAGTTATAATTTATTGGATAGTCCCTT-ACTACTTGG-ATAACCGTAGTAATTCTAGAGCTAATACATGCGTCAATACCCCTCGT---------GGGTAGCAATTATTAGATTGAAACCAACCCC--TTTGGGGTGATGTGGTGATTCATAATAATAGTGCGGATCGCACGGCT-CACGCCGGCGACGGATCTTTCAAGTTTCTGCCCTATCAGCTTTGGATGGTACGGTATTGGCCTACCATGGCTTTAACGGGTAACGGGAAATTAGGGTTTGATTCCGGAGAGGGGGCCTGAGAGATGGCCACCACATCCAAGGAAGGCAGCAGGCGCGTAAATTACCCAATCCTGACACAGGGAGGTAGTGACAATAAATAACAATGCCGGGCC-TTTGTAGGTCTGGCAATTGGAATGAGAACAATTTAAACCCCTTATCGAGGATCAATTGGAGGGCAAGTCTGGTGCCAGCAGCCGCGGTAATTCCAGCTCCAATAGCGTATATTAAAGTTGTTGCAGTTAAAAAGCTCGTAGTTGGATTTTTGGCTGTCGCGGGCTTCATTGCAC--TCAGTGCAAT--TGTTTGCCTGCGTCG-CCATCCTTGGGTGGAACCTGTGTGGCATTAGGTTGTCGTGCAGGGGATGCCCATCTTTTACTGTGAAAAAATTAGAGTGTTCAAAGCAGGCTTATGCCGTTGAATATATTAGCATGGAATAATGAGATAGGACCTTGGTACTATTTTGTTGGTTTGCGCACCGAGGTAATGATTAACAGGGACAGTTGGGGGTATTCGTATTCCATTGTCAGAGGTGAAATTCTTGGATTTTTGGAAGACGAACTACTGCGAAAGCATTTAC-CAAGGATGTTTTCATTAATCAAGAACGAAAGTTAGGGGATCGAAGATGATTAGATACCATCGTAGTCTTAACCATAAACTATGCCGACAAGGGATTGGCGGAGTTT-CGTTTATGTCTCCGTCAGCACCTTATGAGAAATC-ACAAGTCTTTGGGTTCCGGGGGGAGTATGGTCGCAAGGCTGAAACTTAAAGAAATTGACGGAAGGGCACCACCAGGAGTGGAGCCTGCGGCTTAATTTGACTCAACACGGGAAAACTTACCAGGTCCAGACATAGTGAGGATTGACAGATTGAGAGCTCTTTCTTGATTCTATGGGTGGTGGTGCATGGCCGTTCTTAGTTGGTGAA-GTGATTTGTCTGGTTAATTCCGTTAACGAACGAGACCCCTGCCTGCTAAATAGCTTGGCGAGTGATTTT-TCACTGGCTGA-AGCTTCTTAGAGGGACGTGCGTTCTATTAGACGCAGGAAGATAGGGGCAATAACAGGTCTGTGATGCCCTTAGATGTCCTGGGCCGCACGCGCGCTACACTGATGCATTCAACGAG---TTTTACCTTGGCCGAGAGGCCTGGGCAATCTTCTGAACGTGCATCGTGATAGGGATAGATTATTGCAATTATTAATCTTGAACGAGGAATTCCTAGTAAACGCAGATCATCAATCTGCATTGATTACGTCCCTGCCCTTTGTACACACCGCC-----------------------------------------------------------------------------------------------------------------------------------------------------------------------------------------------GGGTTACTGGGATGCTTCATACGCAGTTAAAACTACTGACGTTCTTGCTTTATTCCGTATCACGCCTCAGCCAGGTGTAGATCCAGTTGAAGCAGCTGCAGCTGTAGCAGGTGAATCATCTACTGCTACTTGGACAGTTGTATGGACTGATTTATTAACAGCTTGTGATCGTTACCGTGCTAAAGCTTATCGTGTAGATCCGGTTCCAAATGCACCAGATCAGTATTTCGCATTTATCGCTTATGAATGTGATTTATTTGAGGAAGGCTCACTAGCTAACTTAACAGCATCGATTATCGGTAATGTTTTCGGGTTTAAAGCGGTTTCTGCTCTACGTTTAGAAGATATGCGTATTCCACACTCGTATTTAAAAACTTTCCAAGGTCCTGCAACTGGAATTATTGTAGAACGTGAACGTTTAAACAAATACGGTGTGCCTTTATTAGGTGCTACAGTTAAACCAAAATTAGGATTATCTGGTAAGAACTATGGTCGTGTAGTGTTTGAGGGATTAAAAGGCGGTTTAGATTTCTTAAAAGATGATGAAAATATTAACTCGCAACCATTTATGCGTTGGAGAGAGCGTTTCTTAAACTGTATGGAAGGTATTAACCGTGCTTCTGCTGCTACAGGCGAAGTTAAAGGTTCATATTTAAACGTTACAGCGGCAACTATGGAAGAAGTGTATAAACGCTCTGAATATGCTAAAGAAGTCGGTTCTATTGTTATCATGATCGATTTAGTTATGGGTTATACAGCAATTCAAAGTATTGCTTTATGGGCTCGTGAAAACGATATGCTTTTACACTTACACCGTGCTGGTAACTCTACATATGCTCGTCAAAAAAATCATGGTATTAACTTCCGTGTAATTTGTAAATGGATGCGTATGTCAGGTGTAGATCATATTCATGCTGGTACAGTAGTAGGGAAGCTAGAAGGTGATCCGTTAATGATTAAAGGTTTCTATGATACTTTACGTTTAACAACATTAGATGTTAACTTACCTTATGGTATTTTCTTTGAAATGACATGGGCAAGTTTACGTAAATGTATGCCAGTAGCTTCTGGTGGTATTCACTGTGGCCAAATGCATCAATTAGTTCACTATTTAGGTGATGATGTGATTTTACAATTCGGTGGTGGTACAATTGGTCACCCAGATGGGATTCAAGCTGGTGCAACAGCTAATCGTGTTGCGTTAGAGGCAATGGTTTTAGCTCGTAACGAAGGTGCAGATTACTTCAATAACGAAGTTGGTCCTCAAATTTTACGTAACGCTGCGAAAACTTGTGGCCCATTACAAACAGC---------------------------------------------------------------------------------------------------------------------------------------ATGCTGGCCTAATGGTATTTTGGGCTGGAGCAATGATTTTATTTGAAGTATCTCACTTCGTACCGGAAAAACCTTTATACGAGCAAGGATTTATTTGTATGCAACACCTTGCAACATTAGGTTATGGAATTGGTCCTGGTGGTGAAATTACAACTACTGTACCTTACTTTGCTGTTGGTGTAATTCATCTTATATCGTCGGCTATCTTAGGTTTTGGTGGCATCTACCATTCATTACTTGGCCCAGACACACTAGAAGAATCTTTTCCATTCTTTGGTTATGACTGGCGGGATAAAAACAAAATGACAACAATCTTAGGGATTCATTTATGTCTTTTAGGTGGAGGTGCATTTTTATTAGTAATCAAAGCAATGTATTTAGGTGGAGTTTATGATACGTGGGCTCCCGGCGGTGGTGACGTACGTTTTATTACAACTCCAACCTTAAATCCTATTGTTATTTTTGGGTATGTTTTCCGTTCTCCATTTGGTGGTGATGGGTGGGTTGTTTCAGTAAATAATATGGAAGATATTATTGGTGGGCATATTTGGGTTGGTATCCTATGTATCACAGGTGGTATTTGGCATATTTTTACTAAACCATTCGCTTGGGCTCGACGTGCATTCGTATGGTCTGGTGAAGCATATCTTTCATATAGTTTAGCAGCTATTTCTCTAATGGGTTTCACTGCTGCATTATATGCATGGTATAATAATACAGCTTATCCGAGTGAGTTATACGGCCCAACGGGGCCTGAAGCATCGCAATCTCAAGCATTTACATTCTTAGTCCGTGACCAACGACTTGGTGCTAATGTATCATCGGCTCAAGGCCCAACTGGTTTAGGAAAATATTTAATGCGATCTCCAAGTGGTGAAATTATTTTTGGTGGCGAAACAATGAGATTCTGGGACTTACGTGCACCGTGGGTTGAACCATTACGGGGTCCAAATGGTTTAGACATCAATAAAATTAAAAATGACATTCAGCCATGGCAAGAGCGTCGTGCCGCAGAATACATGACACATGCTCCGTTAGGTTCATTAAATTCAGTAGGTGG-------------------------------------------------
	Achnanthes_sp._SanNicAchnan      ---CAGTAGTCATACGCTCGTCTCAAAGATTAAGCCATGCATGTCTAAGTATAAATA-TTTTACTTTGAAACTGCGAACGGCTCATTATATCAGTTATAATTTATTGGATAGTCCCTT-ACTACTTGG-ATAACCGTAGTAATTCTAGAGCTAATACATGCGTCGATACCCCTCGT---------GGGTAGCAATTATTAGATTGAAACCAACCCC--TTTGGGGTGATGTGGTGATTCATAATAATAGAGCGGATCGCACGGCT-CACGCCGGCGACGGATCTTTCAAGTTTCTGCCCTATCAGCTTTGGATGGTACGGTATTGGCCTACCATGGCTTTAACGGGTAACGGGAAATTAGGGTTTGATTCCGGAGAGGGGGCCTGAGAGATGGCCACCACATCCAAGGAAGGCAGCAGGCGCGTAAATTACCCAATCCTAATACAGGGAGGTAGTGACAATAAATAACAATGCCGGGCC-TTTGTAGGTCTGGCAATTGGAATGAGAACAATTTAAACCCCTTATCGAGGATCAATTGGAGGGCAAGTCTGGTGCCAGCAGCCGCGGTAATTCCAGCTCCAATAGCGTATATTAAAGTTGTTGCAGTTAAAAAGCTCGTAGTTGGATTTGTGGCTGTCGTGGGCGGCCTAGCAC--TCAGTGCCAG-CGCTCTGCCCGCGTCG-CCATCCTTGGGTGGAACCTGTGTGGCATTAGGTTGTCGTGCAGGGGATGCCCATCTTTTACTGTGAAAAAATTAGAGTGTTCAAAGCAGGCTTATGCCGTTGAATATATTAGCATGGAATAATGAGATAGGACCTTGGTACTATTTTGTTGGTTTGCGCACCGAGGTAATGATTAATAGGGACAGTTGGGGGTATTCGTATTCCATTGTCAGAGGTGAAATTCTTGGATTTTTGGAAGACGAACTACTGCGAAAGCATTTAC-CAAGGATGTTTTCATTAATCAAGAACGAAAGTTAGGGGATCGAAGATGATTAGATACCATCGTAGTCTTAACCATAAACTATGCCGACAAGGGATTGGCGGAGTTT-CGT-TTTGTCTCCGTCAGCACCTTATGAGAAATC-ACAAGTCTTTGGGTTCCGGGGGGAGTATGGTCGCAAGGCTGAAACTTAAAGAAATTGACGGAAGGGCACCACCAGGAGTGGAGCCTGCGGCTTAATTTGACTCAACACGGGAAAACTTACCAGGTCCAGACATAGTGAGGATTGACAGATTGAGAGCTCTTTCTTGATTCTATGGGTGGTGGTGCATGGCCGTTCTTAGTTGGTGAA-GTGATTTGTCTGGTTAATTCCGTTAACGAACGAGACCCCTGCCTGCTAAATAGCTTGGCGAGTGATTTT-TCACTGGCTGA-AGCTTCTTAGAGGGACGTGCGTTCTATTAGACGCAGGAAGATAGGGGCAATAACAGGTCTGTGATGCCCTTAGATGTCCTGGGCCGCACGCGCGCTACACTGATGCATTCAACGAG---TTCTACCTTTGCCGAGAGGCCTGGGCAATCTTTTGAACTTGCATCGTGATAGGGATAGATTATTGCAATTATTAATCTTGAACGAGGAATTCCTAGTAAACGCAGATCATCAATCTGCATTGATTACGTCCCTGCCCTTTGTACACACCGCC----------------------------------------------------------------------------------------------------------------------------------------------------AAAGTGACCGTTACGAATCTGGTGTAATTCCTTATGCAAAAATGGGTTATTGGGATGCTTCATACGCAGTAAAAACTACTGATGTTTTAGCATTATTCCGTATTACACCTCAACCAGGTGTGGATCCAGTTGAAGCTGCTGCAGCAGTAGCTGGGGAATCATCGACTGCGACATGGACTGTTGTATGGACGGATTTACTGACTGCTTGTGATCGGTATCGTGCAAAAGCTTACCGTGTAGATCCAGTTCCTAATACTTCAGACCAATACTTCGCCTTTATTGCCTATGAATGTGATTTATTTGAAGAAGGCTCACTAGCAAATTTAACAGCATCTATTATTGGAAACGTTTTTGGATTTAAAGCTGTATCGGCATTACGTCTAGAAGATATGCGTATTCCTCATTCGTATTTAAAAACTTTCCAAGGTCCTGCAACTGGGATTATTGTAGAGCGTGAGCGTTTAAACAAATATGGTGTGCCATTATTAGGTGCAACAGTAAAACCGAAATTAGGCCTATCTGGTAAAAATTATGGACGTGTAGTTTACGAAGGTTTGAAAGGCGGTTTAGACTTCTTAAAAGATGATGAAAATATTAATTCACAACCATTTATGCGTTGGCGAGAAAGATTCTTAAACTGTATGGAAGGAATTAATCGAGCTTCAGCTGCAACTGGTGAAGTTAAGGGTTCTTACTTAAATGTAACTGCCGCTACTATGGAAGAAGTATATAAACGTGCTGAATATGCTAAAGAAGTAGGTTCGGTAATTATTATGATTGACTTAGTAATGGGTTATACAGCAATTCAAAGTATTGCTATTTGGGCTCGTGAAAATGATATGCTTTTACATTTACATCGTGCAGGGAACTCAACATATGCTCGTCAAAAAAATCATGGTATTAATTTTCGAGTAATTTGCAAATGGATGCGTATGTCTGGTGTAGATCACATCCATGCAGGTACAGTTGTAGGTAAATTAGAAGGTGATCCTTTAATGATCAAAGGTTTTTATGATACTTTAAGACTAACGACATTAGATGTTAACCTACCGTATGGTATTTTCTTCGAAATGACTTGGGCAAGTTTACGTAAATGTATGCCTGTTGCTTCTGGCGGTATTCACTGTGGTCAAATGCACCAATTAGTTCACTACTTAGGTGATGATGTAATCCTACAATTTGGTGGCGGTACAATTGGTCATCCCGACGGTATTCAAGCAGGTGCTACAGCAAATCGTGTTGCGTTAGAAGCCATGATTTTAGCACGTAATGAGGGTGCTGATTATTTTAATAATGAGGTAGGCCCTCAAATTTTACGCAATGCTGCAAAAACGTGTGGTCCA--------------------------------------------------------------------------------------------------------------------------------------------------ATGCGGGGCTAATGGTTTTTTGGGCTGGAGCTATGATATTATTTGAAGTTTCACATTTTGTACCAGAAAAGCCCTTATATGAGCAAGGATTTATCTGTATGCAGCATTTAGCAACATTAGGGTATGGAATTGGACCTGGTGGTGAAATTACCACAACTGTTCCTTATTTTGCAGTTGGGGTTATTCATTTAATTTCGTCTGCGGTTTTAGGATTTGGTGGCATTTATCATTCATTATTAGGACCGGATACGTTAGAAGAGTCATTTCCGTTTTTTGGTTACGATTGGCGTGATAAAAACAAAATGACGACAATTCTAGGAATTCACTTATGCCTTTTAGGTGGGGGTGCATTTTTATTAGTGATCAAAGCAATGTATTTAGGAGGAGTTTATGATACTTGGGCTCCAGGCGGTGGTGACGTTCGCTTTATTACAACTCCAACTTTAAATCCAATTGTTATTTTTGGGTACGTTTTCCGATCACCATTTGGGGGTGATGGCTGGGTTGTTTCAGTAAACAATATGGAAGATATTATTGGTGGTCATATTTGGGTAGGTATTTTATGCATCACTGGTGGGATTTGGCATATTTTCACTAAACCTTTTGCTTGGGCACGCCGAGCGTTTGTCTGGTCAGGAGAAGCATATCTTTCATATAGTTTAGCAGCAATTTCGTTAATGGGATTCACAGCTTCACTATATTCTTGGTATAATAATACAGCATATCCAAGTGAACTCTACGGTCCGACAGGTCCTGAAGCCTCACAATCTCAAGCATTCACATTCTTAGTTCGTGATCAACGCTTAGGTGCGAATGTCTCATCTGCTCAAGGTCCCACAGGATTAGGAAAATATTTAATGCGTTCTCCGAGTGGGGAGATTATATTTGGTGGTGAAACAATGCGATTTTGGGATCTACGGGCACCTTGGGTTGAACCATTACGTGGCCCTAATGGCTTAGATATCAACAAAATAAAAAACGATATTCAACCTTGGCAAGAACGTCGTGCTGCAGAATATATGACACATGCGCCTTTAGGATCACTAAATTCTGTAGGTGG-------------------------------------------------
	Eunotia_bilunaris                TGCCAGTAGTCATACGCTCGTCTCAAAGATTAAGCCATGCATGTCTAAGTATAAATC-TTTTACTTTGAAACTGCGAATGGCTCATTATATCAGTTATAGTTTATTTGATAGTCCCTT-ACTACTTGG-ATAACCGTAGTAATTCTAGAGCTAATACATGCGTCAATACCCGTCTA---------GGGTAGTATTTATTAGATGGAAACCAACCCC--TTCGGGGTGATGTGGTGATTCATAATAAGCTTGCGAATCGCACGGCT-CT-GCCGGCGATGGATCATTCAAGTTTCTGCCCTATCAGCTTTGGATGGTAGGGTATTGGCCTACCATGGCTTTAACGGGTAACGGGAAATTAGGGTTTGATTCCGGAGAGGGAGCCTGAGAGACGGCTACCACATCCAAGGAAGGCAGCAGGCGCGTAAATTACCCAATCCTGACACAGGGAGGTAGTGACAATAAATAACAATGCCGGGCC-TTTCTAGGTCTGGCAATTGGAATGAGAACAATTTAAACCCCTTATCGAGGATCCATTGGAGGGCAAGTCTGGTGCCAGCAGCCGCGGTAATTCCAGCTCCAATAGCGTATATTAAAGTTGTTGCAGTTAAAAAGCTCGTAGTTGGATTTGTGGCAGGTGCGTGCTGCCCGACAC--TTTGTGTT-G-GTGTTGGTACGTGCCG-CCATCCTTGGGTGGAACCTGTGTGGCATTAGGTTGTCGTGCAGGGGATGCCCATCTTTTACTGTGAAAAAATTAGAGTGTTCAAAGCAGGCTTATGCCGTTGAATATATTAGCATGGAATAATGAGATAGGACCTTGGTACTATTTTGTTGGTTTGCGCACCAAGGTAATGATTAATAGGGACAGTTGGGGGTATTCGTATTCCATTGTCAGAGGTGAAATTCTTGGATTTCTGGAAGACGAACTACTGCGAAAGCATTTAC-CAAGGATGTTTTCATTAATCAAGAACGAAAGTTAGGGGATCGAAGATGATTAGATACCATCGTAGTCTTAACCATAAACTATGCCGACAAGGGATTGGCGGGGTCA-CAT-TTTGTCTCCGTCAGCACCTTATGAGAAATC-ACAAGTCTTTGGGTTCCGGGGGGAGTATGGTCGCAAGGCTGAAACTTAAAGAAATTGACGGAAGGGCACCACCAGGAGTGGAGCCTGCGGCTTAATTTGACTCAACACGGGAAAACTTACCAGGTCCAGACATAGTGAGGATTGACAGATTGAGAGCTCTTTCTTGATTCTATGGGTGGTGGTGCATGGCCGTTCTTAGTTGGTGGA-GTGATTTGTCTGGTTAATTCCGTTAACGAACGAGACCCCTGCCTGCTAAATAGTTGGGTTAGTGATTAG-TCACTGACTGC-AGCTTCTTAGAGGGACGTGCATTCTATTAGATGCAGGAAGATAGGGGCAATAACAGGTCTGTGATGCCCTTAGATGTCCTGGGCCGCACGCGCGCTACACTGATGCATTCAACGAG---TTTTTCCTTGGCCGAGAGGCCTGGGCAATCT-TTGAACGTGCATCGTGATAGGGATAGATTATTGCAATTATTAATCTTCAACGAGGAATTCCTAGTAAACGCAGATCATCAATCTGCATTGATTACGTCCCTGCCCTTTGTACACACCGCCCGTCGCACCTACCGATTGAATGGTCCGGTGAAGCCTCGGGATTGTGACGATTTCCCTTTATTGGGAGGTTGTTGCGAGAACTTGTCTAAACCTTATCATTTAGAGGAAGGTGAA-----TCAATCTGTATCAGAACGGACTCGAATTAAAAGTGACCGTTACGAATCTGGTGTAATCCCTTATGCTAAAATGGGTTACTGGGATGCTTCATATGCAGTAAAAACTACTGACGTTCTTGCATTATTCCGTATTACACCACAACCAGGTGTAGATCCAGTAGAAGCTGCTGCTGCAGTTGCTGGTGAATCTTCTACAGCAACATGGACTGTTGTATGGACAGATTTATTAACAGCTTGTGATCGTTACCGTGCTAAAGCTTATCGTGTAGATCCAGTTCCTAATACAACAAATCAATACTTTGCTTTCATCGCATATGAAGGTGATTTATTTGAAGAAGGTTCTTTATCTAACTTAACAGCATCTATTATTGGTAACGTTTTCGGATTTAAAGCAGTATCTGCTTTACGTTTAGAAGATATGCGTATTCCTCACTCATATTTAAAAACATTCCAAGGTCCAGCTACAGGTATTATTGTAGAACGTGAACGTTTAAACAAATATGGTACTCCATTATTAGGAGCAACAGTAAAACCAAAATTAGGTCTTTCTGGTAAAAACTACGGTCGTGTAGTATACGAAGGTTTAAAAGGTGGTTTAGACTTCTTAAAAGATGACGAAAACATTAACTCTCAACCATTTATGCGTTGGAGAGAACGTTACTTAAACTGTATAGAAGGTATTAACCGTGCTGCTGCTGCAACAGGTGAAGTTAAAGGTTCATATTTAAACGTTACTGCAGCTACTCAAGAAGAAGTTTATAAACGTGCATTATTTGCTAAAGAACTTGGATCTGTAATTATTATGATCGACTTAGTAATGGGCTATACAGCAATTCAAACAATTGCTCTTTGGGCACGTGAACACGATATGATTTTACATTTACACCGTGCTGGTAACTCTACATACGCTCGTCAAAAAAATCATGGTATTAACTTCCGTGTTATTTGTAAATGGATGCGTATGTCTGGTGTAGATCATATTCATGCCGGTACAGTTGTTGGTAAATTAGAAGGTGATCCTTTAATGATTAAAGGTTTCTATGATACATTACGTTTAACAAAACTTGAAGTAAATTTACCTTATGGTATATTCTTCGAAATGGGATGGGCTAGTTTACGTAAATGTTTACCAGTTGCATCTGGTGGTATTCATGCAGGTCAAATGCACCAATTAGTACATTATTTAGGTGATGACGTTATATTACAATTTGGTGGTGGTACAATTGGTCACCCAGATGGTATTCAAGCAGGTGCTACAGCTAACCGTGTTGCTTTAGAATCAATGATTTTAGCTCGTAACGAAGGTGCTGACTATTTCAATAGTCAAGTAGGTCCACAAATTTTACGCGATGCGGCAAAAACATGTGGTCCATTACAAACAGCTTTAGATTTATGGAAAGACATTAGTTTTAACTATACATCAACAGATACAGCTGACTTTGCTCAAACAGCTACTGCAAACGTATAA---TCGTTTAATTAATGTTTCAGGTAAATTATTAGGTGCTCACGTAGCACACGCTGGTTTAATGGTATTCTGGGCAGGTGCAATGGTATTATATGAAGTATCACACTTTGTCCCAGAAAAACCTTTATATGAACAAGGTTTTATTTGTATTCAACATTTAGCAACATTAGGTTATGGCGTTGGTCCTGGTGGTGAAATTGTTTCAACTGTACCATATTTTGCAGTAGGTGTAATTCATTTAATTTCATCAGCTGTTTTAGGTTTTGGAGGAATTTATCATTCATTATTAGGTCCGGATACATTAGAAGAATCATTCCCATTCTTCGGTTATGACTGGCGTGATAAAAATAAAATGACAACAATCCTAGGTATTCACTTATGTGTTTTAGGTCTAGGTTCTTTCTTATTAGTTGTAAAAGCAATGTATTTAGGTGGTGTTTATGACACTTGGGCACCTGGTGGTGGCGACGTTCGTTATATAACAACTCCTACTTTAAACCCAATTGTAATATTTGGTTACGTATTCCGTTCTCCATTCGGTGGAGATGGTTGGGTAGTAGCTGTAAATAATATGGAAGATCTTGTTGGTGGTCATATTTGGGTTGCAATATTATGTATTACTGGTGGTATATTCCACATTTTCACTAAACCGTTTGCTTGGGCACGTCGTGCTTTTGTTTGGTCAGGTGAAGCATACTTATCTTATAGTTTAGCTGCTATCTGTATTATGGGTTTAACAGCTTCATTATATTCTTGGTATAATAATACAGCATATCCAAGTGAATTCTATGGTCCAACTGGTCCAGAAGCTTCACAAGCTCAAGCATTTACATTCTTAGTTCGTGACCAACGTTTAGGTGCTAATATATCTTCAGCTCAAGGTCCAACTGGTTTAGGTAAATATTTAATGCGTTCACCAAGTGGAGAAATTATTTTTGGTGGTGAAACGATGCGTTTCTGGGATTTACGTGCACCATGGGTTGAACCATTACGTGGTCCAAATGGTTTAGATATCAATAAAATTAAAAATGATATTCAACCTTGGCAAGAAAGACGTGCAGCAGAATATATGACACATGCTCCATTAGGTTCACTTAACTCTGTAGGTGGTGTAGCAACAGAAATTAACTCAGTAAACTATGTATCGCCTCGTTCATGG
	Eunotia_sp.                      TGCCAGTAGTCATACGCTCGTCTCAAAGATTAAGCCATGCATGTCTAAGTATAAATC-TTTTACTTTGAAACTGCGAATGGCTCATTATATCAGTTATAGTTTATTTGATAGTCCCTT-ACTACTTGG-ATAACCGTAGTAATTCTAGAGCTAATACATGCGTCAATACCCGTCAA---------GGGTAGTATTTATTAGATGGAAACCAACCCC--TTCGGGGTGATGTGGTGATTCATAATAAGTTTACGAATCGCACGGCG-TT-GCCGGCGATGGATCATTCAAGTTTCTGCCCTATCAGCTTTGGATGGTAGGGTATTGGCCTACCATGGCTTTAACGGGTAACGGGAAATTAGGGTTTGATTCCGGAGAGGGAGCCTGAGAGACGGCTACCACATCCAAGGAAGGCAGCAGGCGCGTAAATTACCCAATCCTGACACAGGGAGGTAGTGACAATAAATAACAATGCCGGGCCTTTTCTAGGTCTGGCAATTGGAATGAGAACAATTTAAACCCCTTATCGAGTATCAATTGGAGGGCAAGTCTGGTGCCAGCAGCCGCGGTAATTCCAGCTCCAATAGCGTATATTAAAGTTGTTGCAGTTAAAAAGCTCGTAGTTGGATTTGTGGCAGGCGTCGGCGGCCCGACAC--TGTGTGTG-G-GTGCCTGTTGGCGCCG-CCATCCTTGGGTGGAACCTGTGTGGCATTAGGTTGTCGTGCAGGGGATGCCCATCGTTTACTGTGAAAAAATTAGAGTGTTCAAAGCAGGCTTATGCCGTTGAATATATTAGCATGGAATAATGAGATAGGACCTTGGTACTATTTTGTTGGTTTGCGCACCAAGGTAATGATTAATAGGGACAGTTGGGGGTATTCGTATTCCATTGTCAGAGGTGAAATTCTTGGATTTTTGGAAGACGAACTACTGCGAAAGCATTTAC-CAAGGATGTTTTCATTAATCAAGAACGAAAGTTAGGGGATCGAAGATGATTAGATACCATCGTAGTCTTAACCATAAACTATGCCGACAAGGGATTGGCGGGGTTT-CTT-TTTGTCTCCGTCAGCACCTTATGAGAAATC-ACAAGTCTTTGGGTTCCGGGGGGAGTATGGTCGCAAGGCTGAAACTTAAAGAAATTGACGGAAGGGCACCACCAGGAGTGGAGCCTGCGGCTTAATTTGACTCAACACGGGAAAACTTACCAGGTCCAGACATAGTGAGGATTGACAGATTGAGAGCTCTTTCTTGATTCTATGGGTGGTGGTGCATGGCCGTTCTTAGTTGGTGGA-GTGATTTGTCTGGTTAATTCCGTTAACGAACGAGACCCCTGCCTGCTAAATAGTTGGGCGAGTGATTAG-TCACTGGCTGC-AGCTTCTTAGAGGGACGTGCATTCTATTAGATGCAGGAAGATAGGGGCAATAACAGGTCTGTGATGCCCTTAGATGTCCTGGGCCGCACGCGCGCTACACTGATGCATCCAACGAG--TTCTTTCCTTGGCCGAGAGGCCTGGGCAATCT-TTGAACGTGCATCGTGATAGGGATAGATTATTGCAATTATTAATCTTCAACGAGGAATTCCTAGTAAACGCAGATCATCAATCTGCATTGATTACGTCCCTGCCCTTTGTACACACCGCCCGTCGCACCTAC-------------------------------------------------------------------------------------------------------------------------------------------GTGACCGTTACGAATCTGGTGTAATCCCTTATGCTAAAATGGGTTACTGGGATGCTTCATATGCAGTAAAAGTTACTGACGTTCTTGCATTATTCCGTATTACACCACAACCAGGTGTAGACCCAGTAGAAGCTGCTGCTGCAGTTGCTGGTGAATCTTCTACAGCAACATGGACTGTTGTATGGACAGATTTATTAACAGCTTGTGATCGTTACCGAGCTAAAGCTTACCGTGTAGATCCAGTTCCTAGTACAACAAATCAATATTTTGCTTTCATCGCATATGAAGGTGACTTATTCGAAGAAGGTTCTTTAGCTAACTTAACAGCATCTATTATTGGTAACGTTTTCGGATTTAAAGCAGTATCTGCTTTACGTTTAGAAGATATGCGTATTCCTCACTCATACTTAAAAACATTCCAAGGTCCAGCTACAGGTATCATTGTAGAACGCGAACGTTTAAACAAATACGGTGTTCCATTATTAGGTGCAACAGTAAAACCAAAATTAGGTCTTTCTGGTAAAAACTATGGCCGTGTAGTATATGAAGGTTTAAAAGGTGGTTTAGACTTCTTAAAAGATGACGAAAACATTAACTCTCAACCATTTATGCGTTGGAGAGAACGCTATTTATACTGTATAGAAGGTATTAACCGTGCCGCTTGTTCTACAGGTGAAGTTAAAGGTTCATACTTAAACGTTACTGCGGCTACTCAAGAAGAAGTTTACAAACGTGCTGCCTTTGCTAAAGAACTTGGTTCTGTTATTATTATGATCGACTTAGTAATGGGTTACACATCAATCCAAACAACTGCTATTTGGGCGCGTGAAAACGATATGATTTTACACTTACACCGTGCAGGTAACTCTACATATGCTCGTCAAAAAAATCATGGTATTAACTTCCGTGTTATTTGTAAATGGATGCGTATGTCTGGTGTAGACCATATTCATGCTGGTACAGTTGTTGGTAAGTTAGAAGGTGATCCTTTAATGATTAAAGGTTTTTATGACACATTACGTTTAATGAAACTTGAAGTAAATTTACCTTACGGTCAATTCTTCGAAATGGGATGGGCTAGTTTACGTAAATGTCTACCTGTTGCATCTGGTGGTATTCACGCAGGTCAAATGCACCAATTAATTCACTACTTAGGTGATGACGTTGTATTACAATTCGGTGGTGGTACAATTGGTCACCCAGATGGTATTCAAGCAGGTGCTACAGCAAACCGTGTTGCTTTAGAAGCAATGGTTATAGCTCGTAATGAAGGCGCTGATTACTTCAATAGCCAAGTAGGTCCACAAATTTTACGCGACGCTGCAAAAA--------------------------------------------------------------------------------------------------------------------------------------------------------------CGCTGGTTTGATGGTATTTTGGGCAGGTGCAATGGTATTATATGAAGTATCACACTTCGTACCAGAAAAACCGTTATATGAACAAGGTTTTATTTGTATTCAACATTTAGCAACCTTAGGTTATGGAGTTGGTCCGGGCGGTGAAATTACTTCAACTGTCCCATATTTCGCAATAGGTGTAATTCATTTAATTTCATCAGCTGTTTTAGGTTTTGGAGGAATTTATCACTCATTATTAGGTCCAGATACATTAGAAGAATCATTCCCATTCTTTGGTTATGACTGGCGTGATAAAAACAAAATGACAACAATTCTAGGCATTCACTTATGTGTTCTAGGTTTAGGTTCTTTCTTATTAGTTGTTAAAGCGATGTATATAGGTGGTGTTTATGATACTTGGGCACCTGGTGGTGGTGACGTTCGTTACATTACAACTCCTACGTTAAACCCAATTGTAATTTTTGGTTACGTATTCCGTTCTCCATTCGGCGGAGATGGTTGGGTTGTAGCAGTAAATAATATGGAAGATCTTGTAGGTGGTCATATTTGGGTTGCAATATTATGTATTGTTGGTGGTCTATTCCACATTTTTACTAAACCATTTGCTTGGGCACGTCGTGCTTTTGTTTGGTCAGGTGAAGCATATTTATCTTATAGTTTAGCTGCTATTTCAATGATGGGATTAACAGCTTCATTATATTCTTGGTATAATAATACAGCATATCCAAGTGAGTTCTATGGTCCAACTGGTCCAGAAGCTTCACAAGCTCAAGCATTTACGTTCTTAGTTCGAGATCAACGTTTAGGTGCTAATGTTTCTTCAGCACAAGGTCCAACTGGTTTAGGTAAATACTTAATGCGTTCACCAAGTGGAGAAATTATTTTTGGTGGTGAAACTATGCGTTTCTGGGATTTACGTGCACCATGGGTTGAACCATTACGTGGTCCAAATGGTTTAGATATCAATAAAATTAAAAATGATATTCAACCTTGGCAAGAACGTCGTGCAGCAGAATATATGACACACGCTCCATTAGGTTCACTTAACTCTGTAGGTGG-------------------------------------------------
	Eunotia_pectinalis               TGCCAGTAGTCATACGCTCGTCTCAAAGATTAAGCCATGCATGTCTAAGTATAAATC-TTTTACTTTGAAACTGCGAATGGCTCATTATATCAGTTATAGTTTATTTGATAGTCCCTT-ACTACTTGG-ATAACCGTAGTAATTCTAGAGCTAATACATGCGTCAATACCCATCTC---------GGGTAGTATTTATTAGATGGAAACCAACTCC--TTCGGGGTGATGTGGTGATTCATAATAAGCTTGCGGATCGCACGGCT-TT-GCCGGCGATGGATCATTCAAGTTTCTGCCCTATCAGCTTTGGATGGTAGGGTATTGGCCTACCATGGCTTTAACGGGTAACGGGAAATTAGGGTTTGATTCCGGAGAGGGAGCCTGAGAGACGGCTACCACATCCAAGGAAGGCAGCAGGCGCGTAAATTACCCAATCCTGACACAGGGAGGTAGTGACAATAAATAACAATGCCGGGCC-TTATTAGGTCTGGCAATTGGAATGAGAACAATTTAAACCCCTTATCGAGGATCCATTGGAGGGCAAGTCTGGTGCCAGCAGCCGCGGTAATTCCAGCTCCAATAGCGTATATTAAAGTTGTTGCAGTTAAAAAGCTCGTAGTTGGATTTGTGGCAGGTGTGTACGGCCCGACAC--TGTGTGTG-G-GTGCCTGTGCGCGCCG-CCATCCTTGGGTGGAACCTGTGTGGCATTAAGTTGTCGTGCAGGGGATGCCCATCCTTTACTGTGAAAAAATTAGAGTGTTCAAAGCAGGCTTATGCCGTTGAATATATTAGCATGGAATAATGAGATAGGACCTTGGTACTATTTTGTTGGTTTGCGCACCAAGGTAATGATTAATAGGGACAGTTGGGGGTATTCGTATTCCATTGTCAGAGGTGAAATTCTTGGATTTCTGGAAGACGAACTACTGCGAAAGCATTTAC-CAAGGATGTTTTCATTAATCAAGAACGAAAGTTAGGGGATCGAAGATGATTAGATACCATCGTAGTCTTAACCATAAACTATGCCGACAAGGGATTGGCGGGGTCT-CA--TTTGTCCCCGTCAGCACCTTATGAGAAATC-ACAAGTCTTTGGGTTCCGGGGGGAGTATGGTCGCAAGGCTGAAACTTAAAGAAATTGACGGAAGGGCACCACCAGGAGTGGAGCCTGCGGCTTAATTTGACTCAACACGGGAAAACTTACCAGGTCCAGACATAGTGAGGATTGACAGATTGAGAGCTCTTTCTTGATTCTATGGGTGGTGGTGCATGGCCGTTCTTAGTTGGTGGA-GTGATTTGTCTGGTTAATTCCGTTAACGAACGAGACCCCTGCCTGCTAAATAGCTGGGCGAGTGATTAG-TCACTGGCTGC-GGCTTCTTAGAGGGACGTGCATTCTATCAGATGCAGGAAGATAGGGGCAATAACAGGTCTGTGATGCCCTTAGATGTCCTGGGCCGCACGCGCGCTACACTGATGCATTCAACGAG---TCTTACCTTGGCCGAGAGGCCTGGGCAATCTTGTAAACGTGCATCGTGATAGGGATAGATTATTGCAATTATTAATCTTCAACGAGGAATTCCTAGTAAACGCAGATCATCAATCTGCATTGATTACGTCCCTGCCCTTTGTACACACCGCCCGTCGCACCTACCGATTGAATGGTCCGGTGAAGCCTCGGGATTGGGACAATTTCCCTTCATTGGGAGGTTGTCGCGAGAACTTGTCTAAACCTTATCATTTAGAGGAAGGTGAAATGTCTCAATCTGTATCAGAACGGACTCGAATCAAAAGTGACCGTTACGAATCTGGTGTAATCCCTTATGCGAAAATGGGTTACTGGGATGCTTCATATGCAGTAAAAGCTACTGACGTTTTAGCATTATTCCGTGTTACACCACAACCAGGTGTAGACCCAGTAGAAGCTGCTGCTGCAGTTGCTGGTGAATCTTCTACTGCAACATGGACTGTTGTATGGACAGATTTATTAACAGCTTGTGATCGTTACCGTGCGAAAGCTTATCGTGTAGATCCAGTACCTAATACAACAGATCAATATTTTTCTTTCATCGCGTATGAAGGTGATTTATTTGAAGAAGGTTCTTTAGCTAACTTAACAGCATCTATTATTGGTAACGTTTTTGGATTTAAAGCAGTATCTGCTTTACGTTTAGAAGATATGCGTATTCCTCATTCATATTTAAAAACATTCCAAGGTCCTGCAACAGGTATTATTGTAGAACGTGAACGTTTAAACAAATACGGTGTTCCATTATTAGGTGCAACAGTAAAACCTAAATTAGGTCTTTCTGGTAAAAACTATGGCCGTGTAGTATATGAAGGTTTAAAAGGTGGTTTAGACTTCTTAAAAGATGACGAAAACATTAACTCACAACCATTTATGCGTTGGAGAGAACGTTTCTTATACTGTATAGAAGGTATTAACCGTGCTGCTGCTGCTACAGGTGAAGTTAAAGGTTCATACTTAAACGTTACTGCAGCTACTCAAGACGAAATCTTCAAACGTGCTGAGTTTGCTAAAGAAATCGGGTCTGTAATTGTTATGATTGACTTAGTATTAGGTTACACAGCAATTCAAACAACTGCAATTTGGGCACGTGAAAATGACATGATTTTACATTTACACCGTGCAGGTAACTCTACATATGCTCGTCAAAAAAATCACGGTATTAACTTCCGTGTTATTTGTAAATGGATGCGTATGTCTGGTGTAGATCATATTCACGCTGGTACAGTAGTTGGTAAATTAGAAGGTGATCCTTTAATGATTAAAGGTTTCTATGACACATTACGTTTAACAACACTTGAAGTAAACTTACCTTATGGTCAATTCTTCGAAATGGGCTGGGCTAGTTTACGTAAATGTATGCCTGTTGCATCTGGTGGTATTCACGCAGGTCAAATGCACCAATTAGTTCACTATTTAGGTGATGATGTTGTATTACAATTCGGTGGTGGTACAATTGGTCACCCGGATGGTATTCAAGCAGGTGCTACAGCAAACCGTGTTGCTTTAGAATCAATGATTATAGCTCGTAACGAAGGCGCTGACTATTTTAATAGTCAAGTAGGTCCACAAATTTTACGCGACGCTGCTAAAACATGTGGTCCATTACAAACAGCTTTAGATTTATGGAAAGATATTAGTTTTAACTATACATCTACAGATACAGCTGACTTCGCAACAACACCTACAGCAAACGTATAATGCTCGTTTAATTAATGTTTCAGGTAAATTATTAGGTGCTCATGTAGCACATGCTGGTTTAATGGTATTTTGGGCTGGTGCAATGGTATTATATGAAGTATCACATTTTGTACCAGAAAAACCTTTATATGAACAAGGTTTTATTTGTATTCAACATTTAGCAACATTAGGTTATGGAATTGGTCCTGGTGGTGAAATTATTTCAACTGTACCATATTTTGCAGTAGGTGTAATTCATTTAATTTCATCAGCAGTTTTAGGATTTGGCGGAATTTATCATTCACTATTAGGTCCAGATACATTAGAAGAATCATTCCCATTCTTTGGTTATGATTGGCGTGATAAAAATAAAATGACAACAATTCTAGGCATTCATTTAATTGTTCTAGGGTTAGGTTCTTTCTTATTAGTTGTTAAAGCAATGTATTTAGGTGGTGTTTATGATACTTGGGCACCTGGTGGTGGTGACGTTCGTTTAATAACAACTCCTACTTTAAATCCAATTGTAGTTTTTGGTTATGTATTCCGTTCTCCATTTGGTGGAGATGGTTGGGTTGTGTCTGTAAATAATATGGAAGATATTGTTGGTGGTCACATTTGGGTTTCAATATTATGTATTATTGGTGGTTTATTCCACATTTTCACTAAACCATTTGCATGGGCACGTCGTGCTTTTGTTTGGTCAGGTGAAGCGTATTTATCTTATAGTCTAGCTGCTATTTCAATTATGGGATTCACAGCTTCATTATATTCTTGGTACAATAATACAGCATATCCTAGTGAATTATATGGTCCAACTGGTCCAGAAGCTTCACAAGCTCAAGCATTTACATTCTTAGTTCGAGATCAACGTTTAGGTGCAAATGTATCATCAGCACAAGGTCCAACTGGTTTAGGTAAATACTTAATGCGTTCACCAAGTGGAGAAATTATCTTCGGTGGTGAAACTATGCGTTTCTGGGATTTACGTGCACCATGGGTTGAACCATTACGTGGTCCAAATGGTTTAGATATCAATAAAATTAAAAATGATATTCAACCTTGGCAAGAACGTCGTGCAGCAGAGTATATGACTCACGCTCCATTAGGTTCACTTAATTCTGTAGGTGGTGTAGCAACAGAAATTAACTCAGTAAACTATGTATCACCTCGTTCATGG
	Eunotia_glacialis                TGCCAGTAGTCATACGCTCGTCTCAAAGATTAAGCCATGCATGTCTAAGTATAAATC-TTTTACTTTGAAACTGCGAATGGCTCATTATATCAGTTATAGTTTATTTGATAGTCCCTT-ACTACTTGG-ATAACCGTAGTAATTCTAGAGCTAATACATGCGTCAATACCCGTCAA---------GGGTAGTATTTATTAGATGGAAACCAACCCC--TTCGGGGTGATGTGGTGATTCATAATAAGTTTACGAATCGCACGGCG-TT-GCCGGCGATGGATCATTCAAGTTTCTGCCCTATCAGCTTTGGATGGTAGGGTATTGGCCTACCATGGCTTTAACGGGTAACGGGAAATTAGGGTTTGATTCCGGAGAGGGAGCCTGAGAGACGGCTACCACATCCAAGGAAGGCAGCAGGCGCGTAAATTACCCAATCCTGACACAGGGAGGTAGTGACAATAAATAACAATGCCGGGCCTTTTCTAGGTCTGGCAATTGGAATGAGAACAATTTAAACCCCTTATCGAGTATCAATTGGAGGGCAAGTCTGGTGCCAGCAGCCGCGGTAATTCCAGCTCCAATAGCGTATATTAAAGTTGTTGCAGTTAAAAAGCTCGTAGTTGGATTTGTGGCAGGCGTCGGCGGCCCGACAC--TGTGTGTG-G-GTGCCTGTTGGCGTCG-CCATCCTTGGGTGGAACCTGTGTGGCATTAGGTTGTCGTGCAGGGGATGCCCATCGTTTACTGTGAAAAAATTAGAGTGTTCAAAGCAGGCTTATGCCGTTGAATATATTAGCATGGAATAATGAGATAGGACCTTGGTACTATTTTGTTGGTTTGCGCACCAAGGTAATGATTAATAGGGACAGTTGGGGGTATTCGTATTCCATTGTCAGAGGTGAAATTCTTGGATTTTTGGAAGACGAACTACTGCGAAAGCATTTAC-CAAGGATGTTTTCATTAATCAAGAACGAAAGTTAGGGGATCGAAGATGATTAGATACCATCGTAGTCTTAACCATAAACTATGCCGACAAGGGATTGGCGGGGTTT-CTT-TTTGTCTCCGTCAGCACCTTATGAGAAATC-ACAAGTCTTTGGGTTCCGGGGGGAGTATGGTCGCAAGGCTGAAACTTAAAGAAATTGACGGAAGGGCACCACCAGGAGTGGAGCCTGCGGCTTAATTTGACTCAACACGGGAAAACTTACCAGGTCCAGACATAGTGAGGATTGACAGATTGAGAGCTCTTTCTTGATTCTATGGGTGGTGGTGCATGGCCGTTCTTAGTTGGTGGA-GTGATTTGTCTGGTTAATTCCGTTAACGAACGAGACCCCTGCCTGCTAAATAGTTGGGCGAGTGATTAG-TCACTGGCTGC-AGCTTCTTAGAGGGACGTGCATTCTATTAGATGCAGGAAGATAGGGGCAATAACAGGTCTGTGATGCCCTTAGATGTCCTGGGCCGCACGCGCGCTACACTGATGCATCCAACGAG--TTCTTTCCTTGGCCGAGAGGCCTGGGCAATCT-TTGAACGTGCATCGTGATAGGGATAGATTATTGCAATTATTAATCTTCAACGAGGAATTCCTAGTAAACGCAGATCATCAATCTGCATTGATTACGTCCCTGCCCTTTGTACACACCGCCCGTCGCACCTACCGATTGAATGGTCCGGTGAAGCCTCGGGATTGTGACGGCTTCCCTTCACTGGGAGGCTGTTGCGAGAACTTGTCTAAACCTTATCATTTAGAGGAAGGTGAAATGTCTCAATCTGTATCAGAACGGACTCGAATTAAAAGTGACCGTTACGAATCGGGTGTAATCCCTTATGCTAAAATGGGTTACTGGGATGCTTCATATGCAGTAAAAGTTACTGATGTTCTTGCATTATTCCGGATTACACCACAACCAGGTGTAGACCCAGTAGAAGCTGCTGCGGCGGTTGCTGGTGAATCTTCTACAGCAACATGGACAGTTGTATGGACAGATTTATTAACAGCTTGTGATCGTTACCGAGCTAAAGCTTACCGTGTAGATCCAGTTCCTAATACAACAAATCAATATTTTGCTTTCATCGCATATGAAGGTGACTTATTCGAAGAAGGTTCTTTAGCTAACTTAACAGCATCTATTATTGGTAACGTTTTCGGATTTAAAGCAGTATCTGCTTTACGTTTAGAAGATATGCGTATTCCTCACTCATACTTAAAAACATTCCAAGGTCCAGCTACAGGTATCATTGTAGAACGTGAACGTTTAAACAAATATGGTGTTCCATTATTAGGTGCAACAGTAAAACCAAAATTAGGTCTTTCTGGTAAAAACTACGGCCGTGTAGTATATGAAGGTTTAAAAGGTGGTTTAGACTTCTTAAAAGATGACGAAAACATTAACTCTCAACCGTTTATGCGTTGGAGAGAACGTTTTTTATACTGTATCGAAGGTATTAACCGTGCCGCTTGTTCTACAGGTGAAGTTAAAGGTTCGTACTTAAACGTTACTGCAGCTACTCAAGAAGAAGTTTACAAACGTGCTGCCTTTGCTAAAGAACTTGGTTCTGTTATTATTATGATCGACTTAGTAATGGGTTACACATCAATCCAAACAACTGCTATTTGGGCACGTGAAAACGATATGATTTTACACTTACACCGTGCAGGTAACTCTACATATGCTCGTCAAAAAAATCATGGTATTAACTTCCGTGTTATTTGTAAATGGATGCGTATGTCTGGTGTAGACCATATCCACGCTGGTACAGTTGTTGGTAAGTTAGAAGGTGATCCTTTAATGATTAAAGGTTTTTATGACACATTACGTTTAACGAAACTTGAAGTAAATTTACCTTATGGTCAATTCTTCGAAATGGGATGGGCTAGTTTACGTAAATGTATGCCTGTTGCATCTGGTGGTATTCACGCAGGTCAAATGCACCAATTAGTTCACTACTTAGGTGATGACGTTGTATTACAATTCGGTGGTGGTACAATTGGTCACCCAGATGGTATTCAAGCAGGTGCTACAGCAAACCGTGTTGCTTTAGAAGCAATGGTTATCGCTCGTAATGAAGGCGCTGATTACTTCAATAGCCAAGTAGGTCCACAAATTTTACGCGACGCTGCAAAAACATGTGGTCCATTACAAACAGCTTTAGATTTATGGAAAGACATTAGTTTCAACTATACATCTACTGATACAGCAGACTTCGCACAAACAGCTACAGCAAACGTATAATGCTCGTTTAATCAATGTTTCAGGTAAATTACTAGGTGCGCACGTAGCACACGCTGGTTTGATGGTATTTTGGGCAGGTGCAATGGTATTATATGAAGTATCACATTTCGTACCAGAAAAACCGTTATATGAACAAGGTTTTATTTGTATTCAACATTTAGCAACCTTAGGTTATGGAGTTGGTCCCGGCGGTGAAATTACTTCAACTGTACCATATTTCGCAATAGGTGTAATTCATTTAATTTCATCAGCTGTTTTAGGTTTTGGAGGAATTTATCACTCATTATTAGGTCCAGATACATTAGAAGAATCATTCCCATTTTTTGGTTATGACTGGCGTGATAAAAACAAAATGACAACAATTCTAGGCATTCACTTATGTGTTCTAGGTTTAGGTTCTTTCTTATTAGTTGTTAAAGCGATGTATATAGGTGGTGTTTATGATACTTGGGCACCTGGTGGTGGTGACGTTCGTTACATCACCACTCCTACGTTAAACCCAATTGTAATTTTTGGTTACGTATTCCGTTCTCCATTCGGCGGAGATGGTTGGGTTGTAGCAGTAAATAATATGGAAGATCTTGTTGGTGGTCATATTTGGGTTGCAATATTATGTATTGTTGGTGGTCTATTCCACATTTTTACTAAACCATTTGCTTGGGCACGTCGTGCTTTTGTTTGGTCAGGTGAAGCATATTTATCTTATAGTTTAGCTGCTCTTTCAATAATGGGAGTAACAGCTTCATTATATTCTTGGTATAATAATACAGCATATCCAAGTGAATTCTATGGTCCAACTGGTCCAGAAGCTTCACAAGCTCAAGCATTTACGTTCTTAGTTCGAGATCAACGTTTAGGCGCTAATGTTTCTTCAGCACAAGGTCCAACTGGTTTAGGTAAATACTTAATGCGTTCACCAAGTGGAGAAATTATTTTTGGTGGTGAAACTATGCGTTTCTGGGATTTACGTGCACCATGGGTTGAACCATTACGTGGTCCAAATGGTTTAGATATCAATAAAATTAAAAATGATATTCAACCTTGGCAAGAACGTCGTGCAGCAGAATATATGACACACGCTCCATTAGGTTCACTTAACTCTGTAGGTGGTGTAGCAACAGAAATTAACTCAGTAAACTATGTATCACCTCGTTCATGG
	Biremis_sp.                      -------------------------------------------------------------------------------------------------------------------------------------------------------------------------------------------------------------------------------------------------------------------------------------------------------------------------------------------------------------------------------------------------------------------------------------------------------------------------------------------------------------------------------------------------------------------------------------------------------------------------------------------------------------------------------------------------------------------------------------------------------------------------------------------------------------------------------------------------------------------------------------------------------------------------------------------------------------------------------------------------------------------------------------------------------------------------------------------------------------------------------------------------------------------------------------------------------------------------------------------------------------------------------------------------------------------------------------------------------------------------------------------------------------------------------------------------------------------------------------------------------------------------------------------------------------------------------------------------------------------------------------------------------------------------------------------------------------------------------------------------------------------------------------------------------------------------------------TGTCTCAATCTGTATCAGAACGGACTCGAATTAAAAGTGACCGTTACGAATCTGGTGTAATTCCTTATGCAAAAATGGGTTACTGGGATGCTTCATACGCAGTAAAAGCTACTGACGTTCTTGCATTATTCCGTATTACGCCACAACCCGGTGTAGATCCAGTAGAAGCAGCGGCAGCTGTAGCTGGTGAATCTTCTACAGCAACATGGACAGTTGTATGGACTGATCTATTAACAGCTTGTGACCGTTACCGTGCTAAAGCTTACCGTGTAGATCCAGTTCCAAATACAACAGATCAATACTTCGCTTTCATTGCATATGAATGTGATTTATTCGAAGAAGGTTCTTTAGCTAACTTAACAGCTTCTATTATTGGTAACGTATTTGGTTTCAAAGCCGTATCTGCTTTACGTTTAGAAGATATGCGTATTCCTCACTCATACTTAAAAACATTCCAAGGTCCAGCGACAGGTGTTATTGTAGAACGTGAGCGTTTAAACAAATATGGTATTCCATTATTAGGTGCAACAGTAAAACCAAAATTAGGTTTATCTGGTAAAAACTATGGTCGTGTAGTATACGAAGGTTTAAAAGGTGGTTTAGACTTCTTAAAAGATGATGAAAACATTAACTCTCAACCATTCATGCGTTGGAGAGAGCGTTTCTTAAACTGTATGGAAGGTATTAACCGTGCTGCTGCAGCTACAGGTGAAGTTAAAGGTTCATACTTAAACATTACTGCAGGTACTATGGAAGAAGTTTACAAACGTGCTGAATACGCTAAGAACGTTGGTTCTATAGTCGTTATGATCGATTTAGTAATGGGTTATACAGCAATTCAAAGTGCTGCTATCTGGGCTCGTGATAATGATATGCTTTTACATTTACACCGTGCTGGTAACTCTACATACGCTCGTCAAAAAAATCATGGTATTAACTTCCGTGTTATTTGTAAATGGATGCGTATGTCTGGTGTAGACCACATTCACGCTGGTACAGTTGTTGGTAAATTAGAAGGTGATCCTTTAATGATTAAAGGTTTCTACGATACTTTATTATTAACACATTTAGATGTTAATTTACCGTACGGTATTTTCTTCGAAATGACATGGGCTAGTTTACGTAAATGTATGCCAGTTGCATCGGGTGGTATCCACTGTGGTCAAATGCACCAATTACTTCACTACTTAGGTGATGATGTAGTATTACAATTCGGTGGTGGTACAATTGGTCACCCGGATGGTATTCAAGCAGGTGCTACTGCTAACCGTGTTGCTTTAGAAGCAATGGCATTAGCTCGTAACGAAGGTGCTGATTACTTTAACGACCAAGTTGGCCCACAAATTTTACGCGATGCCGCTAAAACATGTGGTCCTTTACAAACAGCTTTAGATTTATGGAAAGATA------------------------------------------------------------------------------------------------------------------------------------------------------------------------------------------------------------------------------------------------------------------------------------------------------------------------------------------------------------------------------------------------------------------------------------------------------------------------------------------------------------------------------------------------------------------------------------------------------------------------------------------------------------------------------------------------------------------------------------------------------------------------------------------------------------------------------------------------------------------------------------------------------------------------------------------------------------------------------------------------------------------------------------------------------------------------------------------------------------------------------------------------------------------------------------------------------------------------------------------------------------------------
	Neidium_sp._NEId44               -------------------------------------------------------------------------------------------------------------------------------------------------------------------------------------------------------------------------------------------------------------------------------------------------------------------------------------------------------------------------------------------------------------------------------------------------------------------------------------------------------------------------------------------------------------------------------------------------------------------------------------------------------------------------------------------------------------------------------------------------------------------------------------------------------------------------------------------------------------------------------------------------------------------------------------------------------------------------------------------------------------------------------------------------------------------------------------------------------------------------------------------------------------------------------------------------------------------------------------------------------------------------------------------------------------------------------------------------------------------------------------------------------------------------------------------------------------------------------------------------------------------------------------------------------------------------------------------------------------------------------------------------------------------------------------------------------------------------------------------------------------------------------------------------------------------------------------TGTCTCAATCTGTATCAGAACGGACTCGAATTAAAAGTGACCGTTACGAATCTGGTGTAATCCCTTACGCTAAAATGGGTTACTGGGATGCTTCATACGCAGTAAAAGCTACTGATGTTCTTGCATTATTCCGTATTACACCGCAACCAGGTGTAGATCCAGTAGAAGCTGCTGCAGCTGTAGCTGGTGAATCTTCAACAGCAACATGGACAGTTGTATGGACTGACTTATTAACAGCTTGTGACCGTTACCGTGCTAAAGCTTACCGTGTAGATCCAGTTCCAAATACAACAAATCAATACTTCGCTTTCATCGCCTATGAATGTGATTTATTCGAAGAAGGTTCTTTAGCTAACTTAACAGCGTCTATCATTGGTAACGTATTTGGTTTCAAAGCCGTATCTGCATTACGTTTAGAAGATATGCGTATTCCTCACTCATACTTAAAAACAT??C?AGGTCCAGCTACAGGTGTTGTTGTAGAACGTGAACGTTTAAACAAATATGGTACACCATTATTAGGTGCAACAGTAAAACCTAAATTAGGTTTATCTGGTAAAAACTATGGTCGTGTAGTATACGAAGGTTTAAAAGGTGGTTTAGACTTCTTAAAAGATGACGAGAACATTAACTCTCAACCATTCATGCGTTGGAGAGAGCGTTTCTTAAATTGTATGGAAGCTATTAACCGTGCTTCTTCAGCTACTGGTGAAGTTAAAGGTTCATACTTAAACATCACTGCAGGTACTATGGAAGAAGTTTACAAACGTGCTGAATATGCTAAAGCAGTAGGTTCTATCGTCGTTATGATTGACTTAGTAATGGGTTATACAGCAATTCAAAGTTCTGCTATTTGGGCTCGTGAAAATGATATGCTTCTACATTTACACCGTGCCGGTAACTCAACATATGCTCGTCAAAAAAATCATGGTATTAACTTCCGTGTTATTTGTAAATGGATGCGTATGTCTGGTGTAGATCACATCCACGCTGGTACAGTTGTTGGTAAATTAGAAGGTGATCCTTTAATGATTAAAGGTTTCTATGATACTTTATTACGTACACATTTAGACGTTAACTTACCATATGGTATTTTCTTTGAAATGACATGGGCTAGTTTACGTAAATGTATGCCAGTAGCATCTGGTGGTATTCACTGTGGTCAAATGCACCAATTAATTCACTATTTAGGTGATGACGTAGTATTACAATTTGGTGGTGGTACAATTGGTCACCCTGATGGTATTCAAGCTGGTGCTACAGCAAACCGTGTTGCTTTAGAAGCAATGGTTTTAGCTCGTAACGAAGGTGCTGATTACTTCAATAACCAAGTAGGTCCACAAATTTTACGCGAAGCTGCAAAAACATGTGGTCCTTTACAAACAGCTTTAGATTTATGGAAAGATA------------------------------------------------------------------------------------------------------------------------------------------------------------------------------------------------------------------------------------------------------------------------------------------------------------------------------------------------------------------------------------------------------------------------------------------------------------------------------------------------------------------------------------------------------------------------------------------------------------------------------------------------------------------------------------------------------------------------------------------------------------------------------------------------------------------------------------------------------------------------------------------------------------------------------------------------------------------------------------------------------------------------------------------------------------------------------------------------------------------------------------------------------------------------------------------------------------------------------------------------------------------------
	Neidium_sp._NEIBaik482           -------------------------------------------------------------------------------------------------------------------------------------------------------------------------------------------------------------------------------------------------------------------------------------------------------------------------------------------------------------------------------------------------------------------------------------------------------------------------------------------------------------------------------------------------------------------------------------------------------------------------------------------------------------------------------------------------------------------------------------------------------------------------------------------------------------------------------------------------------------------------------------------------------------------------------------------------------------------------------------------------------------------------------------------------------------------------------------------------------------------------------------------------------------------------------------------------------------------------------------------------------------------------------------------------------------------------------------------------------------------------------------------------------------------------------------------------------------------------------------------------------------------------------------------------------------------------------------------------------------------------------------------------------------------------------------------------------------------------------------------------------------------------------------------------------------------------------------TGTCTCAATCTGTATCAGAACGGACTCGAATTAAAAGTGACCGTTACGAATCTGGTGTAATCCCTTACGCTAAAATGGGTTACTGGGATGCTTCATACGCAGTAAAAGCTACTGACGTTCTTGCATTATTCCGTATTACACCGCAACCAGGTGTGGATCCAGTAGAAGCTGCTGCAGCTGTAGCTGGTGAATCTTCAACAGCAACATGGACAGTTGTATGGACTGACTTATTAACAGCTTGTGACCGTTACCGTGCTAAAGCTTATCGTGTAGATCCAGTTCCAAATACAACAAATCAATACTTCGCTTTCATTGCATATGAATGTGATTTATTCGAAGAAGGTTCTTTATCTAACTTAACAGCGTCTATCATTGGTAACGTATTCGGTTTCAAAGCCGTATCTGCATTACGTTTAGAAGATATGCGTATTCCTCACTCATACTTAAAAACATTCCAAGGTCCAGCTACAGGTGTGATTGTAGAACGTGAACGTTTAAACAAATATGGTACACCATTACTAGGTGCAACAGTAAAACCTAAATTAGGTTTATCTGGTAAAAACTATGGTCGTGTAGTATACGAAGGTTTAAAAGGTGGTTTAGACTTCTTAAAAGATGACGAGAATATTAACTCTCAACCATTCATGCGTTGGAGAGAGCGTTTCTTAAACTGTATGGAAGCTATTAACCGTGCTTCTTCAGCTACTGGTGAAGTTAAAGGTTCATACTTAAACATCACTGCGGCTACTATGGAAGAAGTTTACAAACGTGCTATATATGCTAAATCAGTAGGTTCTATCGTTGTTATGATGGACTTAATAATGGGTTATACAGCAATTCAAAGTTGTGCTATTTGGGCTCGTGAAAATGATATGCTTCTACATTTACACCGTGCAGGTAACTCAACATATGCTCGTCAAAAAAATCATGGTATTAATTTCCGTGTTATTTGTAAATGGATGCGTATGTCTGGTGTAGATCATATCCACGCTGGTACAGTTGTTGGTAAATTAGAAGGTGATCCTTTAATGATTAAAGGTTTCTACGATACTTTATTAAAAACACATTTAGATGTTAACTTACCATATGGTATTTTCTTCGAAATGACATGGGCTAGTTTACGTAAATGTATGCCAGTAGCATCTGGTGGTATTCACTGTGGTCAAATGCACCAATTAGTTCACTATTTAGGTGATGACGTAGTATTACAATTTGGTGGTGGTACAATTGGTCACCCTGATGGTATTCAAGCTGGTGCTACAGCAAACCGTGTTGCTTTAGAAGCAATGGTTTTAGCTCGTAACGAAGGTGCTGATTATTTCAATAATCAAGTAGGTCCACAAATTTTACGCGAAGCTGCTAAAACATGTGGTCCTTTACAAACAGCTTTAGATTTATGGAAAGATA------------------------------------------------------------------------------------------------------------------------------------------------------------------------------------------------------------------------------------------------------------------------------------------------------------------------------------------------------------------------------------------------------------------------------------------------------------------------------------------------------------------------------------------------------------------------------------------------------------------------------------------------------------------------------------------------------------------------------------------------------------------------------------------------------------------------------------------------------------------------------------------------------------------------------------------------------------------------------------------------------------------------------------------------------------------------------------------------------------------------------------------------------------------------------------------------------------------------------------------------------------------------
	Neidium_sp._NEI323TM             --------------------------------------------------------------------------------------------------------------------------------------------------------------------------------------------------------------------------------------------------------------------------------------------------------------------------------------------------------------------------------------------------------------------------------------------------------------------------------------------------------------------------------------------------------------------------------------------------------------------------------------------------------------------------------------------------------------------------------------------------------------------------------------------------------------------------------------------------------------------------------------------------------------------------------------------------------------------------------------------------------------------------------------------------------------------------------------------------------------------------------------------------------------------------------------------------------------------------------------------------------------------------------------------------------------------------------------------------------------------------------------------------------------------------------------------------------------------------------------------------------------------------------------------------------------------------------------------------------------------------------------------------------------------------------------------------------------------------------------------------------------------------------------------------------------------------------------------------------------------------------------------TGTAATCCCTTACGCTAA?ATGGGTTACTGGGATGCTTCATACGCAGTAAAAGCTACTGATGTTCTTGCATTATTCCGTATTACACCGCAACCAGGTGTAGATCCAGTAGAAGCTGCTGCAGCTGTAGCTGGTGAATCTTCAACAGCAACATGGACAGTTGTATGGACTGACTTATTAACAGCTTGTGACCGTTACCGTGCTAAAGCTTACCGTGTAGATCCAGTTCCAAATACAACAAATCAATACTTCGCTTTCATCGCCTATGAATGTGATTTATTCGAAGAAGGTTCTTTAGCTAACTTAACAGCGTCTATCATTGGTAACGTATTTGGTTTCAAAGCCGTATCTGCATTACGTTTAGAAGATATGCGTATTCCTCACTCATACTTAAAAACATTCCAAGGTCCAGCTACAGGTGTTGTTGTAGAACGTGAACGTTTAAACAAATATGGTACACCATTATTAGGTGCAACAGTAAAACCTAAATTAGGTTTATCTGGTAAAAACTATGGTCGTGTAGTATACGAAGGTTTAAAAGGTGGTTTAGACTTCTTAAAAGATGACGAGAACATTAACTCTCAACCATTCATGCGTTGGGAGAGAGCGTTCTTAAATTGTATGGAAGCTATTAACCGTGCTTCTTCAGCTACTGGTGAAGTTAAAGGTTCATACTTAAACATCACTGCAGGTACTATGGAAGAAGTTTACAAACGTGCTGAATATGCTAAAGCAGTAGGTTCTATCGTCGTTATGATTGACTTAGTAATGGGTTATACAGCAATTCAAAGTTCTGCTATTTGGGCTCGTGAAAATGATATGCTTCTACATTTACACCGTGCCGGTAACTCAACATATGCTCGTCAAAAAAATCATGGTATTAACTTCCGTGTTATTTGTAAATGGATGCGTATGTCTGGTGTAGATCACATCCACGCTGGTACAGTTGTTGGTAAATTAGAAGGTGATCCTTTAATGATTAAAGGTTTCTACGATACTTTATTACGTACACATTTAGACGTTAACTTACCATATGGTATTTTCTTTGAAATGACATGGGCTAGTTTACGTAAATGTATGCCAGTAGCATCTGGTGGTATTCACTGTGGTCAAATGCACCAATTAATTCACTATTTAGGTGATGACGTAGTATTACAATTTGGTGGTGGTACAATTGGTCACCCTGATGGTATTCAAGCTGGTGCTACAGCAAACCGTGTTGCTTTAGAAGCAATGGTTTTAGCTCGTAACGAAGGTGCTGATTACTTCAATAACCAAGTAGGTCCACAAATTTTACGCGAAGCTGCAAAAACATGTGGTCCTTTACAAACAGCTTTAGATTTATGGAAAGAT-------------------------------------------------------------------------------------------------------------------------------------------------------------------------------------------------------------------------------------------------------------------------------------------------------------------------------------------------------------------------------------------------------------------------------------------------------------------------------------------------------------------------------------------------------------------------------------------------------------------------------------------------------------------------------------------------------------------------------------------------------------------------------------------------------------------------------------------------------------------------------------------------------------------------------------------------------------------------------------------------------------------------------------------------------------------------------------------------------------------------------------------------------------------------------------------------------------------------------------------------------------------------
	Neidium_sp._NEI428T              -------------------------------------------------------------------------------------------------------------------------------------------------------------------------------------------------------------------------------------------------------------------------------------------------------------------------------------------------------------------------------------------------------------------------------------------------------------------------------------------------------------------------------------------------------------------------------------------------------------------------------------------------------------------------------------------------------------------------------------------------------------------------------------------------------------------------------------------------------------------------------------------------------------------------------------------------------------------------------------------------------------------------------------------------------------------------------------------------------------------------------------------------------------------------------------------------------------------------------------------------------------------------------------------------------------------------------------------------------------------------------------------------------------------------------------------------------------------------------------------------------------------------------------------------------------------------------------------------------------------------------------------------------------------------------------------------------------------------------------------------------------------------------------------------------------------------------------TGTCTCAATCTGTATCAGAACGGACTCGAATTAAAAGTGACCGTTACGAATCTGGTGTAATCCCTTACGCTAAAATGGGTTACTGGGATGCTTCATACGCGGTAAAAGCTACTGACGTTCTTGCATTATTCCGTATTACACCGCAACCAGGTGTAGATCCAGTAGAAGCTGCTGCAGCTGTAGCTGGTGAATCTTCAACAGCAACATGGACAGTTGTATGGACTGACTTATTAACAGCTTGTGACCGTTACCGTGCTAAAGCTTACCGTGTAGATCCAGTTCCAAATACAACAAATCAATACTTCGCTTTCATCGCGTATGAATGTGATTTATTCGAAGAAGGTTCTTTAGCAAACTTAACAGCGTCTATCATTGGTAACGTATTTGGTTTCAAAGCCGTATCTGCATTACGTTTAGAAGATATGCGTATTCCTCACTCATATTTAAAAACATTCCAAGGTCCAGCTACAGGTGTTGTTGTAGAACGTGAACGTTTAAACAAATATGGTACACCATTATTAGGTGCAACAGTAAAACCTAAATTAGGTTTATCTGGTAAAAACTATGGTCGTGTAGTATATGAAGGTTTAAAAGGTGGTTTAGACTTCTTAAAAGATGATGAAAACATTAACTCTCAACCGTTTATGCGTTGGAGAGAGCGTTTCTTAAATTGTATGGAAGCTATTAATCGTGCTTCTTCAGCTACTGGTGAAGTTAAAGGTTCATACTTAAACATCACTGCAGGAACTATGGAAGAAGTTTACAAACGTGCGGAATATGCTAAAGCAGTAGGTTCTATCGTCGTTATGATTGACTTAGTTATGGGTTATACAGCAATTCAAAGTTGTGCTATTTGGGCTCGTGAAAATGATATGCTTTTACATTTACACCGTGCCGGTAACTCAACATATGCTCGTCAAAAAAATCATGGTATTAACTTCCGTGTTATATGTAAATGGATGCGTATGTCTGGTGTAGATCATATCCACGCTGGTACAGTTGTTGGTAAATTAGAAGGTGATCCTTTAATGATTAAAGGTTTCTACGATACTTTATTACGTACACATTTAGATGTTAACTTACCTTATGGTATTTTCTTTGAAATGACATGGGCTAGTTTACGTAAATGTATGCCAGTTGCATCTGGTGGTATTCACTGTGGTCAAATGCACCAATTAATTCACTATTTAGGTGATGACGTAGTATTACAATTTGGTGGTGGTACAATTGGTCACCCTGATGGTATTCAAGCTGGTGCTACAGCAAACCGTGTTGCTTTAGAAGCAATGGTTTTAGCTCGTAACGAAGGTGCTGATTACTTCAATAATCAAGTAGGCCCACAAATTTTACGCGAGGCTGCAAAAACATGTGGTCCTTTACAAACAGCTTTAGATTTATGGAAAGATA------------------------------------------------------------------------------------------------------------------------------------------------------------------------------------------------------------------------------------------------------------------------------------------------------------------------------------------------------------------------------------------------------------------------------------------------------------------------------------------------------------------------------------------------------------------------------------------------------------------------------------------------------------------------------------------------------------------------------------------------------------------------------------------------------------------------------------------------------------------------------------------------------------------------------------------------------------------------------------------------------------------------------------------------------------------------------------------------------------------------------------------------------------------------------------------------------------------------------------------------------------------------
	Fistulifera_pelliculosa          ------------------------------------------------------------------------------------------------------------------------------------------------------------------------------------------------------------------------------------------------------------------------------------------------------------------------------------------------------------------------------------------------------------------------------------------------------------------------------------------------------------------------------------------------------------------------------------------------------------------------------------------------------------------------------------------------------------------------------------------------------------------------------------------------------------------------------------------------------------------------------------------------------------------------------------------------------------------------------------------------------------------------------------------------------------------------------------------------------------------------------------------------------------------------------------------------------------------------------------------------------------------------------------------------------------------------------------------------------------------------------------------------------------------------------------------------------------------------------------------------------------------------------------------------------------------------------------------------------------------------------------------------------------------------------------------------------------------------------------------------------------------------------------------------------------------------------------------------------------------------------------------------------------------------------------------------------------------------------------------------------------------------------------------------------------------------------------------------------------------------------------------------------------------------------------------------------------------------------------------------------------------------------------------------------------------------------------------------------------------------------------------------------------------------------------------------------------------------------------------------------------------------------------------------------------------------------------GGTTCATACTTAAACATTACTGCAGCTACAATGGAAGAAGTGTACAAACGTGCTGAGTACGCAAAAATGGTAGGTTCTGTAATTGTGATGATCGATTTAGTAATGGGTTACACAGCAATTCAAAGTATTGCTTACTGGGCTCGTGAAAACGATATGTTATTACACTTACACCGTGCTGGTAACTCTACATATGCTCGTCAAAAAAACCATGGTATTAACTTCCGTGTTATTTGTAAATGGATGCGTATGTCTGGTGTAGATCATATCCACGCTGGAACAGTTGTAGGTAAATTAGAAGGTGATCCTTTAATGATTAAAGGTTTCTACGATACTTTATTATTAACAAATTTAGAAGTTAACTTACCTTGTGGTATTTTCTTCGAAATGTCATGGGCTAGTTTACGTAAATGTATGCCTGTTGCATCTGGTGGTATTCACTGTGGTCAAATGCACCAATTAATTCACTACTTAGGTGATGATGTTGTATTACAATTCGGTGGTGGTACAATTGGTCACCCTGATGGTATTCAAGCAGGTGCTACAGCTAACCGTGTTGCTTTAGAAGCAATGGTATTAGCTCGTAACGAAGGTGCTGATTACTTCAACAACGAAGTAGGTCCAAGAATTTTACGTGAAGCTGCAAAAACTTGTGGTCCTTTACAAACAGCATTAGATTTATGGAAAGACATTAGCTTCAACTATACATCTACAGATACAGCTGATTTCGCTACAACAGCTACAGCAAACG------------------------------------------------------------------------------------------------------------------------------------------------------------------------------------------------------------------------------------------------------------------------------------------------------------------------------------------------------------------------------------------------------------------------------------------------------------------------------------------------------------------------------------------------------------------------------------------------------------------------------------------------------------------------------------------------------------------------------------------------------------------------------------------------------------------------------------------------------------------------------------------------------------------------------------------------------------------------------------------------------------------------------------------------------------------------------------------------------------------------------------------------------------------------------------------------------------
	Sellaphora_capitata              -------------------------------------------------------------------------------------------------------------------------------------------------------------------------------------------------------------------------------------------------------------------------------------------------------------------------------------------------------------------------------------------------------------------------------------------------------------------------------------------------------------------------------------------------------------------------------------------------------------------------------------------------------------------------------------------------------------------------------------------------------------------------------------------------------------------------------------------------------------------------------------------------------------------------------------------------------------------------------------------------------------------------------------------------------------------------------------------------------------------------------------------------------------------------------------------------------------------------------------------------------------------------------------------------------------------------------------------------------------------------------------------------------------------------------------------------------------------------------------------------------------------------------------------------------------------------------------------------------------------------------------------------------------------------------------------------------------------------------------------------------------------------------------------------------------------------------------------------------------------------------------------------------------------------GGGATGCTGCATATGCAGTAAAAGCAACTGACGTTCTTGCATTATTCCGTATTACACCACAACCAGGTGTGGATCCAGTAGAAGCTGCTGCAGCTGTAGCTGGTGAATCTTCAACAGCAACATGGACAGTTGTATGGACTGACTTATTAACAGCTTGTGACCGTTACCGTGCTAAAGCTTACCGTGTAGATCCAGTTCCAAATACAACGGATCAATACTTCGCTTTCATCGCATACGAATGTGATTTATTCGAAGAAGGTTCTTTAGCTAACTTAACAGCGTCTATCATTGGTAACGTATTCGGTTTCAAAGCAGTATCTGCTTTACGTTTAGAAGATATGCGTATTCCGCATTCTTACTTAAAAACATTCCAAGGTCCAGCTACAGGTATTATTGTAGAACGTGAGCGTTTAAACAAATATGGTACTCCATTATTAGGTGCAACAGTAAAACCAAAATTAGGTTTATCTGGTAAAAACTATGGTCGTGTAGTATATGAAGGTTTAAAAGGTGGTTTAGACTTCTTAAAAGATGATGAAAACATTAACTCTCAACCATTCATGCGTTGGAGAGAACGTTTCTTATACTGTATGGAAGGTATTAACCGTGCTTCTGCAGCTACAGGTGAAGTTAAAGGTTCTTACTTAAACATCACTGCTGGTACTATGGAAGAAGTTTACAAACGTGCAGAATACGCTAAAGCAGTTGGTTCTGTAGTTGTTATGATCGACTTAGTAATGGGTTACACAGCAATTCAAAGTTCTGCTCTTTGGGCTCGTGACAACGACATGCTTTTACACTTACACCGTGCAGGAAACTCTACTTACGCTCGTCAAAAGAATCATGGTATTAACTTCCGTGTAATCTGTAAATGGATGCGTATGGCTGGTGTAGACCATATCCACGCTGGTACAGTTGTTGGTAAATTAGAAGGTGATCCTTTAATGATTAAAGGTTTCTACGATACTTTACGTAGAACAACTTTAGACGTTAACTTACCATACGGTATCTTCTTTGAAATGACATGGGCTAGTTTACGTAAATGTATGCCTGTTGCATCTGGTGGTATTCACTGTGGTCAAATGCACCAATTAATTCACTACTTAGGTGATGACGTAGTATTACAATTCGGTGGTGGTACAATTGGTCACCCAGATGGTATTCAAGCGGGAGCTACAGCTAACCGTGTTGCTTTAGAAGCAATGATCTTAGCTCGTAACGAAGGTGTTGATTACTTCAACAACCAAGTTGGTCCACAAATCTTACGTGATGCTGCTAGAACATGTGGTCCATTACAAACTGCTTTAGATTTATGGAAAGATATCAG?TTCAA?TACACATCTAC?GATACAGCTGATTTCGC?AT-----------------------------------------------------------------------------------------------------------------------------------------------------------------------------------------------------------------------------------------------------------------------------------------------------------------------------------------------------------------------------------------------------------------------------------------------------------------------------------------------------------------------------------------------------------------------------------------------------------------------------------------------------------------------------------------------------------------------------------------------------------------------------------------------------------------------------------------------------------------------------------------------------------------------------------------------------------------------------------------------------------------------------------------------------------------------------------------------------------------------------------------------------------------------------------------------------------------------------
	Sellaphora_pupula                --------------------------------------------------------------------------------------------------------------------------------------------------------------------------------------------------------------------------------------------------------------------------------------------------------------------------------------------------------------------------------------------------------------------------------------------------------------------------------------------------------------------------------------------------------------------------------------------------------------------------------------------------------------------------------------------------------------------------------------------------------------------------------------------------------------------------------------------------------------------------------------------------------------------------------------------------------------------------------------------------------------------------------------------------------------------------------------------------------------------------------------------------------------------------------------------------------------------------------------------------------------------------------------------------------------------------------------------------------------------------------------------------------------------------------------------------------------------------------------------------------------------------------------------------------------------------------------------------------------------------------------------------------------------------------------------------------------------------------------------------------------------------------------------------------------------------------------------------------------------------------------------------CCCTTACGCTAAAATGGGTTACTGGGATGCTGCATATGCAGTAAAAGCAACTGACGTTCTTGCATTATTCCGTATTACACCACAACCAGGTGTGGATCCAGTAGAAGCTGCTGCAGCTGTAGCTGGTGAATCTTCAACAGCAACATGGACAGTTGTATGGACTGACTTATTAACAGCTTGTGACCGTTACCGTGCTAAAGCTTACCGTGTAGATCCAGTTCCAAACACAACAGATCAATACTTCGCTTTTATCGCATACGAATGTGATTTATTCGAAGAAGGTTCTTTATCTAACTTAACAGCGTCTATCATTGGTAACGTATTCGGTTTCAAAGCAGTATCTGCTTTACGTTTAGAAGATATGCGTATTCCTCACTCTTACTTAAAAACATTCCAAGGTCCAGCTACTGGTATCGTTGTAGAGCGTGAGCGTTTAAACAAATACGGTACTCCATTATTAGGTGCTACAGTAAAACCAAAATTAGGTTTATCTGGTAAAAACTATGGTCGTGTAGTATACGAAGGTTTAAAAGGTGGTTTAGACTTCTTAAAAGATGACGAAAACATTAACTCTCAACCATTCATGCGTTGGAGAGAGCGTTTCTTAAACTGTATGGAAGGTATTAACCGTGCTTCTGCAGCTACAGGTGAAGTTAAAGGTTCTTACTTAAACATCACTGCTGGTACTATGGAAGAAGTTTACAAACGTGCAGAATACGGTAAAGCAGTTGGTTCTGTAATCGTTATGATCGACTTAGTTATGGGTTACACAGCAATTCAAAGTGCTGCAATCTGGGCTCGTGAAAATGACATGCTTTTACATTTACACCGTGCAGGTAACTCTACTTACGCTCGTCAAAAGAATCATGGTATTAACTTCCGTGTAATCTGTAAATGGATGCGTATGTCTGGTGTAGATCATATCCACGCTGGTACAGTTGTTGGTAAATTAGAAGGTGATCCTTTAATGATTAAAGGTTTCTACGACGTTTTACGTAGAACAAATTTAGAGGTTAACTTACCATATGGTATTTTCTTTGAAATGACATGGGCTAGTTTACGTAAATGTATGCCTGTTGCATCTGGTGGTATTCACTGTGGTCAAATGCACCAATTAATTCACTACTTAGGTGATGATGTAGTATTACAATTTGGTGGTGGTACAATTGGTCACCCTGATGGTATTCAAGCAGGTGCTACAGCTAACCGTGTTGCTTTAGAAGCAATGATCTTAGCTCGTAACGAAGGTGTTGATTACTTCAACAACCAAGTTGGTCCACAAATTTTACGTGATGCAGCTAGAACATGTGGTCCATTACAAACTGCTTTAGATTTATGGAAAGATATCAGCTTCAACTACACATCTACAGATACAGCTGACTTCGCAGTAACAACTACA-------------------------------------------------------------------------------------------------------------------------------------------------------------------------------------------------------------------------------------------------------------------------------------------------------------------------------------------------------------------------------------------------------------------------------------------------------------------------------------------------------------------------------------------------------------------------------------------------------------------------------------------------------------------------------------------------------------------------------------------------------------------------------------------------------------------------------------------------------------------------------------------------------------------------------------------------------------------------------------------------------------------------------------------------------------------------------------------------------------------------------------------------------------------------------------------------------------------
	Tabularia_cf._tabulata           TGCCAGTAGTCATACGCTCGTCTCAAAGATTAAGCCATGCATGTCTAAGTATAAATC-TCTTACTTTGAAACTGCGAACGGCTCATTATATCAGTTATAGTTTATTTGATAGTCCCTT-ACTACTTGG-ATAACCGTAGTAATTCTAGAGCTAATACATGCGTCAACACCTTT------------GGGTGGTATTTATTAGAAAGAAACCAACCCC--TTCGGGGTGATGTGGTGAATCATAATAAGTTTGCGAATCGCATGGCTTTATGCTGGCGATGGATCATTCAAGTTTCTGCCCTATCAGCTTTGGATGGTAGGGTATTGGCCTACCATGGCTTTAACGGGTAACGGGAAATTAGGGTTTGATTCCGGAGAGGGAGCCTGAGAGACGGCTACCACATCCAAGGAAGGCAGCAGGCGCGTAAATTACCCAATCCTGACACAGGGAGGTAGTGACAATAAATAACAATGCCGGGCC-TTTAAAGGTCTGGCAATTGGAATGAGAACAATTTAAACCCCTTATCGAGGACCAATTGGAGGGCAAGTCTGGTGCCAGCAGCCGCGGTAATTCCAGCTCCAATAGCGTATATTAAAGTTGTTGCAGTTAAAAAGCTCGTAGTTGGATTTGTGGTTGAGCTGTCCGGTCCGACACTTTT-GTGT--GGGTACTTGGACGGCTCGTCCATCCTTGGGTGGAATCTGTGTGGCATTAGGTTGTCGTGCAGGGGATGCCCATCTTTTACTGTGAAAAAATTAGAGTGTTCAAAGCAGGCTTATGCCGTTGAATATATTAGCATGGAATAATGAGATAGGACCTTGGTACTATTTTGTTGGTTTGCGCACCGAGGTAATGATTAATAGGGACAGTTGGGGGTATTCGTATTCCATTGTCAGAGGTGAAATTCTTGGATTTTTGGAAGACGAACTACTGCGAAAGCATTTAC-CAAGGATGTTTTCATTAATCAAGAACGAAAGTTAGGGGATCGAAGATGATTAGATACCATCGTAGTCTTAACCATAAACTATGCCGACAAGGGATTGGCGGTCGTT--GT-ATTGACCCCGTCAGCACCTTATGAGAAATC-AAAAGTCTTTGGGTTCCGGGGGGAGTATGGTCGCAAGGCTGAAACTTAAAGAAATTGACGGAAGGGCACCACCAGGAGTGGAGCCTGCGGCTTAATTTGACTCAACACGGGAAAACTTACCAGGTCCAGACATAGTGAGGATTGACAGATTGAGAGCTCTTTCTTGATTCTATGGGTGGTGGTGCATGGCCGTTCTTAGTTGGTGGA-GTGATTTGTCTGGTTAATTCCGTTAACGAACGAGACCCCTGCCTGCTAAATAGTGGGGCTAATGAAT-TTTCATTGGCTAC-AACTTCTTAGAGGGACGTGCGTTCTATTAGACGCAGGAAGATAGGGGCAATAACAGGTCTGTGATGCCCTTAGATGTCCTGGGCCGCACGCGCGCTACACTGATGCATGCAACGAG----TGTACCTTGGCCGAGAGGCCTGGGAAATCT-GTGAACGTGCATCGTGATAGGGATAGATTATTGCAATTATTAATCTTGAACGAGGAATTCCTAGTAAACGCAGATCATCAGTCTGCATTGATTACGTCCCTGCCCTTTGTACACACCGCCCGTCGCACCTACCGATTGAATGGTCCGGTGAAGCCTCGGGATTGTGATGAGTTTCCTTTATTGGGGATTCGTTGCGAGAACTTGTCTAAACCTTATCATTTAGAGGAAGGTGAAATGTCTCAATCTGTATCAGAACGGACTCGAATCAAAAGTGACCGTTACGAATCTGGTGTAATTCCTTACGCTAAAATGGGTTACTGGGATGCTTCATACGCTGTAAAAACAACTGATGTTTTAGCATTATTCCGTATTACTCCACAGCCAGGTGTAGATCCAGTAGAAGCTGCTGCTGCAGTTGCTGGTGAATCTTCAACAGCTACATGGACTGTTGTATGGACTGATTTATTAACAGCTTGTGAGCGCTATCGTGCTAAAGCTTACCGTGTAGATCCAGTTCCAAATGCAACTGACCAATACTTCGCTTTCATCGCATACGAATGTGATTTATTTGAAGAAGGTTCTTTAGCTAACTTAACAGCTTCGATTATTGGTAACGTATTTGGTTTCAAGGCTGTATCTGCTTTACGTTTAGAAGATATGCGTATTCCTCACTCATACTTAAAAACATTCCAAGGCCCAGCTACAGGTATTGTTGTAGAACGTGAGCGTTTAAACAAATATGGTGTTCCTTTATTAGGTGCTACTGTTAAACCAAAATTAGGTTTATCTGGTAAAAACTACGGTCGTGTAGTATATGAAGGTTTAAAAGGTGGTTTAGACTTCTTAAAAGATGATGAGAACATTAACTCACAACCATTTATGCGTTGGAGAGAGCGTTTCTTATACTGTATGGAAGGTATTAATCGTGCTTCAGCTGCTACAGGTGAAACTAAAGGTTCTTACTTAAACGTTACAGCTGCTACTATGGAAGACGTATACAAACGTAGTGAGTATGCTAAAGCTGTAGGTTCTGTAATTATCATGATTGATTTAGTAATGGGTTATACAGCTATTCAAAGTGCTGCTATCTGGGCTCGTGAAAATGATATGGTTTTACATTTACACCGTGCAGGTAACTCTACTTATGCTCGTCAGAAAAACCATGGTATTAATTTCCGTGTAATCTGTAAATGGATGCGTATGTCTGGTGTAGATCATATCCACGCTGGTACAGTTGTTGGTAAATTAGAAGGTGATCCTTTAATGATTAAAGGTTTCTACGATGTATTACGTTTAATGAACTTAAATGTTAACTTACCTTATGGTATCTTCTTTGAAATGGACTGGGCTAGTTTACGTAAATGTATGCCAGTTGCTTCAGGTGGTATTCACTGTGGTCAAATGCACCAATTAATTCATTATTTAGGTGATGATGTTGTATTACAATTTGGTGGTGGTACTATTGGTCACCCTGATGGTATTCAAGCCGGTGCGACTGCTAACCGTGTAGCTTTAGAAGCTATGGTTATGGCTCGTAATGAAGGTGCTGATTACTTCAACCAAGATATTGGTCCACAAATTTTACGTGAAGCGGCTAGAACATGTGGTCCTTTACAAACAGCTTTAGATTTATGGAAAGATATCAGCTTCAACTACACATCTACGGATACAGCTGATTTCGCAGTAACACCAACAGCAAACGTATAA----CGTTTAATTAATGTTTCAGGTAAATTATTAGGTGCACATGTTGCTCATGCAGGTTTAATGGTATTTTGGGCAGGTGCTATGGTATTATTTGAAGTTTCTCACTTTGTACCAGAAAAACCTTTATATGAACAAGGTTTCATCTTAATCCAACATTTAGCTACGTTAGGTTATGGTATCGGACCTGGTGGTGAGATTACAAGTACAGTACCTTACTTTGCTGTAGGTGTTATTCATTTAATTTCGTCAGCGGTTTTAGGTTTTGGTGGTATTTACCATTCTTTATTAGGTCCAGATACTTTAGAAGAATCTTTTCCGTTTTTCGGTTATGATTGGCGTGATAAAAATAAGATGACAACAATTTTAGGTATTCACTTATGTTTATTAGGTGTTGGTTCATTCTTATTAGTTGTAAAAGCAATGTATTTAGGTGGTGTATATGATACATGGGCACCAGGTGGTGGTGATGTTCGTTTCATTACGACTCCAACATTAAATCCAATTGTAATTTTTGGCTACGTTTTCCGTTCTCCGTTCGGTGGTGACGGTTGGGTAGTTTCAGTTAATAACATGGAAGACGTTGTTGGCGGTCACATTTGGGTAAGTGTTTTGTGTATTGTTGGTGGTATTTGGCACATTTTCACTAAACCATTTGCATGGGCTCGTCGAGCTTTTGTTTGGTCAGGAGAAGCTTATTTATCATACAGTTTAGCTGCAATATCACTTATGGGTTTTACTGCTTCTTTATACTCTTGGTATAATAATACAGCTTATCCTAGTGAATTATATGGTCCAACAGGTCCAGAAGCTTCTCAATCACAAGCCTTTACTTTTTTAGTTCGAGATCAACGTTTAGGTGCTAATGTTTCATCTGCTCAAGGTCCAACAGGTTTAGGTAAATATTTAATGCGTTCACCAAGTGGTGAAATCATTTTTGGTGGTGAAACAATGCGTTTCTGGGATGCTCGTGCCCCATGGGTTGAACCGTTACGTGGTCCAAATGGTTTAGATATCAACAAAATTAAAAATGATATCCAACCTTGGCAAGAACGTCGTGCTGCTGAATACATGACACATGCTCCTTTAGGATCATTAAACTCTGTAGGTGG-------------------------------------------------
	Ctenophora_pulchella             TGCCAGTAGTCATACGCTCGTCTCAAAGATTAAGCCATGCATGTCTAAGTATAAATC-TCTTACTTTGAAACTGCGAACGGCTCATTATATCAGTTATAGTTTATTTGATAGTCCCTT-ACTACTTGG-ATAACCGTAGTAATTCTAGAGCTAATACATGCGTCAACACCTTT------------GGGTGGTATTTATTAGAAAGAAACCAACCCC--TTCGGGGTGATGTGGTGAATCATAATAAGTTTGCGAATCGCACGGCTTTACGCTGGCGATGGATCATTCAAGTTTCTGCCCTATCAGCTTTGGATGGTAGGGTATTGGCCTACCATGGCTTTAACGGGTAACGGGAAATTAGGGTTTGATTCCGGAGAGGGAGCCTGAGAGACGGCTACCACATCCAAGGAAGGCAGCAGGCGCGTAAATTACCCAATCCTGACACAGGGAGGTAGTGACAATAAATAACAATGCCGGGCC-TTTACAGGTCTGGCAATTGGAATGAGAACAATTTAAACCCCTTATCGAGGACCAATTGGAGGGCAAGTCTGGTGCCAGCAGCCGCGGTAATTCCAGCTCCAATAGCGTATATTAAAGTTGTTGCAGTTAAAAAGCTCGTAGTTGGATTTGTGGTTGAGTTGTTCGGTCTAGCACTTGT-GTGC--CGGTACTTGGACGGCTTGGCCATCCTTGGGTGGAATCTGTGTGGCATTAAGTTGTCGTGCAGGGGATGCCCATCTTTTACTGTGAAAAAATTAGAGTGTTCAAAGCAGGCTTATGCCGTTGAATATATTAGCATGGAATAATGAGATAGGACCTTGGTACTATTTTGTTGGTTTGCGCACCGAGGTAATGATTAATAGGGACAGTTGGGGGTATTCGTATTCCATTGTCAGAGGTGAAATTCTTGGATTTTTGGAAGACGAACTACTGCGAAAGCATTTAC-CAAGGATGTTTTCATTAATCAAGAACGAAAGTTAGGGGATCGAAGATGATTAGATACCATCGTAGTCTTAACCATAAACTATGCCGACAAGGGATTGGCGGTCGTT--GT-ATTGACCCCGTCAGCACCTTATGAGAAATC-ACAAGTCTTTGGGTTCCGGGGGGAGTATGGTCGCAAGGCTGAAACTTAAAGAAATTGACGGAAGGGCACCACCAGGAGTGGAGCCTGCGGCTTAATTTGACTCAACACGGGAAAACTTACCAGGTCCAGACATAGTGAGGATTGACAGATTGAGAGCTCTTTCTTGATTCTATGGGTGGTGGTGCATGGCCGTTCTTAGTTGGTGGA-GTGATTTGTCTGGTTAATTCCGTTAACGAACGAGACCCCTGCCTGCTAAATAGCCGGGATAATGAAT-TTTCATTGTCTGC-GGCTTCTTAGAGGGACGTGCGTTCTATTAGACGCAGGAAGATAGGGGCAATAACAGGTCTGTGATGCCCTTAGATGTCCTGGGCCGCACGCGCGCTACACTGATGCATGCAACGAG----TGTACCTTGGCCGAGAGGCCTGGGAAATCT-GTGAACGTGCATCGTGATAGGGATAGATTATTGCAATTATTAATCTTGAACGAGGAATTCCTAGTAAACGCAGATCATCAGTCTGCATTGATTACGTCCCTGCCCTTTGTACACACCGCCC-----------------------------------------------------------------------------------------------------------------ATGTCTCAATCTGTATCAGAACGGACTCGAATCAAAAGTGACCGTTACGAATCTGGTGTAATCCCTTACGCTAAAATGGGTTACTGGGATGCTTCATACGCTGTAAAAACTACTGATGTATTAGCATTATTCCGTATCACTCCACAACCAGGTGTAGATCCAGTAGAAGCTGCCGCTGCAGTAGCTGGTGAATCTTCAACAGCTACTTGGACTGTTGTATGGACAGATTTATTAACAGCTTGTGAGCGCTACCGTGCTAAAGCTTACCGTGTAGATCCAGTTCCAAATGCGACTGACCAATACTTCGCTTTTATCGCTTACGAATGTGATTTATTTGAAGAAGGTTCTTTAGCTAACTTAACAGCTTCTATTATCGGTAACGTATTTGGTTTCAAAGCTGTATCTGCTTTACGTTTAGAAGATATGCGTATTCCTCACTCATACTTAAAAACGTTCCAAGGTCCTGCTACAGGTATCGTTGTAGAACGTGAACGTTTAAACAAGTATGGTGTACCTTTATTAGGTGCTACTGTTAAACCAAAACTAGGTTTATCTGGTAAAAATTACGGTCGTGTAGTATACGAAGGTTTAAAAGGTGGTTTAGACTTCTTAAAAGATGATGAGAACATTAACTCACAACCATTTATGCGTTGGAGAGAGCGTTTCCTATACTGTATGGAAGGTATTAACCGTGCTTCTGCTGCTACAGGTGAAGTTAAAGGTTCTTACTTAAACATTACTGCTGCGACTATGGAAGAAGTGTACAAACGTGCTGAGTACGCTAAAGCTGTAGGTTCTGTAATTGTTATGATCGATTTAGTTATGGGTTACACAGCTATTCAAAGTGCTGCTATCTGGGCTCGTGAAAATGATTGTGTTTTACATTTACACCGTGCAGGTAACTCAACTTACGCTCGTCAAAAGAACCATGGTATTAACTTCCGTGTAATCTGTAAATGGATGCGTATGTCTGGTGTAGATCATATCCACGCTGGTACAGTTGTAGGTAAATTAGAAGGTGATCCTTTAATGATTAAAGGTTTCTATGATGTTTTACGTTTAATGACATTAGATGTTAACTTACCGTACGGTATTTTCTTCGAAATGGACTGGGCTAGTTTACGTAAGTGTATGCCAGTTGCTTCAGGTGGTATCCACTGTGGTCAAATGCACCAACTAATTCATTACTTAGGTGATGATGTTGTATTACAATTTGGTGGTGGTACAATTGGTCACCCTGATGGTATTCAAGCTGGTGCGACTGCTAACCGTGTAGCTTTAGAAGCTATGGTTATGGCTCGTAACGAAGGTGCTGATTACTTTAACCAACAAGTAGGTCCACAAATCTTACGTGAGGCTGCTAAAACATGTGGTCCTTTACAAACAGCTTTAGATTTATGGAAAGATATCAGTTTTAACTACACATCTACGGATACAGCTGATTTCGCTGTAACACCAACAGCAAACGTATAATGCTCGTTTAATTAATGTTTCAGGTAAATTATTAGGTGCACACGTGGCTCATGCCGGTTTAATGGTATTTTGGGCAGGTGCAATGGTATTGTTTGAAGTTTCACATTTCGTACCAGAAAAGCCTTTATATGAACAAGGTTTCATTTGTATTCCACATTTAGCAACATTAGGTTACGGTATTGGTCCTGGTGGTGAAATTACTACAACATTACCTTATTTCTCTGTAGGTGTTTTACACTTAATTTCATCAGCAGTATTAGGTTTTGGTGGTATTTATCATTCTTTATTAGGTCCAGATACTTTAGAAGAATCATTCCCATTCTTTGGTTATGATTGGCGTGATAAAAATAAAATGACAACAATTTTAGGTATTCATTTATGTTTACTAGGTGTTGGTTCATTCTTATTAGTTATCAAAGCAATGTATTTAGGTGGTGTTTATGATACTTGGGCGCCAGGTGGTGGTGATGTTCGCTACATTACAACACCAACATTAAATCCAATTGTCATTTTTGGTTACGTATTCCGTTCACCTTTTGGTGGTGATGGTTGGGTTGTAGCCGTAAATAACATGGAAGATGTTATCGGTGGCCATATCTGGGTTGGTGTATTATGTATAACAGGTGGTATTTGGCATATTTTCACTAAACCATTTGCTTGGGCTCGTCGAGCTTTTGTTTGGTCAGGTGAAGCTTACTTATCATACAGTTTAGCAGCAATCTCTCTTATGGGTTTCACTGCTTCTCTATATTCTTGGTATAATAATACAGCATATCCTAGTGAGTTATACGGTCCTACAGGTCCTGAAGCTTCACAATCACAAGCTTTTACTTTCTTAGTTCGAGATCAACGTTTAGGTGCTAATGTATCATCTGCTCAAGGTCCAACAGGTTTAGGTAAATACTTAATGCGTTCACCAAGTGGTGAAATCATTTTCGGTGGTGAAACAATGCGTTTCTGGGATTTACGTGCACCATGGGTTGAACCATTACGTGGTCCAAACGGATTAGATATTAATAAAATTAAAAATGATATCCAACCTTGGCAAGAACGTCGTGCTGCAGAATACATGACGCATGCGCCGTTAGGTTCATTAAACTCTGTAGGTGGTGTTGCAACAGAAATTAACTCTGTAAACTATGTATCTCCACGTTCATGG

;


END;

BEGIN ASSUMPTIONS;
	TYPESET * UNTITLED   =  unord:  1 -  4396;

END;

BEGIN CODONS;
	CODESET * UNTITLED   =  universal:  1 -  4396;


END;

BEGIN MESQUITECHARMODELS;
	ProbModelSet * UNTITLED   =  'Jukes-Cantor':  1 -  4396;
END;

Begin MESQUITE;
		MESQUITESCRIPTVERSION 2;
		TITLE AUTO;
		tell ProjectCoordinator;
		timeSaved 1414747887543;
		getEmployee #mesquite.minimal.ManageTaxa.ManageTaxa;
		tell It;
			setID 0 6788654133470941012;
		endTell;
		getEmployee #mesquite.charMatrices.ManageCharacters.ManageCharacters;
		tell It;
			setID 0 3606329982311651763;
			mqVersion 275;
			checksumv 0 3 2625289616 null  getNumChars 4396 numChars 4396 getNumTaxa 73 numTaxa 73   short true   bits 2305843009213693967   states 15   sumSquaresStatesOnly 6716905.0 sumSquares -3.6893488147419046E19 longCompressibleToShort false usingShortMatrix true   NumFiles 1 NumMatrices 1;
			mqVersion;
		endTell;
		getWindow;
		tell It;
			suppress;
			setResourcesState false false 103;
			setPopoutState 400;
			setExplanationSize 0;
			setAnnotationSize 0;
			setFontIncAnnot 0;
			setFontIncExp 0;
			setSize 1360 650;
			setLocation -8 -8;
			setFont SanSerif;
			setFontSize 10;
			getToolPalette;
			tell It;
			endTell;
			desuppress;
		endTell;
		getEmployee  #mesquite.charMatrices.BasicDataWindowCoord.BasicDataWindowCoord;
		tell It;
			showDataWindow #3606329982311651763 #mesquite.charMatrices.BasicDataWindowMaker.BasicDataWindowMaker;
			tell It;
				getWindow;
				tell It;
					setExplanationSize 30;
					setAnnotationSize 20;
					setFontIncAnnot 0;
					setFontIncExp 0;
					setSize 1257 583;
					setLocation -8 -8;
					setFont SanSerif;
					setFontSize 10;
					getToolPalette;
					tell It;
						setTool mesquite.charMatrices.BasicDataWindowMaker.BasicDataWindow.ibeam;
					endTell;
					setActive;
					setTool mesquite.charMatrices.BasicDataWindowMaker.BasicDataWindow.ibeam;
					colorCells  #mesquite.charMatrices.ColorByState.ColorByState;
				tell It;
					setStateLimit 9;
					toggleUniformMaximum on;
				endTell;
					colorRowNames  #mesquite.charMatrices.TaxonGroupColor.TaxonGroupColor;
					colorColumnNames  #mesquite.charMatrices.CharGroupColor.CharGroupColor;
					colorText  #mesquite.charMatrices.NoColor.NoColor;
					setBackground White;
					toggleShowNames on;
					toggleShowTaxonNames on;
					toggleTight off;
					toggleThinRows off;
					toggleShowChanges off;
					toggleSeparateLines off;
					toggleShowStates on;
					toggleAutoWCharNames off;
					toggleAutoTaxonNames off;
					toggleShowDefaultCharNames off;
					toggleConstrainCW on;
					toggleBirdsEye off;
					toggleShowPaleGrid off;
					toggleShowPaleCellColors off;
					togglePaleInapplicable on;
					toggleShowBoldCellText off;
					toggleAllowAutosize off;
					toggleColorsPanel off;
					toggleLinkedScrolling on;
					toggleScrollLinkedTables off;
				endTell;
				showWindow;
				getWindow;
				tell It;
					forceAutosize;
				endTell;
				getEmployee #mesquite.charMatrices.ColorCells.ColorCells;
				tell It;
					setColor Red;
					removeColor off;
				endTell;
				getEmployee #mesquite.categ.StateNamesStrip.StateNamesStrip;
				tell It;
					showStrip off;
				endTell;
				getEmployee #mesquite.charMatrices.AnnotPanel.AnnotPanel;
				tell It;
					togglePanel off;
				endTell;
				getEmployee #mesquite.charMatrices.CharReferenceStrip.CharReferenceStrip;
				tell It;
					showStrip off;
				endTell;
				getEmployee #mesquite.charMatrices.QuickKeySelector.QuickKeySelector;
				tell It;
					autotabOff;
				endTell;
				getEmployee #mesquite.charMatrices.SelSummaryStrip.SelSummaryStrip;
				tell It;
					showStrip off;
				endTell;
				getEmployee #mesquite.align.AlignToDropped.AlignToDropped;
				tell It;
					gapCosts 8 3 2 2;
					subCosts  10 5 10 10 10 5 5 10 10 10 5 10;
				endTell;
				getEmployee #mesquite.molec.ColorByAA.ColorByAA;
				tell It;
					emphasizeDegeneracy off;
				endTell;
				getEmployee #mesquite.molec.SequenceInfoEditor.SequenceInfoEditor;
				tell It;
					panelOpen false;
				endTell;
			endTell;
		endTell;
		endTell;
end;
