# Supplementary material for: A Description of Biremis panamae sp. nov., a New Diatom Species from the Marine Littoral, with an Account of the Phylogenetic Position of Biremis D.G. Mann et E.J. Cox (Bacillariophyceae)
Source: PLoS One. 2014 Dec 10;9(12):e114508. doi: 10.1371/journal.pone.0114508 (PMC4262420; doi:10.1371/journal.pone.0114508)
Supplement: Appendix S2 — Alignment of concatenated DNA sequence data in NEXUS format including the inserted nucleotides unique to Biremis panamae nuclear-encoded ribosomal small-subunit. Sequence data for the 3 genes of each taxon start with nuclear-encoded ribosomal small-subunit (bases 1–3193), chloroplast-encoded rbcL (bases 3194–4666) and chloroplast-encoded psbC (bases 4667–5825). (NEX) [file pone.0114508.s002.nex]

#NEXUS
[written Fri Oct 31 18:38:44 CST 2014 by Mesquite  version 2.75 (build 564) at CHLee-PC/172.27.35.1]

BEGIN TAXA;
	TITLE Taxa;
	DIMENSIONS NTAX=73;
	TAXLABELS
		Caloneis_lewisii Pinnularia_brebissonii Pinnularia_termitina Campylodiscus_clypeus Campylodiscus_sp. Cocconeis_placentula Cocconeis_sp. Cocconeis_stauroneiformis Craticula_cuspidata Denticula_kuetzingii Entomoneis_ornata Entomoneis_sp. Epithemia_argus Epithemia_sorex Fallacia_monoculata Fallacia_pygmaea Fistulifera_saprophila Gomphonema_affine Gomphonema_parvulum Gyrosigma_acuminatum Lemnicola_hungarica Mayamaea_permitis Meuniera_membranacea Navicula_cryptocephala Navicula_cari Navicula_reinhardtii Navicula_tripunctata Scoliopleura_peisonis Biremis_panamae_ Neidium_affine Neidium_bisulcatum Neidium_productum Nitzschia_filiformis Nitzschia_dubiiformis Psammodictyon_constrictum Rhopalodia_gibba Rhopalodia_sp. Rossia_sp. Stauroneis_acuta Stenopterobia_curvula Surirella_minuta Surirella_splendida Cymatopleura_elliptica Diploneis_subovalis Bacillaria_paxillifer Berkeleya_rutilans Climaconeis_riddleae Placoneis_elginensis Tryblionella_apiculata Cylindrotheca_closterium Hantzschia_amphioxys_var._major Halamphora_coffeaeformis Rhopalodia_contorta Epithemia_turgida Phaeodactylum_tricornutum Achnanthes_coarctata Achnanthes_sp._ECT3684 Achnanthes_sp._ECT3911 Achnanthes_sp._SanNicAchnan Eunotia_bilunaris Eunotia_sp. Eunotia_pectinalis Eunotia_glacialis Biremis_sp. Neidium_sp._NEId44 Neidium_sp._NEIBaik482 Neidium_sp._NEI323TM Neidium_sp._NEI428T Fistulifera_pelliculosa Sellaphora_capitata Sellaphora_pupula Tabularia_cf._tabulata Ctenophora_pulchella 
	;

END;


BEGIN CHARACTERS;
	TITLE  Character_Matrix;
	DIMENSIONS  NCHAR=5825;
	FORMAT DATATYPE = DNA GAP = - MISSING = ?;
	MATRIX
	Caloneis_lewisii                 TGCCAGTAGTCATACGCTCGTCTCAAAGATTAAGCCATGCATGTCTAAGTATAAATC-TTTTACTTTGAAACTGCGAATGGCTCATTATATAAGTTATAGTTTATTTGATAGTCCCTT-ACTACTTGG-ATAACCGTA------------------------------------------------------------------------------------------GTAATTCTAGAGCTAATACATGCGTCAATGCCCTTCTG---------GGGTAGTATTTATTAGATGGAAACCAACCCC--TTCGGGGTGATGTGGTGATTCATAATAAGCTTGCGGATCGCACGGCT-T-TGCCGGCGACGGATCATTCAAGTTTCTTCCCTATCAGCTTTGGACGGTAAGGTA------------------------------------------------------------------------------------------TTGGCTTACCGTGGCTTTAACGGGTAACGGAAAATTAGGGTTTGATTCCGGAGAGGGAGCCTGAGAGACGGCTACCACATCCAAGGAAGGCAGCAGGCGCGTAAATTACCCAATCTAGACACTAGGAGGTAGTGACAATAAATAACAATGCCGGGCC-TTTACAGGTCTGGCAATTGGAATGAGAACAATTTAAACCCCTTATCGAGGATCAATTGGAGGGCAAGTCTGGT----------------------------------------------------------------------------------------------------GCCAGCAGCCGCGGTAAT--------------------------------------------------------------------------------------TCCAGCTCCAATAGCGTA----------------------------------------------------------------------------------------------------------------------------------------------------------------------------------------------------------------------------------------------------------------------------------------------------------------------------------------------------------------------------------------------------------------------------------------------------------TATTAAAGTTGTTGCAGTTAAAAAGCTCGTAGTTGGATTTGTGGTGGTGCCTGCGGTCCAAAAT---------TTTT-GGTGCTGTGTGGCACTGCCATCCTTGGGTGGAACCTGTGGGGCATTAGCTTGTTTTGCAGGGGATGCCCATCGTTTACTGTGAAAAAATTAGAGTGTTCAAAGCAGGCTTACGCCGTTGAATATATTAGCATGGAATAATGAGATAGGACTCTGGTGCTATTTTGTTGGTTTGCGCACCGAAGTAATGATTAATAGGGACAGTTGGGGGTATTCGTATTCCATTGTCAGAGGTGAAATTCTTGGATTTTTGGAAGACGAACTACTGCGAAAGCATTTAC-CAAGG------------------------------------------------------------------------------------------ATGTTTTCATTAATCAAGAACGAAAGTTAGGGGATCGAAGATGATTAGATACCATCGTAGTCTTAACCAT--------------------------------------------------------------------------------------AAACTATGCCGGTTAGGGATTGGCAGGGTCT-CGT-TACGTCTCTGTCAGCACCTTATGAGAAATCATTAAACTTTTGGGTTCCGGGGGGAGTATGGTCGCAAGGCTG------------------------------------------------------------------------------------------AAACTTAAAGAAATTGACGGAAGGGCACCACCAGGAGTGGAGCCTGCGGCTTAATTTGACTCAACACGGGAAAACTTACCAGGTCCAGACATAGTGAGGATTGACAGATTGAGAGCTCTTTCTTGATTCTATGGGTGGTGGT-------------------------------------------------------------------------------------GCATGGCCGTTCTTAGTTGGTGGA-GTGATTTGTCTGGT---------------------------------------------------------------------------------------TAATTCCGTTAACGAACGAGACCGCTGCCTGCTAAATAGTCTCACGAGTGAATTT--CACTGG-CGAGGACTTCTTAGAGGGACGTGCATTCTATTAGATGCAGGAGGATAGCGGCAATAACAGGT-----------------------------------------------------------------------------------------CTGTGATGCCCTTAGATGTTCTGGGCCGCACGCGCGCTACACTGATGCATTCAACGAG---TGTTTCCTTGGCCGAGAGGCCTGGGCAATCTTTTGAACGTGCATCGTGATAGGGATAGATTATTGCAATTATTAATCTTGAACGAGGAATTCCTAGTAAACGCAGTTCATCAAACTGCATTGATTACGTCCCTGCCCTTTGTACACACCGCCCGTCG----------------------------------------------------------------------------------------------CACCTACCGATTGAATGGTCCGGTGAAGCCTCGGGATTGTGGCCAGTACCTTTAT--TGGTGTTGGTTGCGAGAACTTGTCTAAACCTTATCATTTAGAGGAAGGTGAAATGTCTCAATCTGTAACAGAACGGACTCGAATTAAAAGTGACCGTTACGAATCTGGTGTAATCCCTTACGCTAAAATGGGTTACTGGGATGCTTCATACGCAGTAAAAACTACTGACGTTCTTGCTTTATTCCGTATTACACCACAACCAGGTGTAGATCCAGTAGAAGCTGCTGCAGCTGTAGCTGGTGAGTCTTCTACGGCAACATGGACAGTTGTATGGACTGATTTATTAACAGCTTGTGACCGTTACCGTGCTAAAGCTTACCGTGTAGATCCAGTTCCAAATACAACAGATCAATACTTCGCTTTCATTGCATACGAATGTGATTTATTTGAAGAAGGTTCTTTAGCTAACTTAACAGCATCTATTATTGGTAACGTATTCGGTTTTAAAGCAGTGTCAGCTTTACGTTTAGAAGATATGCGTATTCCTCACTCTTACTTAAAAACGTTCCAAGGACCAGCAACAGGTGTTATTGTAGAACGTGAGCGTTTAAACAAATACGGTTGTCCATTATTAGGTGCAACAGTAAAACCAAAACTAGGTTTATCTGGTAAAAACTACGGTCGTGTAGTATATGAAGGTTTAAAAGGTGGTTTAGACTTCTTAAAAGATGATGAAAACATTAACTCTCAACCATTTATGCGTTGGAGAGAACGTTTCTTAAATTGTATGGAAGGTATCAACCGTGCTTCTGCTGCAACAGGTGAAGTTAAAGGTTCATACTTAAACATCACTGCTGGTACTATGGAAGAAGTTATCAAACGTGCAGAATACGCTAAATCAGTAGGTTCTGTTATCGTTATGATCGATTTAGTTATGGGTTACACAGCAATTCAAAGTGCTGCTATTTGGGCTCGTGAAAACGATATGCTTTTACATTTACACCGTGCAGGTAACTCAACTTATGCACGTCAAAAAAATCATGGTATCAACTTCCGTGTTATCTGTAAATGGATGCGTATGTCTGGTGTAGATCATATCCACGCTGGTACAGTTGTTGGTAAATTAGAAGGTGATCCTTTAATGATCAGAGGTTTCTACGATACTTTATTACTAACAAACTTAGAAGTTAACTTACCATACGGTATTTTCTTCGAAATGACATGGGCTAGTTTACGTAAATGTATGCCTGTAGCATCTGGTGGTATTCACTGTGGTCAAATGCACCAATTAATTTATTATTTAGGTGATGATGTAGTTTTACAATTCGGTGGTGGTACAATTGGTCACCCTGATGGTATTCAAGCTGGTGCTACAGCTAACCGTGTTGCTTTAGAATCAATGGTTATGGCTCGTAACGAAGGTGCTGATTACTTCAATAACCAAGTTGGTCCACAAATTTTACGCGACGCTGCTAAAACATGTGGTCCTTTACAAACAGCTTTAGATTTATGGAAAGATATTAGCTTCAACTATACATCTACAGATACAGCTGATTTCGCTGAAACAGCTACAGCAAACGTATAATGCTCGTTTAATTAATGTTTCAGGTAAATTATTAGGTGCTCACGTTGCACATGCTGGTCTAATGGTATTCTGGGCTGGTGCGATGATTTTATTTGAAGTATCTCACTTTGTACCAGAAAAACCTTTGTATGAGCAAGGTTTTATCTGTATGCAACATTTAGCAACATTAGGTTATGGTATTGGTCCAGGTGGTGAAATCACTTCAACTGTACCATATTTTGCTGTTGGTGTAATTCATTTAATATCATCAGCTGTTTTAGGTTTTGGAGGTATTTACCACTCGTTACTAGGACCAGATACATTAGAGGAATCATTCCCATTCTTTGGTTATGACTGGCGTGATAAAAATAAAATGACAACAATTTTAGGTATTCACTTATGCCTTTTAGGTGCTGGTTCTTTATTATTAGTTGCAAAAGCAATGTATCTTGGTGGTGTTTATGACACTTGGGCACCTGGTGGTGGAGACGTTCGCTTAATCACAACGCCAACATTAAATCCGATTGTAATTTTTGGCTACGTATTCCGTTCACCGTTTGGTGGAGATGGTTGGGTTGTATCTGTAAATAACATGGAAGATATTGTTGGTGGTCATGTATGGGTTGGTGTGTTATGTCTTATTGGTGGTGCTTGGCATATCTTCACAAAACCATTTGCATGGGCACGTCGTGCTTTTGTTTGGTCAGGTGAAGCATACTTATCATACAGTTTAGCTGCAATTTGTATAATGGGTTTTACAGCTTCGTTATATTCTTGGTACAATAACACAGCTTATCCAAGTGAATTATATGGTCCAACAGGACCTGAAGCTTCACAAGCACAAGCATTTACATTCTTAGTTCGAGATCAACGTTTAGGTGCAAATGTTTCATCTGCACAAGGTCCAACAGGTTTAGGTAAATACTTAATGCGTTCACCAAGTGGAGAAATTATCTTTGGTGGTGAAACAATGCGTTTCTGGGATTCACGTGCTCCATGGGTTGAACCTTTACGTGGTCCAAATGGTCTAGATATCAATAAAATTAAAAATGATATTCAACCATGGCAAGAACGTCGTGCAGCAGAATACATGACACATGCTCCGTTAGGTTCACTTAACTCAGTTGGAGGTGTAGCAACAGAAATTAACTCAGTTAACTATGTGTCACCTCGTTCATGG
	Pinnularia_brebissonii           TGCCAGTAGTCATACGCTCGTCTCAAAGATTAAGCCATGCATGTCTAAGTATAAATA-TTCTACTTTGAAACTGCGAATGGCTCATTATATAAGTTATAGTTTATTTGATAGTCCCTT-ACTACTTGG-ATAACCGTA------------------------------------------------------------------------------------------GTAATTCTAGAGCTAATACATGCGCTAATACCCCCCAG---------GGGTAGTATTTATTAGATTGAAACCAACCCC--TTCGGGGTGATGTGTTGATTCATAATAAGTTTACGGATCGCATGGAT-T-AACCGGCGATGGATCATTCAAGTTTCTTCCCTATCAGCTTTGGACGGTAAGGTA------------------------------------------------------------------------------------------TTGGCTTACCGTGGCTTTAACGGGTAACGGAAAATTAGGGTTTGATTCCGGAGAGGGAGCCTGAGAGACGGCTACCACATCCAAGGAAGGCAGCAGGCGCGTAAATTACCCAATCTAGAAACTAGGAGGTAGTGACAATAAATAACGATGCCGGGCC-TTTATAGGTCTGGCAATTGGAATGAGAACAATTTAAACCCCTTATCGAGGACCAATTGGAGGGCAAGTYTGGT----------------------------------------------------------------------------------------------------GCCAGCAGCCGCGGTAAT--------------------------------------------------------------------------------------TCCAGCTCCAATAGCGTA----------------------------------------------------------------------------------------------------------------------------------------------------------------------------------------------------------------------------------------------------------------------------------------------------------------------------------------------------------------------------------------------------------------------------------------------------------TATTAAAGTTGTTGCAGTTAAAAAGCTYGTAGTTGTATTTGTGGTTGTGCCTGTAGTCCGAACT--------ATTTT-GGTACTACAAGGCACTGCCATCCTTTGGGGAAACCTGTGTGGCATTAGCTTGTCTTACAGGGGACGCCAATCCTTTACTGTGAAAAAATTAGAGTGTTCAAAGCAGGCTTATGCCGTTGAATAGATTAGCATGGAATAATGAAATAGGACTTTTGTACTATTTTGTTGGTTTGTGTACTAAAGTAATGATTAAAAGGGACAGTTGGGGGTATTCGTATTCCATTGTCAGAGGTGAAATTCTTGGATTTGTGGAAGACGAACTACTGCGAAAGCATTTAC-CAAGG------------------------------------------------------------------------------------------ATGTTTTCATTAATCAAGAACGAAAGTTAGGGGATCGAAGATGATTAGATACCATCGTAGTCTTAACCAT--------------------------------------------------------------------------------------AAACTATGCCAGTTAGGGATTGGCAGGGTAT-CGT-TACGTCTCTGTCAGCACCTTATGAGAAATCATTAAACTTTTGGGTTCCGGGGGGAGTATGGTCGCAAGGCTG------------------------------------------------------------------------------------------AAACTTAAAGAAATTGACGGAAGGGCACCACCAGGAGTGGAGCCTGCGGCTTAATTTGACTCAACACGGGAAAACTTACCAGGTCCAGACATAGTGAGGATTGACAGATTGAGAGCTCTTTCTTGATTCTATGGGTGGTGGT-------------------------------------------------------------------------------------GCATGGCCGTTCTTAGTTGGTGGA-GTGATTTGTCTGGT---------------------------------------------------------------------------------------TAATTCCGTTAACGAACGAGACCGCTGCCTGCTAAATAGTCCTGTGAGTGTATT---CACTGA-TGTGGGCTTCTTAGAGGGACGTGCATTCTATTAGATGCAGGAGGATAGCGGCAATAACAGGT-----------------------------------------------------------------------------------------CTGTGATGCCCTTAGATGTTCTGGGCCGCACGCGCGCTACACTGATGCACTCAACGAG---TATTTCCTTTGCCGAGAGGCCTGGGCAATCTTTTGAATGTGCATCGTGATAGGGATAGATTATTGCAATTATTAATCTTGAACGAGGAATTCCTAGTAAACGCAGTTCATCAAACTGCATTGATTACGTCCCTGCCCTTTGTACACACCGCCCGTCG----------------------------------------------------------------------------------------------CACCTACCGATTGAGTGGTCCGGTGAAGCCTCGAGAATGTGGCCAATGCCTTAAC--TGGTGTTGGCTATACGAACTTGTCTAAACCTTATCACTTAGAGGAAGGTGAAATGTCTCAATCTGTATCAGAACGGACTCGAATTAAAAGTGACCGTTACGAATCTGGTGTAATCCCTTACGCTAAAATGGGTTACTGGGATGCTTCATACGCAGTAAAAACTACTGATGTTCTTGCTTTATTCCGTATTACACCACAACCAGGTGTAGATCCAGTAGAAGCTGCTGCAGCTGTAGCTGGTGAGTCTTCTACTGCAACATGGACAGTTGTATGGACTGACTTATTAACAGCTTGTGACCGCTACCGTGCTAAAGCTTACCGTGTAGATCCAGTTCCAAGTACAACAGATCAATACTTTGCTTTCATCGCATACGAATGTGATTTATTCGAAGAAGGTTCTTTAGCTAACTTAACAGCATCTATTATCGGTAACGTATTTGGTTTCAAAGCAATCTCTGCTTTACGTTTAGAAGATATGCGTATTCCTCACTCTTACTTAAAAACATTCCAAGGTCCTGCGACAGGTGTTGTTGTAGAGCGTGAGCGTTTAAACAAATACGGTGCTCCATTATTAGGTGCAACAGTAAAACCAAAATTAGGTTTATCTGGTAAAAACTACGGTCGTGTAGTATATGAAGGTTTAAAAGGTGGTTTAGACTTCTTAAAAGATGATGAAAACATTAACTCACAACCATTTATGCGTTGGAGAGAGCGTTTCTTATACTGTATGGAAGGTATTAACCGTGCTGCTGCAGCAACAGGTGAAGTTAAAGGTTCATACTTAAACATCACTGCTGGTACAATGGAAGAAGTGTACAAACGTGCAGAATATGCTAAATCAGTAGGTTCTGTAATCGTTATGATCGATTTAGTTATGGGTTACACAGCAATTCAAAGTGCTGCTATCTGGGCTCGTAACAACGATATGATCTTACACTTACACCGTGCAGGTAACTCAACTTACGCTCGTCAAAAGAACCATGGTATTAACTTCCGTGTTATCTGTAAATGGATGCGTATGTCTGGTGTAGATCACATCCACGCTGGTACAGTTGTTGGTAAATTAGAAGGTGATCCTTTAATGATTAAAGGTTTCTACGATACTTTATTATTAACACATTTAGATGTTAACTTACCATACGGTATTTTCTTCGAAATGTCATGGGCTAGTTTACGTAAATGTATGCCTGTTGCATCTGGTGGTATCCACTGTGGTCAAATGCACCAATTAATTCACTACTTAGGTGATGACGTAGTATTACAATTCGGTGGTGGTACAATCGGTCACCCTGATGGTATTCAAGCAGGTGCTACAGCTAACCGTGTTGCTTTAGAAGCAATGGTATTAGCTCGTAACGAAGGTGCTGACTACTTCAACAATCAAGTAGGTCCACAAATTTTACGTGATGCTGCTAGAACATGCGGTCCTTTACAAACAGCTTTAGACTTATGGAAAGATATCAGCTTCAACTACACATCTACAGATACAGCTGATTTCGCTGAAACACCAACAAGAAACGTATAA-----GTTTAATTAATGTTTCAGGTAAATTATTAGGTGCTCACGTTGCACACGCAGGTTTAATGGTATTCTGGGCTGGTGCAATGATTCTATTTGAAGTATCTCATTTTGTTCCAGAAAAACCTTTGTATGAACAAGGTTTTATCTGTATGCAACATTTAGCAACATTAGGTTACGGTATTGGTCCAGGTGGTGATATCACTACAACTGTGCCATACTTTGCGGTTGGCGTAATTCACTTAATTTCATCTGCTGTTTTAGGTTTTGGTGGTATTTACCATTCATTATTAGGTCCAGATACATTAGAAGAATCATTCCCATTCTTTGGTTATGACTGGCGTGATAAAAATAAAATGACAACAATTCTAGGTATCCATTTATGCCTTTTAGGTGGTGGTTCTTTATTATTAGTTGCAAAAGCAATGTACTTAGGTGGTGTTTATGACACTTGGGCACCTGGTGGTGGAGATGTTCGTTTTATTACAACTCCAACATTAAATCCAATTGTAATCTTTGGTTACGTATTCCGTTCACCTTTCGGTGGTGATGGTTGGGTTGTATCAGTAAACAACATGGAAGATGTTATTGGTGGTCATGTATGGGTTGGTGTATTATGTATCGTTGGTGGTATTTGGCACATCTTTACAAAACCTTTTGCATGGGCACGTCGTGCTTTTGTTTGGTCAGGTGAAGCATACTTATCATACAGTTTAGCTGCTATTTCTTTAATGGGTTTCACAGCTTCATTATATTCTTGGTATAATAATACAGCTTACCCAAGTGAGTTATATGGTCCAACTGGTCCTGAAGCATCACAAGCACAAGCATTTACGTTCTTAGTTCGAGATCAACGTTTAGGTGCAAATGTTTCATCTGCACAAGGTCCAACAGGTTTAGGTAAATACTTAATGCGTTCACCAAGTGGAGAAATTATCTTCGGTGGTGAAACTATGCGTTTCTGGGATTTACGCGCACCATGGGTTGAACCATTACGTGGTCCAAATGGTTTAGATATCAATAAAATTAAAAATGACATCCAACCATGGCAAGAACGTCGTGCAGCAGAGTACATGACACATGCTCCGTTAGGTTCACTTAACTCAGTAGGTGGTGTAGCAACAGAAATTAACTCAGTTAACTATGTATCACCTCGTTCATGG
	Pinnularia_termitina             TGCCAGTAGTCATACGCTCGTCTCAAAGATTAAGCCATGCATGTCTAAGTATAAATA-TCTTACTGTGAAACTGCGAATGGCTCATTATATAAGTTATCGTTTATTTGATAGTCCCTT-ACTACTTGG-ATAACCGTA------------------------------------------------------------------------------------------GTAATTCTAGAGCTAATACATGCGTCAATACCCTTCTG---------GGGTAGTATTTATTAGATAGAAACCAACCCC--TTCGGGGTGATGTGGTGATTCATAATAAGCTTGCGGATTGCACGGCT-T-GTCCGGCAATGGATCATTCAAGTTTCTTCCCTATCAGCTTTGGACGGTAAGGTA------------------------------------------------------------------------------------------TTGGCTTACCGTGGCTTTAACGGGTAACGGAAAATTAGGGTTTGATTCCGGAGAGGGAGCCTGAGAGACGGCTACCACATCCAAGGAAGGCAGCAGGCGCGTAAATTACCCAATCTACAAACTAGGAGGTAGTGACAATAAATAACAATGCCGGGCC-TTGATAGGTCTGGCAATTGGAATGAGAACAATTTAAATCCCTTATCGAGGATCAATTGGAGGGCAAGTCTGGT----------------------------------------------------------------------------------------------------GCCAGCAGCCGCGGTAAT--------------------------------------------------------------------------------------TCCAGCTCCAATAGCGTA----------------------------------------------------------------------------------------------------------------------------------------------------------------------------------------------------------------------------------------------------------------------------------------------------------------------------------------------------------------------------------------------------------------------------------------------------------TATTAAAGTTGTTGCAGTTAAAAAGCTCGTAGTTGGATTTGTGGCGGCACCTGCGGTCCGAATT--------GTTTT-GGTACTGCGTGGTGTTGCCATCTTTGGGTGGAACCTGTGGGGCATTAGGTTGTTTTGCAGGGGATATCCATCGTTTACTGTGAAAAAATTAGAGTGTTCAAAGCAGGCTTACGCCGATGAATATACTAGCATGGAATAATGAAATAGGACTTTGGTACTATTTTGTTGGTTTGCGCACCAAAGTAATGATTAATAGGGACAGTTGGGGGTATTCGTATTCCATTGTCAGAGGTGAAATTCTTGGATTTTTGGAAGACGAACTACTGCGAAAGCATTTAC-CAAGG------------------------------------------------------------------------------------------ATGTTTTCATTAATCAAGAACGAAAGTTAGGGGATCGAAGATGATTAGATACCATCGTAGTCTTAACCAT--------------------------------------------------------------------------------------AAACTATGCCAGTTAGGGATTGGCAGGGTAT-CGT-TACGTCCCTGTCAGCACCTTAGGAGAAATCATTAAACTTTTGGGTTCCGGGGGGAGTATGGTCGCAAGGCTG------------------------------------------------------------------------------------------AAACTTAAAGAAATTGACGGAAGGGCACCACCAGGAGTGGAGCCTGCGGCTTAATTTGACTCAACACGGGAAAACTTACCAGGTCCAGACATAGTGAGGATTGACAGGTTGAGAGCTCTTTCTTGATTCTATGGGTGGTGGT-------------------------------------------------------------------------------------GCATGGCCGTTCTTAGTTGGTGGA-GTGATTTGTCTGGT---------------------------------------------------------------------------------------TAATTCCGTTAACGAACGAGACCGCTACCTGCTAAATAGTTGCGTGAGTGTTTTT--CACTGA-CGGCAACTTCTTAGAGGGACGTGCATTCTATTAGATGCAGGAGGATAGCGGCAATAACAGGT-----------------------------------------------------------------------------------------CTGTGATGCCCTTAGATGTTCTGGGCCGCACGCGCGCTACACTGATGCATCCAACGAG---TGCTTCCTTGGCCGAGAGGCCTGGGCAATCTTGTGAACGTGCATCGTGATAGGGATAGATTATTGCAATTATTAATCTTGAACGAGGAATTCCTAGTAAACGCAGTTCATCAAACTGCATTGATTACGTCCCTGCCCTTTGTACACACCGCCCGTCG----------------------------------------------------------------------------------------------CACCTACCGATTGAATGGTCCGGTGAAGCCTCGGGATTGTGATCAGTGCCTTTAC--TGGTGCTGGTTGCGAGAACTTGTCTAAACCTTATCATTTAGAGGAAGGTGAAATGTCTCAATCTGTATCAGAACGGACTCGAATTAAAAGTGACCGTTACGAATCTGGTGTAATCCCTTACGCTAAAATGGGTTACTGGGATGCTGCATACGCAGTAAAAACTACTGATGTTCTTGCTTTATTCCGTATTACACCACAACCAGGTGTGGATCCAGTAGAAGCTGCTGCAGCTGTAGCTGGTGAGTCGTCTACTGCAACATGGACAGTTGTATGGACTGACTTATTAACAGCTTGTGACCGTTACCGTGCTAAAGCTTACCGTGTAGATCCAGTTCCAAATACAACAGATCAATACTTTGCTTTCATCGCATACGAATGTGACTTATTTGAAGAAGGTTCTTTAGCTAACTTAACAGCATCTATTATCGGTAACGTATTCGGTTTCAAAGCCGTATCTGCTTTACGTTTAGAAGATATGCGTATTCCTCACTCTTACTTAAAAACATTCCAAGGTCCAGCGACAGGTGTTGTTGTAGAACGTGAGCGTTTAAACAAATACGGTACTCCATTATTAGGTGCAACAGTAAAACCAAAATTAGGTTTATCTGGTAAAAACTATGGTCGTGTAGTATTCGAAGGTTTAAAAGGTGGTTTAGACTTCTTAAAAGATGATGAAAACATTAACTCTCAACCATTCATGCGTTGGAGAGAACGTTTCTTAAACTGTATGGAAGGTATTAACCGTGCTTCATCATCAACAGGTGAAGTTAAAGGTTCATACTTAAACATCACTGCTGGTACAATGGAACAAGTTTACGAACGTGCAGAATATGCTAAATCAGTAGGTTCTATCATCGTTATGATCGACTTAGTTATGGGTTACACAGCAATCCAATCTTCTGCGATTTGGGCTCGTAACAATGACATGCTTTTACATTTACACCGTGCAGGTAACTCAACTTACGCTCGTCAAAAAAATCATGGTATTAACTTCCGTGTTATTTGTAAATGGATGCGTATGTCTGGTGTAGATCACATCCACGCTGGTACAGTTGTTGGTAAATTAGAAGGTGATCCTTTAATGATTAAAGGTTTCTACGATACTTTATTATTAACACATTTAGATGTTAACTTACCATACGGTTTATTCTTCGAAATGTCATGGGCTAGTTTACGTAAATGTATGCCTGTTGCATCTGGTGGTATTCACTGTGGTCAAATGCACCAATTAATTCACTATTTAGGTGATGACGTAGTATTACAATTTGGTGGTGGTACAATTGGTCACCCTGATGGTATTCAAGCAGGTGCTACAGCTAACCGTGTTGCTTTAGAAGCAATGGTATTAGCTCGTAACGAAGGTGCTGATTACTTTAATAACCAAGTTGGTCCACAAATTTTACGCGATGCTGCTAAAACATGCGGTCCGTTACAAACAGCGTTAGATTTATGGAAAGATATCAGCTTCAACTACACATCTACAGATACAGCTGATTTCGCTGAAACAGCAACATCAAGCAGATAA---TCGTTTAATTAATGTTTCAGGTAAATTATTAGGTGCTCACGTTGCACACGCAGGTTTAATGGTATTCTGGGCTGGTGCGATGATTTTATTTGAAGTATCTCACTTTGTACCAGAAAAACCTTTATATGAACAAGGTTTTATCTGTATGCAACACTTAGCAACACTAGGATATGGTGTTGGCCCAGGTGGTGAAATAACTACAACTGTACCTTACTTTGCTGTTGGTGTAATTCATTTAATTTCATCAGCTGTATTAGGTTTTGGTGGTATTTATCACTCAGTATTAGGTCCAGATACATTAGAAGAATCATTCCCATTCTTTGGTTATGACTGGCGTGATAAAAACAAAATGACAACAATTTTAGGTATCCACTTATGTCTTTTAGGTGCTGGTTCTTTATTATTAGTTGCAAAATCAATGTATCTTGGTGGTGTTTATGATACTTGGGCACCTGGTGGTGGAGATGTTCGTTTAATTACAACTCCAACATTAAATCCAATTGTAATTTTTGGTTACGTATTCCGTTCACCTTTTGGTGGTGATGGTTGGGTTGTATCAGTAAATAACATGGAAGATGTTATTGGTGGTCATGTATGGGTTGGTGTACTATGCATTACTGGTGGTATTTGGCATATCTTTACAAAACCTTTTGCATGGGCACGTCGTGCTTTTGTTTGGTCAGGTGAAGCATACTTATCATACAGTTTAGCTGCTATTTCAATCATGGGTTTCACAGCTTCATTATACTCTTGGTATAATAATACAGCTTATCCAAGTGAATTCTATGGTCCAACTGGTCCTGAAGCATCACAAGCACAAGCATTTACATTCTTAGTTCGAGATCAACGTTTAGGTGCAAACGTTTCATCAGCACAAGGTCCAACAGGTTTAGGTAAATACTTAATGCGTTCACCTAGTGGAGAAATTATTTTCGGTGGTGAAACTATGCGTTTCTGGGATTTACGTGCACCATGGGTTGAACCTTTACGTGGTCCAAATGGTTTAGATATCAATAAAATTAAAAATGATATTCAACCATGGCAAGAACGTCGTGCAGCTGAATATATGACACACGCTCCTTTAGGTTCACTTAACTCTGTAGGTGGTGTAGCAACAGAAATTAACTCAGTTAACTATGTATCACCTCGTTCATGG
	Campylodiscus_clypeus            TGCCAGTAGTCATACGCTCGTCTCAAAGACTAAGCCATGCACGTCTAAGTATAAATT-TATTACTGTGAAACTGCGAATGGCTCATTATATCAGTTATAGTTTATTTGATAGTCCCTT-ACTACATGG-ATAACCGTA------------------------------------------------------------------------------------------GTAATTCTAGAGCTAATACATGCGTCGACACCTATCCC---------GGGTGGTATTTATTAGATGGAAACCAACCCC--TTCGGGGTGATGTGGTGAATCATAATAAGCTTGCAGATCGCACGGCT-T-GTCCGGCGACGGATCATTCAAGTTTCTGCCCTATCAGCTTTGGACGGTAAGGTA------------------------------------------------------------------------------------------TTGGCTTACCGTGGCTTTAACGGGTAACGGGGAATTAGGGTTCGATTCCGGAGAGGGAGCCTGAGAGACGGCTACCACATCCAAGGAAGGCAGCAGGCGCGTAAATTACCCAATCTTGGAACAAGGAGGTAGTGACAATAAATAACAATGCCGGGCC-TTTGTAGGTCTGGCAATTGGAATGAGAACAATTTAAATCCCTTATCGAGGATCAATTGGAGGGCAAGTCTGGT----------------------------------------------------------------------------------------------------GCCAGCAGCCGCGGTAAT--------------------------------------------------------------------------------------TCCAGCTCCAATAGCGTA----------------------------------------------------------------------------------------------------------------------------------------------------------------------------------------------------------------------------------------------------------------------------------------------------------------------------------------------------------------------------------------------------------------------------------------------------------TATTAAAGTTGTTGCAGTTAAAAAGCTCGTAGTTGGACTTGTGCTCGGGCCTGGACGGTCCATA-------ATGCTT-GGAGCTGTCTGGGCCGTGCATCTTTGGGCGGAATCTGTGTGGCATTAGGTTGTCGCGCAGGGGATGCTCATCGTTTACTGTGAAAAAATTAGAGTGTTCAAAGCAGGCTTAAGCCATTGAATATATTAGCATGGGATAATAAGATAGGACCTTGGTACTATTTTGTTGGTTTGCGCACTTAGGTAATGATTAACAGGGACAGTTGGGGGTATTCGTATTCCATTGTCAGAGGTGAAATTCTTGGATTTTTGGAAGACGAACTACTGCGAAAGCATTTAC-CAAGG------------------------------------------------------------------------------------------ATGTTTTCATTAATCAAGAACGAAAGTTAGGGGATCGAAGATGATTAGATACCATCGTAGTCTTAACCAT--------------------------------------------------------------------------------------AAACTATGCCAACAAGGGATTGGCAGGGCATTCGT-TACGTCCCTGTCAGCACCTTATGAGAAATC-ACAAGTTTTTGGGTTCCGGGGGGAGTATGGTCGCAAGGCTG------------------------------------------------------------------------------------------AAACTTAAAGAAATTGACGGAAGGGCACCACCAGGAGTGGAGCCTGCGGCTTAATTTGACTCAACACGGGAAAACTTACCAGGTCCAGACATAGTGAGGATTGACAGATTGAGAGCTCTTTCTTGATTCTATGGGTGGTGGT-------------------------------------------------------------------------------------GCATGGCCGTTCTTAGTTGGTGGA-GTGATTTGTCTGGT---------------------------------------------------------------------------------------TAATTCCGTTAACGAACGAGACCCCTGCCTGCTAAATAGTCTGGCGAGTGAACTT--CACTGGCTGG-GGCTTCTTAGAGGGACGTGCATTCGACTAGTTGCAGGAAGATAGGGGCAATAACAGGT-----------------------------------------------------------------------------------------CTGTGATGCCCTTAGATGTTCTGGGCCGCACGCGCGCTACACTGATGCATTCAACGAG----CTAACCTTGGCCGAGAGGCTTGGGCAATCTCTTTAACGTGCATCGTGATAGGGATAGATTACTGCAATTATTAATCTTGAACGAGGAATTCCTAGTAAACGCAGATCATCAATCTGCATTGATTACGTCCCTGCCCTTTGTACACACCGCCCGTCG----------------------------------------------------------------------------------------------CACCTACCGATTGGATGGTCCGGTGAAGCCTCGAGATTGTGACTGTCGCCTTTGC--TGGTGGTGGTTTCGAGAACTTGTCTGAACCTTATCATCTAGAGGAAGGTGAAATGTCTCAATCTGTATCAGAACGGACTCGAATCAAAAGTGACCGTTACGAATCTGGTGTAATCCCTTACGCTAAAATGGGTTACTGGGATGCTTCATATGCAGTAAAAAATACTGACGTTCTTGCTTTATTCCGTATTACACCACAACCAGGTGTAGATCCAGTAGAAGCTGCTGCAGCTGTTGCTGGTGAATCTTCTACTGCAACATGGACAGTTGTATGGACTGATTTATTAACAGCTTGTGACCGTTACCGTGCTAAAGCTTACCGTGTAGATCCAGTTCCAAATACAACTGATCAATACTTTGCATTCATCGCTTACGAATGTGATTTATTTGAAGAAGGTTCTTTAGCTAACTTAACAGCGTCTATCATTGGTAACGTATTCGGCTTCAAAGCTGTATCTGCTTTACGTTTAGAAGATATGCGTATTCCTCACTCTTACTTAAAAACATTCCAAGGTCCAGCTACTGGTGTTGTTGTAGAACGTGAGCGTTTAAACAAATACGGTACTCCATTATTAGGTGCTACAGTAAAACCAAAATTAGGTTTATCTGGTAAAAACTATGGTCGTGTAGTATACGAAGGTTTAAAAGGTGGTTTAGACTTCTTAAAAGATGATGAAAACATTAACTCACAACCATTTATGCGTTGGAGAGAACGTTTCTTATACTGTATGGAAGGTATTAACCGTGCATCTTCAGCTACTGGTGAAGTAAAAGGTTCTTACTTAAACATCACTGCAGGTACAATGGAAGACGTTTACAAACGTGCTGAATATGCTAAATCAGTAGGTTCTGTAATTGTAATGATCGACTTAGTTATGGGTTACACAGCAATTCAATCAATTGCTTACTGGGCTCGTGAAAATGATATGTTATTACACTTACACCGTGCAGGTAACTCTACATATGCACGTCAAAAAAATCACGGTATTAACTTCCGTGTTATCTGTAAGTGGATGCGTATGTCAGGTGTAGATCATATCCACGCAGGTACAGTTGTAGGTAAATTAGAAGGTGATCCTTTAATGATTAAAGGTTTCTACGATGCTTTATTATTAACACATTTAGATGTTAACTTACCATGTGGTATCTTCTTCGAAATGACATGGGCAAGTTTACGTAAATGTATGCCTGTAGCTTCAGGTGGTATCCACTGTGGTCAAATGCACCAATTAATTCACTATTTAGGTGATGATGTAGTATTACAATTTGGTGGTGGTACAATTGGTCACCCTGATGGTATTCAAGCAGGTGCTACAGCTAACCGTGTTGCATTAGAAGCAATGGTATTAGCTCGTAACGAAGGTGCTGACTACTTTAATAACCAAGTTGGTCCGCAAATTTTACGTGAGGCAGCTAAAACATGTGGTCCTTTACAAACAGCTTTAGACTTATGGAAAGATATCAGCTTCAACTACACATCTACAGATACAGCTGATTTCGCTACAACACCTACAGCAAACGTATAA-------------------------------------GCTCACGTAGCACATGCAGGCTTAATGGTTTTTTGGGCTGGTGCTATGATTTTATTTGAAGTATCTCACTTTGTGCCAGAAAAGCCTTTATATGAACAAGGTTTTATCTGTATGCAACATTTAGCAAGCTTAGGTTACGGGATTGGACCAGGTGGTGAGATTACGTCAACTGTACCATACTTTGCTGTTGGTGTTATTCATTTAATTTCATCTGCTGTATTAGGTTTTGGTGGTATTTATCACTCACTATTAGGTCCCGATACATTAGAAGAATCATTCCCATTCTTTGGTTATGACTGGCGTGACAAAAATAAAATGACAACAATTTTAGGAATTCACTTAATATTATTAGGTGTTGGTTCTTTATTATTTGTTGCTAAAGCTATGTATCTTGGTGGTGTTTATGACACATGGGCACCAGGTGGTGGGGATGTTCGATTAATTACGACTCCTACTTTAAATCCAATTGTAATTTTTGGTTATGTATTCCGCTCTCCATTTGGTGGAGATGGATGGGTTGTGTCAGTTAACAATATGGAAGATATTGTTGGTGGCCACGTATGGATTGGTGTATTATGCATCATTGGTGGTTTCTGGCATATCTTTACAAAACCATTTGCTTGGGCACGTCGTGCATTTGTTTGGTCAGGTGAAGCATACTTATCATATAGTTTAGCAGCAATTTCACTTATGGGTTTCACAGCTGCATTATATGCATGGTATAACAACACAGCTTACCCTAGTGAATTATATGGTCCAACTGGTCCAGAAGCATCACAATCGCAAGCATTTACATTCTTAGTTCGAGATCAACGATTAGGTGCAAATGTTTCATCTGCACAAGGTCCAACTGGTTTAGGTAAATATTTAATGCGTTCACCAAGTGGTGAAATTATTTTTGGTGGTGAAACAATGCGTTTCTGGGATTTACGTGCACCATGGGTAGAACCATTACGTGGTCCAAATGGTTTAGATATCAATAAAATCAAAAATGATATTCAACCTCCGCAAGAGCGTCGTGCTGCCGAATATATGACACACGCTCCATTAGGTTCACTTAACTCAGTAGGTGGTGTTGCTACAGAAATTAACTCAGTTAACTATG-----------------
	Campylodiscus_sp.                TGCCAGTAGTCATATGCTTGTTTCAAAGACTAAGCCATGCATGTCTAAGTATAAATA-CTTTACTTTGAAGCTGTGAATGGCTCATTATATCAGTTATTGTTTATTTGATGATTGTTT-ACTATTTGG-ATAACTGTA------------------------------------------------------------------------------------------GTAATTCTAGAGCTAATACATGCCAAGAAACCAGTTTT----------GGTGGTATTTATTAGATTTAAACCAACCCC--TTTTGGGTGATGTGGTGACTCATAATATGCATATGAATCATGTGGTT-A-TCTCAGTGATTAATTATTCAAGTTTCTGCCCTATCAGCTTTGGATGGTAAGGTA------------------------------------------------------------------------------------------TTGGCTTACCATGGCTATTACGGGTAACGGGGAATTAGGGTTTGATTCCGGAGAGGGAGCCTGAGAGATGGCTACCACATCCAAGGAAGGCAGCAGGCGCGTAAATTACCCAATCTTGTAACAAGGAGGTAGTGACAATAAATAACAATGCTGGGCC-TCTTTAGGTCTGGCAATTGGAATGAGAACAATTTAAATCCCTTATTGAGGATCAATTGGAGGGCAAGTCTGGT----------------------------------------------------------------------------------------------------GCCAGCAGCCGCGGTAAT--------------------------------------------------------------------------------------TCCAGCTCCAATAGCATA----------------------------------------------------------------------------------------------------------------------------------------------------------------------------------------------------------------------------------------------------------------------------------------------------------------------------------------------------------------------------------------------------------------------------------------------------------TATTAAAGTTGTTGCAGTTAAAAAGCTCGTAGTTGGATTTGTGTATACCCTGAATTACCACTTA-------TTGGAT---A---GTTCAAGGAATACATCCTTGGGAATAAACTATGTGGCATTAGGTTGTCGCGTA-GGGATGCCCAACATTTACTGTGAAAAAAATAGAGTGTTCTAAGCAAGCTGAAGCTGTTGAATATATTAGCATGGAATAATGAAATAGGACCTTGGTACTATTTTGTTGGTTTGTGTGCCTAGGTAATGATTAAAAGGGATAGTTGGGGGTATTTGTATTCCATTGTCAGAGGTGAAATTCTTGGATTTTTGGAAGACATACTTCTGCGAAAGCATTTAC-CATGG------------------------------------------------------------------------------------------ATGTTTTCATTAATCAAGAACGAAAGTTAGGGGATCGAAGATGATTAGATACCATCGTAGTCTTAACCAT--------------------------------------------------------------------------------------AAACTATGCCAACAAGGGATTGGTGGGGTTTTCGT-TACGTCTTTACCAGCACCTTATGAGAAATC-AGAAGTTTTTGGGCTCCGGGGGGAGTATGGTCGCAAGGCTG------------------------------------------------------------------------------------------AAACTTAAAGAAATTGACGGAAGGGCACCACCAGGAGTGGAGCCTGCGGCTTAATTTGACTCAACACGGGAAAACTTACCAGGTCCAGACATAACAAGGATTGACAGATTGAGAGCTCTTTCTTGATTTTATGGGTGGTGGT-------------------------------------------------------------------------------------GCATGGCCGTTCTTAGTTGGTGGA-GTGATTTGTCTGGT---------------------------------------------------------------------------------------TAATTCCGTTAACGAACGAGACCCCTGCCTGTTAAATAATTCAGTGAGTAATAAC--TACTTGACTG-GGTTTCTTAAAGGGACGTGCATTCAACTAGTTGCAGGAAGATAGGGGCAATAACAGGT-----------------------------------------------------------------------------------------CTGTGATGCCCTTAGATGTTCTGGGCCGCACGCGCGCTACACTGATGTATTCAACACG----TCCACCTTTGCTGGGAAGCTTGGGCAATCTTTTGAAAATGCATCGTGATAGGGATATATTATTGCAATTATTAATCTTGAACGAGGAATTCCTAGTAAACGCAGATCATCAATCTGCATTGATTACGTCCCTGCCCTTTGTACACACCGCCCGTCG----------------------------------------------------------------------------------------------CACCTACCGATTGGATGATCCGGTGAAGCCTCGGGATTTTGATTGTTGCCTTCAT--TGGTGTCAGTTAGGAGAACTTGTCTGAACCTTATCATCTAGAGGAAGGTGAA----------------------------------AAAGTGACCGTTACGAATCTGGTGTAATCCCTTACGCTAAAATGGGTTACTGGGATGCTTCATATGCAGTAAAAAATACGGATGTTCTTGCTTTATTCCGTATTACACCACAACCAGGTGTAGATCCAGTAGAAGCTGCTGCAGCTGTAGCTGGTGAGTCTTCAACTGCAACATGGACAGTTGTATGGACTGATTTATTAACAGCTTGTGACCGTTACCGTGCTAAAGCGTACCGTGTAGATCCAGTTCCAAACACAACAGATCAATACTTCGCATTTATTGCTTACGAATGTGATTTATTCGAAGAAGGTTCTTTAGCTAACTTAACGGCGTCTATCATCGGTAACGTATTCGGTTTCAAAGCAGTATCTGCGTTACGTTTAGAAGATATGCGTATTCCTCATTCTTACTTAAAAACATTCCAAGGTCCAGCGACAGGTGTTATTGTAGAACGTGAGCGTTTAAACAAATACGGTACTCCATTATTAGGTGCTACAGTAAAACCAAAATTAGGTTTATCTGGTAAAAACTATGGTCGTGTAGTATTCGAAGGTTTAAAAGGTGGTTTAGACTTCTTAAAAGATGATGAGAACATTAACTCACAACCATTTATGCGTTGGAGAGAGCGTTTCTTATACTGTATGGAAGGTATCAACCGTGCATCTTCAGCAACAGGTGAAGTAAAAGGTTCTTACTTAAACATTACTGCAGGTACAATGGAAGAAGTTTACAAACGTGCTGAGTACGCTAAAGCAGTAGGTTCTATCGTTGTTATGATTGATTTAGTTATGGGTTATACAGCTATTCAATCAATTGCAATCTGGGCTCGTGATAATGATATGCTTTTACACTTACACCGTGCAGGTAACTCTACATATGCACGTCAAAAAAATCATGGTATTAACTTCCGTGTTATCTGTAAGTGGATGCGTATGTCAGGTGTAGATCATATCCACGCTGGTACAGTTGTAGGTAAATTAGAAGGTGATCCTTTAATGATTAAAGGTTTCTATGATACTTTATTATTAACACACTTAGATGTTAACTTACCATACGGTATTTTCTTCGAAATGACATGGGCAAGTTTACGTAAATGTATGCCTGTAGCTTCAGGTGGTATCCATTGTGGTCAAATGCACCAATTAGTTCATTACTTAGGTGATGATGTAGTATTACAATTTGGTGGTGGTACAATCGGTCACCCTGATGGTATTCAAGCAGGTGCTACAGCTAACCGTGTTGCATTAGAAGCAATGGTATTAGCTCGTAACGAAGGTGCTGACTACTTCAACAACCAAGTTGGTCCTCAAATTTTACGTGAGGCAGCTAAAACATGTGGTCCTTTACAAACAGCTTTAGACTTATGGAAAGATATCAGCTTCAACTACACATCTACAGATACA------------------------------------TGCTCGTTTAATCAATGTATCAGGTAAATTATTAGGTGCTCACGTAGCACACGCTGGCTTAATGGTATTTTGGGCTGGTGCAATGATTTTATTTGAAGTATCGCACTTTGTTCCAGAAAAACCTTTATATGAACAAGGTTTTATCTGTATGCAACATTTAGCATCTTTAGGTTATGGTATTGGACCAGGTGGTGAAATTACTACAACAGTACCATATTTTGCTGTTGGTGTAATTCACTTAATTTCATCAGCTGTGTTAGGTTTTGGTGGTATTTATCACTCATTATTAGGTCCTGACACATTAGAAGAGTCATTCCCATTCTTTGGTTATGACTGGCGTGATAAAAACAAAATGACAACAATTTTAGGAATTCATTTAATTTTATTAGGTGCTGGTTCTTTATTATTTGTTGCTAAAGCAATGTATCTTGGTGGTGTTTATGACACATGGGCACCAGGTGGTGGAGATGTAAGATTAATTACAACTCCTACTCTAAATCCAATTGTAATATTTGGTTACGTATTCCGTTCACCATTTGGTGGAGACGGTTGGGTTGTAGCAGTAAACAATATGGAAGACATTGTTGGTGGTCATATTTGGGTGGGTTTATTATGCATTATCGGTGGTTTCTGGCATATTTTCACAAAACCATTTGCTTGGGCACGTCGTGCTTTTGTTTGGTCAGGTGAAGCATACTTATCATATAGTTTAGCAGCAATTTCACTTATGGGTTTCACAGCTGCATTATACTCATGGTATAATAATACAGCTTATCCTAGTGAATTATATGGTCCAACTGGTCCAGAAGCATCACAAGCGCAAGCATTCACATTCTTAGTTCGAGATCAACGTTTAGGTGCAAATGTTTCATCTGCACAAGGTCCTACTGGTTTAGGTAAATACTTAATGCGTTCACCAAGTGGTGAGATCATTTTTGGTGGTGAAACAATGCGTTTCTGGGATTTACGTGCTCCATGGGTTGAACCGTTACGTGGTCCAAATGGTTTAGATATCAATAAAATTAAGAATGATATTCAACCTTGGCAAGAACGTCGTGCTGCAGAATACATGACACATGCTCCATTAGGTTCACTTAACTCAGTAGGTGGTGTTGCAACAGAAATTAACTCAGTTAATTATGTATCACCACGTTCTTGG
	Cocconeis_placentula             -------------------------------------TGCATGTCTAAGTATAAATA-TTTTACTTTGAAACTGCGAATGGCTCATTATATCAGTTCTAATTTATTTGATAGTCCCTT-ACTACTTGG-ATACCCGTA------------------------------------------------------------------------------------------GTAATTCTAGAGCTAATACATGCGTCAATACCCCTTGT---------GGGTAGTATTTATTAGATTGAAACCAACCCC--TTCGGGGTGATGTGGTGATTCATAATAAGCTTGCGGATCGCATGGTT-T-TACCGGCGATGGATCATTCAAGTTTCTGCCCTATCAGCTTTGGATGGTAGGGTA------------------------------------------------------------------------------------------TTGGCCTACCATGGCTTTAACGGGTAACGGAGGATTAGGGTTTGATTCCGGAGAGGGGGCCTGAGAGATGGCCACCACATCCAAGGAAGGCAGCAGGCGCGTAAATTACCCAATCCTGACACAGGGAGGTAGTGACAATAAATAACAATGACGGACC-CTTTCGGGTCTGTCAATTGGAATGAGAACGATTTAAATCCCCTATCGAGGACCCATTGGAGGGCAAGTCTGGT----------------------------------------------------------------------------------------------------GCCAGCAGCCGCGGTAAT--------------------------------------------------------------------------------------TCCAGCTCCAATAGCGTA----------------------------------------------------------------------------------------------------------------------------------------------------------------------------------------------------------------------------------------------------------------------------------------------------------------------------------------------------------------------------------------------------------------------------------------------------------TATTAAAGTTGTTGCAGTTAAAAAGCTCGTAGTTGGATTTGTGGATGCTTGTTAAGCCCTCTTT----------TGA-GGTGCATTGGGAAGTGTCCATCCTTGGGTGGATGTTGTGTGGCATTCGGTTGTCGCGCAAAGGATACCCATCGTTTACTGTGAAAAAATCAGCGCGTTCAAAGCAGGCTTATGCCGTTGAATGTATTAGCATGGAATAATGAGATAGGACCCTGGTACTATTTTGTTGGTTTGCGCACTGGGGTAATGATTAATAGGGACAGTTGGGGGTATTCGTATTGCATTGTCAGAGGTGAAATTCTTGGATTTCTGCAAGACGAACTACTGCGAAAGCATTTAC-CAAGG------------------------------------------------------------------------------------------ATGTTTTCATTAATCAAGAACGAAAGTTAGGGGATCGAAGATGATTAGATACCATCGTAGTCTTAACCAT--------------------------------------------------------------------------------------AAACTATGCCAACAAGGGATTGGTGGGGTGT-CGT-TACGTCTCCATCAGCACCTTATGAGAAATC-ACAAGTTTTTGGGTTCCGGGGGGAGTATGGTCGCAAGGCTG------------------------------------------------------------------------------------------AAACTTAAAGAAATTGACGGAAGGGCACCACCAGGAGTGGAGCCTGCGGCTTAATTTGACTCAACACGGGGAAACTTACCAGGTCCAGACATAGTGAGGATTGACAGATTGAGAGCTCTTTCTTGATTCTATGGTTGGTGGT-------------------------------------------------------------------------------------GCATGGCCGTTCTTAGTTGGTGGA-GTGATTTGTCTGGT---------------------------------------------------------------------------------------TAATTCCGTTAACGAACGAGACCGCTGCCTGCTAAATAGTCCCGCCAGTGATTCT--CACTGATGAG-GTCTTCTTAGAGGGACGTGCAT-CTCTTCGATGCAGGAAGATAGCGGCGATAACAGGT-----------------------------------------------------------------------------------------CTGTGATGCCCTTAGATGTTCTGGGCCGCACGCGCGCTACACTGATGCATTCAACGAG----TG-TCCTTGGCCGAGAGGCCTGGGTAATCTTTTGAATGTGCATCGTGATAGGGATAGATTCTTGCAATTATTAATCTTGAACGAGGAATTCC---------------------------------------------------------------------------------------------------------------------------------------------------------------------------------------------------------------------------------------------------------------------------ATGTCTCAATCTGTATCAGAACGGACTCGAATCAAAAGTGACCGTTACGAATCTGGAGTAATACCCTATGCTAAAATGGGATACTGGGATGCTTCGTATGAAGTAAAAACTACTGACGTATTAGCACTATTTCGTATTACACCCCAACCAGGTGTAGATCCTGTAGAAGCGGCTGCTGCTGTAGCTGGTGAATCATCTACTGCTACATGGACAGTTGTCTGGACTGATTTATTAACAGCTTGTGATCGTTATCGTGCAAAAGCTTACCGTGTAGATCCAGTTCCAAATACAACAGATCAATTTTTTGCATTTATTGCTTATGAATGTGATCTATTCGAAGAAGGTTCATTAGCAAACTTAACAGCATCAATTATCGGTAACGTATTTGGATTTAAAGCTGTTTCTGCTTTACGGTTAGAAGATATGCGCATTCCTCATTCATATTTAAAAACATTCCAAGGACCTGCAACTGGTATTATTGTAGAACGTGAGCGTTTAAACAAGTATGGTACACCATTATTAGGTGCGACTGTAAAACCTAAGTTAGGATTATCAGGTAAAAATTATGGGCGTGTAGTTTACGAAGGTTTAAAAGGTGGTTTAGACTTTTTAAAAGATGATGAAAACATTAATTCTCAACCATTTATGCGTTGGAGAGAACGTTTTTTATACTGTATGGAAGGCATTAACCGTGCATCTTCAGCAACAGGTGAAACAAAAGGTTCTTATTTAAACATCACTGCAGGCACAATGGAAGAAGTTTACAAACGAGCTGAGTATGCAAAAGCTGTTGGCTCAGTAATTGTTATGATCGATTTAGTAATGGGTTATACAGCGATTCAAAGTGCAGCAATTTGGTCTCGTGATAACGATATGTTATTACATTTACATAGAGCAGGTAATTCTACTTACGCGCGTCAAAAAAACCATGGCATTAATTTCCGTGTTATTTGCAAATGGATGCGTATGTCAGGCGTTGACCATATCCATGCTGGAACAGTTGTAGGAAAATTAGAAGGTGATCCTTTAATGATCAAAGGCTTCTATGATACTTTACGATTAACTCATCTAAATGTTAACTTACCTTACGGTATTTTCTTTGAAATGACATGGGCAAGTTTACGAAAATGTATGCCTGTTGCATCTGGTGGGATTCACTGTGGTCAAATGCACCAATTAGTTCATTACTTAGGTGATGATGTTATTTTACAATTTGGTGGTGGTACAATTGGACATCCCGATGGGATTCAAGCAGGAGCTACAGCAAATCGTGTTGCATTAGAAGCAATGGTCTTAGCGCGAAATGAAGGAGCTGATTATTTTAACAATAATATTGGTCCACAAATTTTACGCGATGCTGCTAAAACATGTGGTCCTTTACAAACAGCTTTAGATTTATGGAAAGATATTAGTTTCAACTATACATCTACAGATACAGCTGATTTTGCAGCAACTACAACAGCAAACATCTAA-----GTTTAATTAATGTTTCAGGTAAATTATTAGGTGCACATGTGGCACACGCAGGTTTAATGGTATTTTGGGCAGGTGCAATGATTTTATTTGAAGTATCTCATTTCGTTCCAGAAAAACCTCTATATGAGCAAGGTTTTATTTGTATGCAACATTTAGCAACTTTAGGATATGGAATAGGTCCAGGTGGAGAAATTATTGACACTGTACCATATTTTGCAGTTGGTGTTGTGCATTTAATTTCATCTGCAGTATTAGGTTTTGGTGGGCTTTATCATTCTTTATTAGGCCCTGATACTTTAGAAGAATCGTTTCCATTTTTTGGCTACGATTGGAGAGATAAAAATAAAATGACTACAATTTTAGGAATTCACTTATGTGTTCTAGGTTGTGGGGCTTTATTATTAGTTGCTAAAGCCATGTATGTTACTGGAGTATATGATACATGGGCACCTGGTGGTGGTGATGTTCGTTTAATATCGACTCCAACTTTAAATCCAATTGTAATATTTGGTTATCTATTCCGATCTCCATTTGGTGGTGACGGGTGGGTTGTCTCAGTAAATAATATGGAAGATGTTATCGGTGGTCATGTTTGGGTTGGTGTTATATGTCTAGCAGGTGGTGGATGGCACATTTTTACAAAACCCTTTGGTTGGGCTCGACGTGCTTTTGTTTGGTCAGGTGAAGCATATTTATCTTATAGTTTAGCTGCAATTTCATTAATGGGATTAACAGCATCTTTATATGCATGGTATAATAATACAGCATATCCAAGCGAATTATATGGACCTACTGGTCCTGAGGCATCTCAAGCACAAGCATTTACATTCTTAGTTCGAGATCAACGTTTAGGTGCAAACGTATCTTCAGCTCAAGGTCCAACAGGCTTAGGAAAATATTTAATGCGTTCTCCAAGTGGAGAAATTATTTTTGGTGGTGAAACAATGCGTTTTTGGGATTTACGTGCTCCATGGGTTGAACCATTACGTGGACCAAATGGCTTAGATATTAATAAAATTAAAAATGATATTCAACCTTGGCAAGAACGTCGTGCAGCCGAGTATATGACGCATGCACCTTTAGGATCACTTAATTCAGTTGGTGG-------------------------------------------------
	Cocconeis_sp.                    TGCCAGTAGTCATACGCTCGTCTCAAAGATTAAGCCATGCACGTCCAAGTATAAGCA-CTATACAGCAAAACTGCGAATGGCTCATTATATCAGTAATAATCCACTTGATGATCCCTT-ACTATTTGG-ATAACCGTA------------------------------------------------------------------------------------------GTAATTCTAGAGCTAATACATGCAAACATACTCCTTCG--------GGGGTTGCAATTATTAGATTGAAACCAGCCCGTTTCGGCGGTGTCTTGGTGATTCATAATAATCATGCGGATCGCAAGGCT-TCGGCCGGCGATGGATCATTCGAGCTTCTGCCCTATCAGCTTTGGAAGGTAAGGTA------------------------------------------------------------------------------------------TTGGCTTACCTTGGCGGTAACGGGTAACGGGTGATTAGGGTTAGACACCGGAGAGGGAGCCTGAGAGACGGCTACCACATCCAAGGAAGGCAGCAGGCGCGTAAACTACCCAATACTGTAACAGTGAGGTGGTGACGATAAATAACAAGGCCGAACC--CTCGAGGTTGGGCCATTGGAATGAGAACAACGCAAAATCCTTATCGAGGATCGATTGGAGGGCAAGTCTGGT----------------------------------------------------------------------------------------------------GCCAGCAGCCGCGGTAAT--------------------------------------------------------------------------------------TCCAGCTCCAATAGCGTA----------------------------------------------------------------------------------------------------------------------------------------------------------------------------------------------------------------------------------------------------------------------------------------------------------------------------------------------------------------------------------------------------------------------------------------------------------TATTAAAGTTGTTGCAGTTAAAAAGCTCGTAGTTGGTCTCGTGGGCAGGGTGGCGGTCCGATTTTC------GGTAC------A-GCAGCCCGGCCCTTTTTTGGACTAAGCCATGATGCCATTAACTTGGTGTTGTGGGGCGGTCCAACATTTACTGTGAGAAAATCAGAGCGTTCAAAGCAAGCGTTT-GCTATGAATGTGTTAGCATGGAATAATGAGATAGGGCCTCGGTGCTATTTCGTTGGTTTGCGCAGTGAGGCAATGAGTAATAGGGACAGTTGGGGGTATAGGTATCACATGGCCAGGGGTGAAATCTAAAAATCCATGTGCGACCAACTACTGCGAAAGCATTTAC-CAAGG------------------------------------------------------------------------------------------ATGTTTTCATTAATCAAGAACGAAAGTTGAGGGATCGAAGATGATTAGATACCATCGTAGTCTCAACCAT--------------------------------------------------------------------------------------AAACAATGCCGACAAGGAATTGGGTGGATCTTCGT-TACGTTCCACCCAGCGCCTTATGAGAAATC-ACAAGTCTTTGGGTTCCGGGGGGAGTATGGTCGCAAGGCTG------------------------------------------------------------------------------------------AAACTTAAAGAAATTGACGGAAGGGCA-CACAAGAAGTGGAGCCTGCGGCTTAATTTGACTCAACACGGGAAAACTCACCAGGTCCAGACAAAGTAAGGATTGACAGATTGAGAGCTCTTTCTTGATTCTTTGGTTGGTGGT-------------------------------------------------------------------------------------GCATGGCCGTTCGTAGTTGGTGTTATTGAAATGTCTGGT---------------------------------------------------------------------------------------TAATTCCGTTAACGAACGAGACCGCTGCCTGCTAAATAGCCCCATTAGTGTTTT---CACTGGTGCG-GGCTTCTTAGAGGGACGTGCACTCTACAAGGTGCAGGAAGATAGCGGCAATAACAGGT-----------------------------------------------------------------------------------------CCGTAATGCCCTTAGATGTTCTGGGCCGCACGCGCGCTACAATGATGCGTTCAACAAG----TG-TCCTTGACCGAGAGGTCTGGGGAATCTTTTGAATGCGCATCGTGACAGGGATAGATTCTTGTAATTTTTATTCTTGAACGAGGAATTTCTAGTAAAGGCGGATCATCAATCCGCCTTGATTGCGTCCCTGCCCTTTGTACACACCGCCCGTCG----------------------------------------------------------------------------------------------CACCTAC-----------------------------------------------------------------------------------------------------------------------------------------AAGTGACCGTTACGAATCTGGTGTAATTCCTTACGCTAAAATGGGTTACTGGGATGCTTCATACGCAGTAAAAACTACTGACGTTCTTGCTTTATTCCGTATTACACCACAACCAGGTGTAGATCCAGTAGAAGCTGCAGCTGCTGTAGCTGGTGAATCTTCTACTGCTACTTGGACAGTTGTATGGACTGATTTATTAACAGCTTGTGACCGTTACCGTGCTAAAGCTTACCGTGTAGATCCAGTTCCAAATACAACAGATCAATTCTTTGCATTTATTGCTTACGAATGTGACTTATTTGAAGAAGGTTCATTAGCTAACTTAACTGCATCTATTATTGGTAACGTATTCGGCTTCAAAGCTGTAGCTGCATTACGTTTAGAAGATATGCGTATTCCTCACTCATACTTAAAAACTTTCCAAGGACCAGCAACTGGTATCATTGTAGAACGTGAGCGTTTAAACAAATATGGTATTCCATTATTAGGTGCTACAGTAAAACCTAAATTAGGTTTATCTGGTAAAAACTATGGACGTGTAGTTTACGAAGGTTTAAAAGGTGGTTTAGACTTTTTAAAAGATGATGAGAACATTAACTCACAACCATTCATGCGTTGGAGAGAACGTTTCTTATACTGTATGGAAGGTATTAACCGAGCATCTTCAGCAACAGGTGAAACTAAAGGTTCTTACTTAAACATTACTGCAGGCACAATGGAAGAAGTATACAAACGTGCTGAGTATGCTAAAGCTGTTGGTTCAGTAATTGTTATGATCGATTTAGTAATGGGTTATACAGCAATTCAAAGTATTGCAATCTGGGCTCGTGAAAACGATATGTTATTACACTTACACCGTGCTGGAAACTCTACATATGCGCGTCAAAAAAATCATGGTATTAACTTCCGTGTTATTTGTAAATGGATGCGTATGTCTGGTGTTGATCATATTCACGCAGGTACAGTTGTAGGTAAATTAGAAGGTGATCCTTTAATGATTAAAGGCTTCTACGATACTTTACGTTTAACACACTTAGATGTAAACTTACCTTACGGTTTATTCTTCGAAATGTCATGGGCTAGTTTACGTAAATGTATGCCTGTTGCTTCAGGTGGTATTCATTGTGGTCAAATGCACCAATTAGTTCATTACTTAGGTGATGATGTTATCTTACAATTTGGTGGTGGTACAATTGGTCACCCTGATGGTATTCAAGCAGGTGCTACAGCAAACCGTGTTGCTTTAGAAGCAATGGTATTAGCTCGTAACGAAGGTGCTGATTACTTTAATAGTGAAATTGGTCCTCAAATTTTACGTGACGCTGCTAAAACTTGTGGCCCA--------------------------------------------------------------------------------------------------------------------------------------------------ATGCAGGCTTAATGGTATTTTGGGCTGGTGCAATGATTTTATTTGAAGTTTCTCATTTTGTTCCAGAAAAACCTTTATATGAACAAGGTTTTATCTGTATGCAACATTTAGCAACTTTAGGGTATGGAATTGGACCTGGTGGTGAGATTACTACAACAGTACCTTATTTTGCTGTTGGTGTTATACATTTAATTTCATCTGCGGTATTAGGTTTTGGAGGTATATACCATTCATTATTAGGGCCGGATACATTAGAAGAATCATTCCCATTCTTTGGATATGATTGGCGTGATAAAAATAAAATGACAACTATTTTAGGAATTCATCTTATTTTATTAGGTTGTGGTTCATTATTATTAGTAGCCAAAGCTATGTATCTTGGAGGAGTTTATGATACTTGGGCACCAGGTGGTGGCGATGTTCGCTTAATTACAACTCCTACTTTAAACCCAATTGTTATTTTTGGCTACGTATTCCGTTCTCCATTTGGTGGAGATGGCTGGGTAGTATCTGTAAACAATATGGAAGATGTTATTGGTGGTCATGTATGGATTGGTGTTTTATGTATCACAGGCGGATTTTGGCATATCTTTACTAAGCCATTTGCCTGGGCACGTCGTGCATTTGTTTGGTCTGGAGAAGCTTATTTATCATATAGTTTAGCTGCTATTTCATTAATGGGTTTTACAGCTTCATTATACTCTTGGTATAATAATACAGCTTATCCTAGTGAATTATACGGTCCTACAGGTCCTGAAGCTTCTCAATCACAAGCTTTTACTTTCTTAGTAAGAGATCAACGCTTAGGTGCAAATGTTTCTTCAGCTCAAGGTCCTACAGGCTTAGGAAAATATTTAATGCGTTCACCAAGTGGCGAAATTATTTTTGGTGGTGAAACAATGCGTTTCTGGGATTTACGTGCTCCATGGGTTGAACCATTACGTGGTCCGAATGGTTTAGATATCAATAAAATTAAAAATGATATTCAACCTTGGCAGGAACGTCGAGCTGCTGAATATATGACTCATGCTCCTTTAGGCTCTCTTAACTCTGTAGGTGG-------------------------------------------------
	Cocconeis_stauroneiformis        -------------------------------------------TCTAAGTATAAATA-TTTTACTTTGAAACTGCGAATGGCTCATTATATCAGTTATAGTTTATTTGATAGTCCCTT-ACTACTTGG-ATAACCGTA------------------------------------------------------------------------------------------GTAATTCTAGAGCTAATACATGCGTCAATACTCTTCTG---------GAGTAGTATTTATTAGATTGAAACCAACCCC--TTCGGGGTGATGTGGTGATTCATAATAAGCTTGCGGATCGCATGGCT-T-TGCCGGCGATGGATCATTCAAGTTTCTGCCCTATCAGCT-TGGATGGTAGGGTA------------------------------------------------------------------------------------------TTGGCCTACCATGGCTTTAACGGGTAACGGAGGATTAGGGTTTGATTCCGGAGAGGGAGCCTGAGAGACGGCTACCACATCCAAGGAAGGCAGCAGGCGCGTAAATTACCCAATCCTGACACAGGGAGGTAGTGACAATAAATAACAATGCCGGGCC-TTTCTAGGTCTGGCAATTGGAATGAGAACAATTTAAACCCCTTATCGAGGATCAATTGGAGGGCAAGTCTGGT----------------------------------------------------------------------------------------------------GCCAGCAGCCGCGGTAAT--------------------------------------------------------------------------------------TCCAGCTCCAATAGCGTA----------------------------------------------------------------------------------------------------------------------------------------------------------------------------------------------------------------------------------------------------------------------------------------------------------------------------------------------------------------------------------------------------------------------------------------------------------TATTAAAGTTGTTGCAGTTAAAAAGCTCGTAGTTGGATTTGTGGTGGCACGTGCGGTCCA-----------ATTTTG-GTACTATCGCGTGTCG-CCATCCTTGGGTGGAATCTGTGTGGCATTAAGTTGTCGTGCAGGGGATGCCCATCGTTTACTGTGAAAAAATCAGCGCGTTCAAAGCAGGCTTATGCCGTTGAATGTATTAGCATGGAATAATAAGATAGGACCTTGGTACTATTTTGTTGGTTTGCGCACCGAGGTAATGATTAATAGGGACAGTTGGGGGTATTCGTATTCCATTGTCAGAGGTGAAATTCTTGGATTTCTGGAAGACGAACTACTGCGAAAGCATTTAC-CAAGG------------------------------------------------------------------------------------------ATGTTTTCATTAATCAAGAACGAAAGTTAGGGGATCGAAGATGATTAGATACCATCGTAGTCTTAACCAT--------------------------------------------------------------------------------------AAACTATGCCGACAAGGGATTGGTGGGGTTT-CGT-TACGTCTCCATCAGCACCTTATGAGAAATC-ACAAGTTTTTGGGTTCCGGGGGGAGTATGGTCGCAAGGCTG------------------------------------------------------------------------------------------AAACTTAAAGAAATTGACGGAAGGGCACCACCAGGAGTGGAGCCTGCGGCTTAATTTGACTCAACACGGGAAAACTTACCAGGTCCAGACATAGTGAGGATTGACAGATTGAGAGCTCTTTCTTGATTCTATGGGTGGTGGT-------------------------------------------------------------------------------------GCATGGCCGTTCTTAGTTGGTGGA-GTGATTTGTCTGGT---------------------------------------------------------------------------------------TAATTCCGTTAACGAACGAGACCGCTGCCTGCTAAATAGTCCAGTGAGTGAATTT--CACTGACGGG-GACTTCTTAGAGGGACGTGCATTCTATTAGATGCAGGAAGATAGCGGCAATAACAGGT-----------------------------------------------------------------------------------------CTGTGATGCCCTTAGATGTTCTGGGCCGCACGCGCGCTACACTGATGCATTCAACGAG---TTCTTCCTTGGCCGAGAGGCCTGGGCAATCTTTTGAACGTGCATCGTGATAGGGATAGATTATTGCAATTATTAATCTTGAACGAGGAATTCCTAGTAAACGCAGATCATCAATCTGCATTGATTACGTCCCTGCCCTTTGTACACACCGCCCGTCG----------------------------------------------------------------------------------------------CACCTACCGATTGAATGGTCCGGTGAAGCCTCGGGATTGTGACCATTGCCTTTAT--TGGTGTTGGTTGCGAGAACTTGTCTAAACCTTATCATTTAGAGGAAGGTGAA------------------------------------AGTGACCGTTACGAATCTGGTGTAATCCCTTACGCTAAAATGGGTTACTGGGATGCTGCATACGCAGTAAAAAATACTGACGTTCTTGCTTTATTCCGTATTACACCACAACCAGGTGTAGATCCAGTAGAAGCTGCAGCAGCTGTAGCTGGTGAATCTTCTACTGCAACATGGACAGTTGTATGGACTGATTTATTAACAGCTTGTGACCGTTACCGTGCTAAAGCTTACCGTGTAGATCCAGTTCCAAATACAACTGATCAATATTTTGCATTCATCGCTTACGAATGTGATTTATTCGAAGAAGGTTCTTTAGCTAACTTAACAGCGTCTATCATTGGTAACGTATTCGGTTTCAAAGCCGTATCTGCTTTACGTTTAGAAGATATGCGTATTCCTCATTCTTACTTAAAAACATTCCAAGGTCCAGCGACTGGTGTTGTTGTAGAACGTGAACGTTTAAACAAATATGGTACTCCATTATTAGGTGCTACAGTAAAACCTAAATTAGGTTTATCTGGTAAAAACTATGGTCGTGTAGTATATGAAGGTTTAAAAGGTGGTTTAGACTTCTTAAAAGATGATGAAAACATTAACTCACAACCATTCATGCGTTGGAGAGAGCGTTTCTTAAACTGTATGGAAGGTATCTACCGTGCATCTTCTGCTACTGGTGAAGTTAAAGGTTCTTACTTAAACATTACTGGTGGTACAATGGAAGAAGTTTACAAACGTGCTGAATACGCTAAATCAGTAGGTTCTGTAATCGTTATGATCGATTTAGTTATGGGTTACACAGCTATTCAATCAATTGCGTACTGGGCTCGTGAAAACGATATGCTTTTACACTTACACCGTGCAGGTAACTCTACATACGCACGTCAAAAAAACCATGGTATTAACTTCCGTGTTATTTGTAAGTGGATGCGTATGTCTGGTGTAGATCATATTCACGCTGGTACAGTTGTAGGTAAATTAGAAGGTGATCCTTTAATGATTAAAGGTTTCTACGATACTTTATTAGCTACACAATTAGATGTTAACTTACCATGTGGTATTTTCTTCGAAATGACATGGGCAAGTTTACGTAAATGTATGCCTGTAGCTTCAGGTGGTATCCACTGTGGTCAAATGCATCAATTAGTTCACTATTTAGGTGATGATGTAGTATTACAATTCGGTGGTGGTACAATTGGTCACCCTGATGGTATTCAAGCAGGTGCTACAGCTAACCGTGTTGCTTTAGAAGCAATGGTATTAGCTCGTAACGAAGGTGCTGACTACTTCAATAACCAAGTTGGTCCTCAAATTTTACGTGAGGCAGCTAAAACATGTGGTCCTTTACAAACAGCTTTAGATTTATGGAAAGATATCAGCTTCAACTACACATCTACAGATACAGCTGATTTCGCTACAACACCTACAGCT----------------------------------------------------------------------------------------------------------------------------------------------------------------------------------------------------------------------------------------------------------------------------------------------------------------------------------------------------------------------------------------------------------------------------------------------------------------------------------------------------------------------------------------------------------------------------------------------------------------------------------------------------------------------------------------------------------------------------------------------------------------------------------------------------------------------------------------------------------------------------------------------------------------------------------------------------------------------------------------------------------------------------------------------------------------------------------------------------------------------------------------------------------------------------------------------------------------
	Craticula_cuspidata              TGCCAGTAGTCATACGCTCGTCTCAAAGATTAAGCCATGCATGTCTAAGTATAAATC-TTTTACTTTGAAACTGCGAACGGCTCATTATATCAGTTATAGTTTATTTGATAGTCCCTT-ACTACACGG-ATAACCGTA------------------------------------------------------------------------------------------GTAATTCTAGAGCTAATACGTGCGTCAATACTCTTC-G---------GAGTAGTATTTATTAGATTGAAACCAACTGC--TTCGGCATGATATGGTGATTCATAATAAGCTTGCGGATCGCATGGCC-T-AGCCGGCGACGGATCATTCAAGTTTCTGCCCTATCAGCTTTG-ACGGTACTGTA------------------------------------------------------------------------------------------TTGGAGTACCGTGGCGGTAACGGGTGACGGAAAATTAGGGTTTGACACCGGAGAGGGAGCCTGAGAGACGGCTACCACATCCAAGGAAGGCAGCAGGCGCGTAAATTACCCAATCTTGACACAAGGAGGTAGTGACAATAAATAACAATGCCGGGCT-TTTGTAAGTCTGGCAATTGGAATGAGAACAATTTAAACCCCTTATCGAGGATCAATTGGAGGGCAAGTCTGGT----------------------------------------------------------------------------------------------------GCCAGCAGCCGCGGTAAT--------------------------------------------------------------------------------------TCCAGCTCCAATAGCGTA----------------------------------------------------------------------------------------------------------------------------------------------------------------------------------------------------------------------------------------------------------------------------------------------------------------------------------------------------------------------------------------------------------------------------------------------------------TATTAAAGTTGTTGCAGTTAAAAAGCTCGTAGTTGGATTTGTGGTGCGTCC-ATGGCGTCC-------ATTCACTTG-GTTCTGCCGTGGCCTTGCCATCCTTGGGTGGATTCTGTGTGGCATTAGGTTGTCGTGCAGGGGATGCCCATCGTTTACTGTGAAAAAATTAGAGTGTTCAAAGCAGGCTTATGCCGTTGAATATATTAGCATGGAATAATAAGATAGGTCTTTGGTCCTATTTTGTTGGTTTGCGGGCCAGAGAAATGATTAACAGGGACAGTTGGGGGTATTCGTATTCCATTGTCAGAGGTGAAATTCTTGGATTTCTGGAAGACGAACTACTGCGAAAGCATTTAC-CAAGG------------------------------------------------------------------------------------------ATGTTTTCATTAATCAAGAACGAAAGTTAGGGGATCGAAGATGATTAGATACCATCGTAGTCTTAACCAT--------------------------------------------------------------------------------------AAACTATGCCGACAAGGGATTGGCGGGGTTT-CGT-TACGTCTCCGTCAGCACCTTATGAGAAATC-ACAAGTTTTTGGGTTCCGGGGGGAGTATGGTCGCAAGGCTG------------------------------------------------------------------------------------------AAACTTAAAGAAATTGACGGAAGGGCACCACCAGGAGTGGAGCCTGCGGCTTAATTTGACTCAACACGGGAAAACTTACCAGGTCCAGACATAGTGAGGATTGACAGATTGAGAGCTCTTTCTTGATTCTATGGGTGGTGGT-------------------------------------------------------------------------------------GCATGGCCGTTCTTAGTTGGTGGA-GTGATTTGTCTGGT---------------------------------------------------------------------------------------TAATTCCGTTAACGAACGAGACCCCTGCCTGCTAAATAATCCCATGAGTGAATTT--CACTGATGCG-GATTTCTTAGAGGGACGTGCATTCTATTAGATGCAGGAAGAGAGGGGCAATAACAGGT-----------------------------------------------------------------------------------------CTGTGATGCCCTTAGATGTTCTGGGCCGCACGCGCGCTACACTGATGCATTCAACGAG----TTTACCTTGGCCGAGAGGCCTGGGCAATCTTTTGAACGTGCATCGTGATAGGGATAGATTATTGCAATTATTAATCTTGAACGAGGAATTCCTAGTAAACGCAGATCATCAATCTGCATTGATTACGTCCCTGCCCTTTGTACACACCGCCCGTCG----------------------------------------------------------------------------------------------CACCTACCGATTGAATGGTCCGGTGAAGCCTCGGGATTGTGGCTGGTGCCTTCAC--TGGCGCTGGTTGCGAGAACTTGTCTAAACCTTATCATTTAGAGGAAGGTGAAATGTCTCAATCTGTATCAGAACGGACTCGAATCAAAAGTGACCGTTACGAATCTGGTGTAATTCCTTACGCTAAAATGGGTTACTGGGATGCTGCATATGCAGTAAAAACTACTGATGTTCTTGCATTATTCCGTATTACACCACAACCAGGTGTAGACCCAGTAGAAGCAGCTGCAGCAGTAGCTGGTGAATCTTCTACAGCAACATGGACAGTTGTATGGACTGATTTATTAACAGCTTGTGACCGTTACCGTGCTAAAGCTTACCGTGTAGATCCAGTTCCAAATACAACAAATCAATTCTTCGCTTTCATCGCATACGAATGTGATTTATTCGAAGAAGGTTCATTAGCTAACTTAACAGCGTCTATCATTGGTAACGTATTCGGTTTCAAAGCCGTATCTGCATTACGTTTAGAAGATATGCGTATTCCTCACTCTTACTTAAAAACATTCCAAGGTCCAGCGACAGGTGTTATTGTAGAGCGTGAGCGTTTAAACAAATACGGTACACCATTATTAGGTGCAACAGTAAAACCTAAATTAGGTTTATCTGGTAAAAACTATGGTCGTGTAGTATATGAAGGTTTAAAAGGCGGTTTAGACTTCTTAAAAGATGATGAGAACATTAACTCTCAACCATTCATGCGTTGGAGAGAGCGTTTCTTATACTGTATGGAAGCTATTAACCGTGCTTCTTCAGCTACAGGTGAAGTTAAAGGTTCATACTTAAACATCACTGCAGGTACAATGGAAGAAGTGTACAAACGTGCTGAGTACGCTAAAGCTGTTGGTTCTGTAATTGTAATGATTGACTTAGTAATGGGTTACACAGCAATTCAAAGTGCTGCATACTGGGCTCGTGAAAATGACATGATTTTACACTTACACCGTGCAGGTAACTCTACATACGCTCGTCAAAAGAACCATGGTATTAACTTCCGTGTTATCTGTAAATGGATGCGTATGTCTGGTGTAGACCATATCCACGCTGGTACAGTTGTTGGTAAATTAGAAGGTGATCCTTTAATGATTAGAGGTTTCTACGATACTTTATTATTAACACACTTAGATGTTAACTTACCATACGGTATCTTCTTCGAAATGTCATGGGCTAGTTTACGTAAATGTATGCCTGTTGCATCAGGTGGTATTCACTGTGGTCAAATGCACCAATTAGTTCACTATTTAGGTGATGATGTTGTTTTACAATTCGGTGGTGGTACAATTGGTCACCCTGATGGTATTCAAGCAGGTGCTACAGCTAACCGTGTTGCTTTAGAAGCAATGGTATTAGCTCGTAACGAAGGTGCTGATTACTTCAATAGCGATATTGGTCCTAAAATTTTACGCGATGCTGCTAAAACATGTGGTCCTTTACAAACAGCTTTAGATTTATGGAAAGATATTAGCTTCAACTATACATCTACAGATACAGCTGATTTCGCTACAACACCTACAGCAAACATCTAA------GTTTATTAATGTTTCAGGTAAATTATTAGGTGCTCACGTAGCACACGCTGGCTTTATGGTATTCTGGGCTGGTGCAATGATTTTATTTGAAGTATCTCACTTTGTTCCAGAAAAACCTTTATATGAACAAGGTTTCATCTGTATGCAACATTTAGCAACGTTAGGTTATGGTGTTGGCCCAGGCGGCGAAATTACTACAACAGTACCTTACTTTGCTGTTGGTGTAATTCATTTAATTTCATCAGCTGTTTTAGGTTTTGGTGGTATTTATCACTCAGTACTAGGTCCAGATACATTAGAAGAATCATTCCCATTCTTTGGTTATGACTGGCGTGATAAAAACAAAATGACAACAATTTTAGGTATCCATTTATGCCTTTTAGGTGGTGGTGCTTTATTATTAGTTGCAAAAGCTATGTATATCGGTGGTGTATATGATACTTGGGCACCTGGTGGTGGAGATGTTCGTTTAATCACAACACCTACATTAAACCCAATTGTAATTTTTGGTTATGTATTCCGTTCTCCATTTGGTGGAGATGGTTGGGTTGTATCAGTAAATAACATGGAAGATGTTATTGGTGGTCATGTTTGGGTTGGTGTGTTATGTATTATTGGTGGTATTTGGCATATTTTCACTAAACCATTTGCTTGGGCACGTCGTGCTTTCGTATGGTCAGGTGAAGCTTACTTATCATATAGTTTAGCTGCTATTTCTATGATGGGTTTAACAGCTTCATTATACTCTTGGTACAACAACACAGCTTACCCTAGTGAATTCTATGGTCCAACAGGTCCAGAAGCTTCACAAGCACAAACATTTACATTCTTAGTTAGAGACCAACGTTTAGGTGCTAATGTTTCATCAGCACAAGGTCCAACTGGTTTAGGTAAATACTTAATGCGTTCACCAAGTGGTGAAATCATCTTTGGTGGTGAAACAATGCGTTTCTGGGATTTACGTGCACCTTGGGTTGAACCATTACGTGGTCCAAATGGTTTAGATATCAACAAAATTAAAAATGATATTCAACCATGGCAAGAACGTCGTGCTGCAGAATACATGACACATGCACCATTAGGTTCACTTAACTCAGTAGG----------------------------------------------------
	Denticula_kuetzingii             --CCAGTAGTCATACGCTCGTCTCAAAGATTAAGCCATGCATGTCTAAGTATAAATC-TTTTACTTTGAAACTGCGAACGGCTCATTATATCAGTTATAGTTTATTTGATAGTCCCTT-TCTACTCGG-ATAACTGTA------------------------------------------------------------------------------------------GAAATTCTAGAGCTAATACGTGCGTCAAGACTCTTCTG---------GAGTCGTATTTATTAGATTGAAACCAACCCC--TTCGGGGTGATGTGGTGATTCATAATAAGTTTGCGGATCGCATGCCT-T-TGGCGGCGACGGATCATTCAAGTTTCTGCCCTATCAGCTTTGGATGATAAGGTA------------------------------------------------------------------------------------------TTGGCTTATCATGGCTTTAACGGGTAACGGGAAATTAGGGTTTGATTCCGGAGAGGGAGCCTGAGAGACGGCTACCACATCCAAGGAAGGCAGCAGGCGCGTAAATTACCCAATCCTGACACAGGGAGGTAGTGACAATAAATAAGAATGCCGGGCC-TTTGTAGGTCTGGCAATTCGAATGAGAACAATTTAAACCCCTTATCGAGTATCAATTGGAGGGCAAGTCTGGT----------------------------------------------------------------------------------------------------GCCAGCAGCCGCGGTAAT--------------------------------------------------------------------------------------TCCAGCTCCAATAGCGTA----------------------------------------------------------------------------------------------------------------------------------------------------------------------------------------------------------------------------------------------------------------------------------------------------------------------------------------------------------------------------------------------------------------------------------------------------------TATTAAAGTTGTTGCAGTTAAAAAGCTCGTAGTTGGATTTGTGGCGTGTCCTGTCGGAGCATGGGCTCTGCTTGTGT-GTCTGTACGGGTGTGCCTTTAATGGGATTGTTGGCTTTGTGGCATTAGGTTGTCGCATTGTTGATGCCCATCTTTTACTGTGAAAAAATTAGAGTGTTCAAAGCAGGCTTATGCCGTTGAATATGTTAGCATGGAATAATGATATAGGACCTTGGTACTATTTTGTTGGTTTGCGCACTAAGGTAATGATTAATAGGGACAGTTGGGGGTATTCGTATTCCATTGTCAGAGGTGAAATTCTTGGATTTTTGGAAGACGAACTACTGCGAAAGCATTTAC-CAAGG------------------------------------------------------------------------------------------ATGTTTTCATTAATCAAGAACGAAAGTTAGGGGATCGAAGATGATTAGATACCATCGTAGTCTTAACCAT--------------------------------------------------------------------------------------AAACTATGCCGACAAGGGATTGGTGGAGTTT-CGT-TTCGTCTCCATCAGCACCTTATGAGAAATC-ACAAGTCTTTGGGTTCCGGGGGGAGTATGGTCGCAAGGCTG------------------------------------------------------------------------------------------AAACTTAAAGAAATTGACGGAAGGGCACCACCAGGAGTGGAGCCTGCGGCTTAATTTGACTCAACACGGGAAAACTTACCAGGTCCAGACATAGTGAGGATTGACAGATTGAGAGCTCTTTCTTGATTCTATGGGTGGTGGT-------------------------------------------------------------------------------------GCATGGCCGTTCTTAGTTGGTGGA-GTGATTTGTCTGGT---------------------------------------------------------------------------------------TAATTCCGTTAACGAACGAGACCCCTGCCTGCTAAATAGCCCGCATAGTGCCTGT--CACTGTGTTGGTGCTTCTTAGAGGGACGTGCATTCTATTAGATGCAGGAAGATAGGGGCAATAACAGGT-----------------------------------------------------------------------------------------CTGTGATGCCCTTAGATGTTCTGGGCCGCACGCGCGCTACACTGATGCATTCAACGAG-TTGTTTCCCTTGGCCGAGAGGCCTGGGCAATCTTTTGAACGTGCATCGTGATAGGGATAGATTATTGCAATTATTAATCTTGAACGAGGAATTCCTAGTAAACGCAGATCATCAATCTGCATTGATTACGTCCCTGCCCTTTGTACACACCGC--------------------------------------------------------------------------------------------------------------------------------------------------------------------------------------------------------------------------------------------------------GACCGTTACGAATCTGGTGTAATCCCGTACGCTAAAATGGGTTACTGGGATGCTTCATACGCAGTAAAAACTACTGATGTTCTTGCTTTATTCCGTATTACACCACAACCAGGTGTAGATCCTGTAGAAGCTGCAGCAGCAGTAGCTGGCGAATCGTCAACTGCAACTTGGACAGTTGTATGGACAGATTTATTAACAGCTTGTGACCGTTACCGAGCAAAAGCTTACCGTGTTGACCCAGTTCCAAATGCGACAGACCAATACTTTGCATTTATCGCATACGAATGTGATTTATTCGAAGAAGGTTCATTAGCGAACTTAACAGCGTCTATCATTGGTAACGTTTTTGGTTTTAAAGCTGTATCAGCTTTACGTTTAGAAGATATGCGTATTCCTCACTCATACTTAAAAACATTCCAAGGTCCTGCAACAGGTATTGTTGTAGAACGTGAGCGTTTAAACAAATACGGTACTCCATTATTAGGTGCAACAGTAAAACCAAAATTAGGTTTATCTGGTAAAAACTATGGGCGTGTAGTATACGAAGGTTTAAAAGGTGGATTAGACTTCTTAAAAGATGATGAAAACATCAACTCACAACCATTTATGCGTTGGAGAGAACGTTTCTTAAACTGTATGGAAGGTATTAACCGTGCATCTGCCGCTACAGGGGAAGTAAAAGGTTCTTACTTAAACGTTACAGCTGCTACTATGGAAGAAATCTACAAACGTTGTGAGTATGCTAAAGAAGTAGGTTCTATAGTTGTGATGATCGATTTAGTAATGGGTTACACAGCAATCCAAAGTACTGCTATTTGGGCTCGTGAAAACGATATGCTTTTACATTTACACCGTGCAGGTAACTCTACATACGCGCGTCAAAAAAATCATGGGATTAACTTCCGTGTTATTTGTAAATGGATGCGTATGTCAGGTGTAGATCACATTCACGCTGGGACAGTTGTAGGTAAATTAGAAGGTGATCCTTTAATGATTAAAGGTTTCTATGATACATTACGTTTAACGCAATTAGACGTAAACTTACCATACGGTCTTTTCTTTGAGATGTCATGGGCTAGTTTACGTCGTTGTATGCCAGTTGCATCCGGTGGTATTCACTGTGGTCAAATGCACCAATTAGTTTACTATTTAGGTGATGACGTAGTATTACAATTCGGTGGTGGTACAATCGGTCACCCCGATGGTATTCAAGCAGGTGCGACTGCAAACCGTGTTGCTTTAGAATCAATGGTCTTAGCTCGTAATGAAGGTGCTGATTACTTCAACAATGAAGTTGGTCCTGTTATTTTACGCAATGCTGCTAAAACATGTGGTCCTTTACAAACAGCTTTAGATTTATGGAAAGATATTAGTTTTAACTATACATCTACAGATACAGCTGATTTCGCTGCAACACCAACAGCAAACGTATAA--------------------------------------------------------------------TTTGGGCTGGCGCAATGATTTTATTTGAAGTTTCACACTTCGTCCCAGAAAAACCTTTATATGAACAAGGTTTTATTTGTATGCAACATTTAGCAACCTTAGGCTACGGAATTGGTCCAGGAGGAGAAATTACTACAACTGTACCATACTTTGCTGTTGGTGTTATTCATTTAATTTCTTCAGCAGTATTAGGTTTTGGCGGCATTTACCATTCATTATTAGGTCCTGATACATTAGAAGAATCATTCCCATTCTTTGGTTATGATTGGCGTGATAAAAATAAAATGACGACTATTCTAGGTATTCATTTATGCTTATTAGGTTGCGGCTCATTTTTATTAGTAGCGAAAGCAATGTATATTGGTGGTGTTTATGATACTTGGGCACCAGGTGGTGGAGATGTTCGTTTTATTACAACACCGACCTTAAATCCAATTGTTATTTTTGGTTATGTATTCCGTTCTCCATTTGGTGGAGATGGTTGGGTAGTTTCTGTCAACAACATGGAAGACATTATTGGTGGTCACATTTGGGTTGGGATTTTATGTATTACTGGTGGAATTTGGCATATTTTTACAAAACCATTTGCATGGGCACGTCGTGCTTTTGTATGGTCAGGTGAAGCATATCTTTCATATAGTTTAGCGGCAATTGCCTTAATGGGATGGACAGCTTCTTTATACTCTTGGTATAATAATACAGCCTATCCAAGTGAATTATATGGACCAACAGGTCCAGAAGCATCACAATCGCAAGCATTTACATTCTTAGTTCGTGACCAACGTTTAGGTGCTAATGTTTCATCAGCTCAAGGTCCGACTGGTTTAGGTAAATACTTGATGCGTTCTCCAAGTGGAGAAATCATTTTTGGTGGTGAAACAATGCGTTTCTGGGATTTACGGGCACCATGGGTAGAACCATTACGTGGTCCAAACGGTTTAGATATCAATAAAATTAAAAATGATATTCAACCATGGCAAGAACGACGTGCTGCGGAGTACATGACACATGCACCTTTAGGGTCATTGAACTCTGTAGGTGGTGTAGCGACAGAAATTAACTCTGTTA-----------------------
	Entomoneis_ornata                TGCCAGTAGTCATACGCTCGTCTCAAAGACTAAGCCATGCACGTCTAAGTATAAATA-TTCTACTTTGAAACTGCGAATGGCTCATTATATCAGTTATAGTTTATTTGATAGTCCCTT-ACTACTTGG-ATAACCGTA------------------------------------------------------------------------------------------GTAATTCTAGAGCTAATACATGCGTCAACACCCATCTA---------GGGTGGTATTTATTAGATTGAAACCAACCCC--TTCGGGGTGATGTGGTGATTCATAATAAGCTTGCGGATCGCACGGCT-C-GTCCGGCGACGGATCATTTGAGTTTCTGCCCTATCAGCTTTGGACGGTAAGGTA------------------------------------------------------------------------------------------TTGGCTTACCGTGGCTTTAACGGGTAACGGGGAATTAGGGTTCGATTCCGGAGAGGGAGCCTGAGAGACGGCTACCACATCCAAGGAAGGCAGCAGGCGCGTAAATTACCCAATCTTGAAACAAGGAGGTAGTGACAATAAATAACAATGCCGGGCC-TTTGTAGGTCTGGCAATTGGAATGAGAACAATTTAAATCCCTTATCGAGGATCAATTGGAGGGCAAGTCTGGT----------------------------------------------------------------------------------------------------GCCAGCAGCCGCGGTAAT--------------------------------------------------------------------------------------TCCAGCTCCAATAGCGTA----------------------------------------------------------------------------------------------------------------------------------------------------------------------------------------------------------------------------------------------------------------------------------------------------------------------------------------------------------------------------------------------------------------------------------------------------------TATTAAAGTTGTTGCAGTTAAAAAGCTCGTAGTTGGACTTGTGC-GTGCCCTCGATGTCCTTT------------TT-GGTACGTTCGGGGGTGTGCATCCTTGGGTGGAACCTGTGTGGCATTAGGTTGTCGTGCAGGGGATGCTCATCGTTTACTGTGAAAAAATTAGAGTGTTCAAAGCAGGCTTACGCCGTTGAATATATTAGCATGGAATAATAAGATAGGACCTTGGTACTATTTTGTTGGTTTGCGCACCGAGGTAATGATTAACAGGGACAGTTGGGGGTATTCGTATTCCATTGTCAGAGGTGAAATTCTTGGATTTTTGGAAGACGAACTACTGCGAAAGCATTTAC-CAAGG------------------------------------------------------------------------------------------ATGTTTTCATTAATCAAGAACGAAAGTTAGGGGATCGAAGATGATTAGATACCATCGTAGTCTTAACCAT--------------------------------------------------------------------------------------AAACTATGCCAACAAGGGATTGGCGGGGTTTTCGT-TACGTCTCCGTCAGCACCTTATGAGAAATC-ACAAGTTTTTGGGTTCCGGGGGGAGTATGGTCGCAAGGCTG------------------------------------------------------------------------------------------AAACTTAAAGAAATTGACGGAAGGGCACCACCAGGAGTGGAGCCTGCGGCTTAATTTGACTCAACACGGGAAAACTTACCAGGTCCAGACATGGTGAGGATTGACAGATTGAGAGCTCTTTCTTGATTCTATGGGTGGTGGT-------------------------------------------------------------------------------------GCATGGCCGTTCTTAGTTGGTGGA-GTGATTTGTCTGGT---------------------------------------------------------------------------------------TAATTCCGTTAACGAACGAGACCCCTGCCTGCTAAATAGTCCGGCGAGTGATCTT--CACTGGCTAG-GGCTTCTTAGAGGGACGTGCATTCGACTAGTTGCAGGAAGATAGGGGCAATAACAGGT-----------------------------------------------------------------------------------------CTGTGATGCCCTTAGATGTTCTGGGCCGCACGCGCGCTACACTGATGCATTCAACGAG----TGTACCTTGGCCGAGAGGCTTGGGCAATCTTTTGAACGTGCATCGTGATAGGGATAGATTATTGCAATTATTAATCTTGAACGAGGAATTCCTAGTAAACGCAGATCATCAATCTGCATTGATTACGTCCCTGCCCTTTGTACACACCGCCCGTCG----------------------------------------------------------------------------------------------CACCTACCGATTGGATGGTCCGGTGAAGCCTCGGGATTGTGACTGCCGCCTTTAT--TGGTGTCGGTTGCGAGAACTTGTCTAAACCTTATCATCTAGAGGAAGGTGAAATGTCTCAATCTGTATCAGAACGGACTCGAATCAAAAGTGACCGTTACGAATCTGGTGTAATCCCTTACGCTAAAATGGGTTACTGGGATGCTGCATATGCAGTAAAAAATACTGATGTTCTTGCTTTATTCCGTATTACTCCACAACCAGGTGTAGATCCAGTAGAAGCTGCTGCAGCTGTAGCTGGTGAGTCTTCAACTGCAACATGGACAGTTGTATGGACTGATTTATTAACAGCTTGTGACCGTTACCGTGCTAAAGCTTACCGCGTAGACCCAGTTCCAAATACAACTGATCAATACTTCGCATTCGTAGCTTACGAATGTGACTTATTTGAAGAAGGTTCTTTAGCTAACTTAACAGCGTCTATTATCGGTAACGTATTCGGTTTCAAAGCTATCTCTGCATTACGTTTAGAAGATATGCGTATTCCTCACTCATACTTAAAAACATTCCAAGGTCCAGCAACTGGTATTATCGTAGAACGTGAACGTTTAAATAAATACGGTATTCCTTTATTAGGTGCTACAGTAAAACCAAAATTAGGTTTATCTGGTAAAAACTACGGTCGTGTAGTATACGAAGGTTTAAAAGGTGGTTTAGACTTCTTAAAAGATGACGAAAACATTAACTCACAACCATTCATGCGTTGGAGAGAACGTTTCTTATACTGTATGGAAGGTATCAACCGTGCATCAGCATCAACAGGTGAAGTAAAAGGTTCATACTTAAACATCACTGCTGGTACAATGGAAGAAGTTTACAAACGTGCTGAGTACGCTAAAGCAGTAGGTTCTGTAATCGTTATGATCGACTTAGTAATGGGTTATACAGCAATCCAATCAGCAGCTATCTGGTCTCGTGAAAATGATATGTTATTACACTTACACCGTGCAGGTAACTCAACATATGCACGTCAAAAAAATCATGGTATTAACTTCCGTGTTATTTGTAAGTGGATGCGTATGTCAGGTGTAGATCATATCCACGCCGGTACAGTTGTAGGTAAATTAGAAGGCGATCCTTTAATGATCCGTGGTTTCTACGATACTTTACGTGAAACACACTTAGATGTTAACTTACCATATGGTATTTTCTTCGAAATGACATGGGCAAGTTTACGTAAATGTATGCCTGTAGCATCAGGTGGTATCCACTGTGGTCAAATGCACCAATTAATTCATTATTTAGGTGATGACGTAATCTTACAATTTGGTGGTGGTACAATCGGTCACCCTGATGGTATTCAAGCAGGTGCTACAGCTAACCGTGTTGCATTAGAAGCAATGGTATTAGCTCGTAACGAAGGTGCTGACTACTTCAACAACCAAGTTGGTCCTCGCATTTTACGTGAAGCTGCTAAAACATGTGGTCCTTTACAAACAGCTTTAGACTTATGGAAAGATATCAGCTTCAACTACACATCTACAGATACAGCTGATTTCGCTACAACAGCTACAGCAAACGTATAA---------TATCAATGTTTCAGGTAAATTATTAGGTGCTCACGTAGCACACGCTGGTTTAATGGTATTCTGGGCTGGTGCAATGATTTTATTTGAAGTATCACACTTTGTTCCAGAAAAACCTTTATATGAACAAGGTTTTATCTGTATGCAACATTTAGCATCATTAGGTTATGGTGTTGGACCAGGCGGTGAAATTACTACAACAGTACCATACTTCGCTGTTGGTGTAATTCATTTAATTTCATCTGCTGTATTAGGCTTTGGTGGTATTTACCATTCATTATTAGGTCCAGATACATTAGAAGAATCATTCCCATTCTTTGGTTATGACTGGCGTGATAAAAACAAAATGACAACAATTTTAGGAATCCACTTAATTTTATTAGGGGTTGGTTCTTTATTATTTGTTGCTAGAGCAATGTATCTTGGTGGTGTTTACGATACATGGGCACCAGGTGGTGGCGATGTTCGTTTAATTACAACTCCTACTTTAAATCCAATTGTAATCTTTGGCTATGTATTCCGTTCACCATTTGGTGGAGACGGATGGGTAGTATCAGTAAACAATATGGAAGATGTCGTTGGTGGTCACATATGGGTTGGTGTATTATGCATCATCGGTGGCTTCTGGCACATCTTTACAAAACCATTTGCTTGGGCTCGTCGTGCATTTGTTTGGTCAGGTGAAGCATACTTATCATATAGTTTAGCTGCAATCTCTTTAATGGGTTTAACAGCTTCATTATATTCATGGTATAACAATACAGCTTATCCAAGTGAATTCTACGGTCCAACTGGCCCAGAAGCATCACAATCACAAGCATTTACATTCTTAGTTCGTGACCAACGTTTAGGTGCAAATGTTTCATCTGCACAAGGTCCAACTGGTTTAGGTAAATACTTAATGCGTTCACCAAGTGGTGAGATCATTTTTGGTGGTGAAACAATGCGTTTCTGGGATTTACGTGCACCATGGGTTGAACCATTACGTGGTCCAAATGGTTTAGATATTAATAAAATTAAAAATGATATCCAACCATGGCAAGAACGTCGTGCTGCAGAATACATGACACATGCTCCATTAGGTTCATTAAACTCAGTAGGTGGTGTTGCTACAGAAATTAACTCAGTTAACTATGTATCTCCACGTTCTTGG
	Entomoneis_sp.                   TGCCAGTAGTCATACGCTCGTCTCAAAGACTAAGCCATGCACGTCTAAGTATAAATC-TTTTACTTTGAAACTGCGAATGGCTCATTATATCAGTTATAGTTTATTTGATAGTCCCTT-ACTACTTGG-ATAACCGTA------------------------------------------------------------------------------------------GTAATTCTAGAGCTAATACATGCGTCAGCACCCATTT----------GGGTGGTATTTATTAGATGGAAACCAACCCC--TTCGGGGTGATGTGGTGATTCATAATAAGCTTGCGGATCGCACGGCT-C-TGCCGGCGACGGATCATTCAAGTTTCTGCCCTATCAGCTTTGGACGGTAAGGTA------------------------------------------------------------------------------------------TTGGCTTACCGTGGCTTTAACGGGTAACGGGGAATTAGGGTTCGATTCCGGAGAGGGAGCCTGAGAGACGGCTACCACATCCAAGGAAGGCAGCAGGCGCGTAAATTACCCAATCTTGAAACAAGGAGGTAGTGACAATAAATAACAATGCCGGGCC-TTTGTAGGTCTGGCAATTGGAATGAGAACAATTTAAATCCCTTATCGAGGATCAATTGGAGGGCAAGTCTGGT----------------------------------------------------------------------------------------------------GCCAGCAGCCGCGGTAAT--------------------------------------------------------------------------------------TCCAGCTCCAATAGCGTA----------------------------------------------------------------------------------------------------------------------------------------------------------------------------------------------------------------------------------------------------------------------------------------------------------------------------------------------------------------------------------------------------------------------------------------------------------TATTAAAGTTGTTGCAGTTAAAAAGCTCGTAGTTGGACTTGTGCCGTGTCCCTGATGTCCATT--------TTCTTG-GTACGTTTGGGGGCGTGGCATCCTTGGGTGGAACCTGTGTGGCATTAGGTTGTCGTGCAGGGGATGCTCATCGTTTACTGTGAAAAAATTAGAGTGTTCAAAGCAGGCTTATGCCGTTGAATATATTAGCATGGAATAATAAGATAGGACCTTGGTACTATTTTGTTGGTTTGCGCACCGAGGTAATGATTAACAGGGACAGTTGGGGGTATTCGTATTCCATTGTCAGAGGTGAAATTCTTGGATTTCTGGAAGACGAACTACTGCGAAAGCATTTAC-CAAGG------------------------------------------------------------------------------------------ATGTTTTCATTAATCAAGAACGAAAGTTAGGGGATCGAAGATGATTAGATACCATCGTAGTCTTAACCAT--------------------------------------------------------------------------------------AAACTATGCCAACAAGGGATTGGCGGGGTTTTCGT-TACGTCTCCGTCAGCACCTTAGGAGAAATC-ACAAGTTTTTGGGTTCCGGGGGGAGTATGGTCGCAAGGCTG------------------------------------------------------------------------------------------AAACTTAAAGAAATTGACGGAAGGGCACCACCAGGAGTGGAGCCTGCGGCTTAATTTGACTCAACACGGGAAAACTTACCAGGTCCAGACATAGTGAGGATTGACAGATTGAGAGCTCTTTCTTGATTCTATGGGTGGTGGT-------------------------------------------------------------------------------------GCATGGCCGTTCTTAGTTGGTGGA-GTGATTTGTCTGGT---------------------------------------------------------------------------------------TAATTCCGTTAACGAACGAGACCCCTGCCTGCTAAATAGTCCGGCGAGT--TCTG--AACTGGCTGG-GGCTTCTTAGAGGGACGTGCATTCGACTAGTTGCAGGAAGATAGGGGCAATAACAGGT-----------------------------------------------------------------------------------------CTGTGATGCCCTTAGATGTTCTGGGCCGCACGCGCGCTACACTGATGCATTCAACGAG----T-TTCCTTGGCCGAGAGGCCTGGGCAATCTTTTGAACGTGCATCGTGATAGGGATAGATTATTGCAATTATTAATCTTGAACGAGGAATTCCTAGTAAACGCAGATCATCAATCTGCATTGATTACGTCCCTGCCCTTTGTACACACCGCCCGTCG----------------------------------------------------------------------------------------------CACCTACCGATTGGATGGTCCGGTGAAGCCTCGGGATTGTGACCGTTGCCTTTGT--TGGTGTCGGTTGCGAGAACCTGTCTAAACCTTATCATCTAGAGGAAGGTGAAATGTCTCAATCTGTATCAGAACGGACTCGAATCAAAAGTGACCGTTACGAATCTGGTGTAATCCCTTACGCTAAAATGGGTTACTGGGATGCTGCATATGCAGTAAAAAGTACTGATGTTCTTGCTTTATTCCGTATCACACCACAACCAGGTGTAGATCCAGTAGAAGCTGCAGCTGCTGTAGCTGGTGAATCTTCTACTGCAACATGGACAGTTGTATGGACTGATTTATTAACAGCTTGTGATCGTTACCGTGCGAAAGCTTACCGTGTAGATCCAGTTCCAAACACAACTGATCAATACTTCGCATTCATCGCTTACGAATGTGATTTATTCGAAGAAGGTTCATTAGCTAACATCACAGCTTCTATTATTGGTAACGTATTCGGTTTCAAAGCTATCTCTGCATTACGTTTAGAAGATATGCGTATCCCTCACTCTTACTTAAAAACATTCCAAGGTCCAGCGACTGGTATTATTGTAGAACGTGAGCGTTTAAACAAATACGGTATCCCATTATTAGGTGCTACAGTAAAACCAAAATTAGGTTTATCTGGTAAAAACTATGGTCGTGTAGTATACGAAGGTTTAAAAGGTGGTTTAGACTTCTTAAAAGATGATGAAAACATTAACTCACAACCATTCATGCGTTGGAGAGAGCGTTTCTTATACTGTATGGAAGGTATCAACCGTGCATCAGCATCAACAGGTGAAACAAAAGGTTCTTACTTAAACATTACTGCTGGTACAATGGAAGAAGTTTACAAACGTGCTGAATATGCTAAAGCAGTAGGTTCTATCATTGTTATGATCGATTTAGTTATGGGTTATACAGCGATTCAATCAATTGCATACTGGGCTCGTGAAAACGATATGTTATTACACTTACACCGTGCTGGTAACTCTACATATGCACGTCAAAAAAATCATGGTATTAACTTCCGTGTTATCTGTAAGTGGATGCGTATGTCTGGTGTAGATCATATCCACGCTGGTACAGTTGTAGGTAAATTAGAAGGTGATCCTTTAATGATTAGAGGTTTCTACGATACTTTACGTGAAACTCATTTAGATGTTAACTTACCATACGGTATTTTCTTCGAAATGACTTGGGCAAGTTTACGTAGATGTATGCCTGTAGCTTCAGGTGGTATCCACTGTGGTCAAATGCACCAATTAGTTCACTACTTAGGTGATGACGTAGTATTACAATTCGGTGGTGGTACAATTGGTCACCCTGATGGTATTCAAGCGGGTGCTACAGCTAACCGTGTTGCATTAGAAGCAATGGTATTAGCTCGTAACGAAGGTACTGACTACTTCAACCAACAAGTTGGTCCTCAAATTTTACGTGAGGCAGCTAAAACTTGTGGTCCTTTACAAACAGCTTTAGACTTATGGAAAGATATCAGCTTCAACTACACATCTACAGATACAG-----------------------------------TGCTCGTTTAATCAATGTTTCAGGTAAATTATTAGGTGCTCACGTAGCACACGCAGGCTTAATGGTATTTTGGGCTGGTGCAATGATTTTATTTGAAGTATCTCACTTTGTTCCAGAAAAACCTTTATATGAACAAGGGTTCATCTGTATGCAACACTTAGCAACTTTAGGTTACGGTGTTGCACCAGGTGGTGAAATTGTTAACACAGTACCATACTTTGCAGTTGGTGTTATTCACTTAATCTCATCTGCTGTATTAGGCTTTGGTGGTATCTACCACTCATTATTAGGTCCAGATACATTAGAAGAGTCATTCCCATTCTTTGGTTATGACTGGCGTGATAAAAACAAAATGACAACAATTTTAGGAATCCACTTAGTTTTATTAGGTGTTGGTTCTTTATTATTAGTTGCTAAAGCAATGTACCTTGGTGGTGTTTATGATACATGGGCTCCAGGTGGTGGAGATGTTCGTTTAATCACTACGCCTACTTTAAACCCTATTGTAATCTTTGGTTATGTATTCCGTTCACCATTCGGTGGAGACGGTTGGGTTGTATCAGTAAACAACATGGAAGATATTATTGGTGGTCACATTTGGATTGGTGTTTTATGCATCATCGGTGGTTTCTGGCATATCTTTACAAAACCATTTGCTTGGGCACGTCGTGCTTTCGTTTGGTCAGGTGAAGCATATTTATCATACAGTTTAGCAGCAATTTCTCTTATGGGTTTAACAGCTTCATTATACTCATGGTATAATAACACAGCTTACCCAAGTGAATTTTATGGTCCAACTGGTCCAGAAGCATCACAATCACAAGCATTTACATTCTTAGTTCGGGATCAACGTTTAGGTGCAAACGTATCATCTGCACAAGGTCCAACTGGTTTAGGTAAATACTTAATGCGTTCACCAAGTGGTGAAATCATTTTTGGTGGTGAAACAATGCGTTTCTGGGATTTACGTGCACCATGGGTTGAGCCATTACGTGGTCCAAATGGTTTAGATATTAATAAAATTAAAAATGATATCCAACCTTGGCAAGAACGTCGTGCTGCGGAATACATGACACATGCTCCATTAGGTTCACTTAACTCAGTAGGTGGTGTTGCTACAGAAATTAACTCAGTTAACTATGTGTCACCACGTTCTTGG
	Epithemia_argus                  TGCCAGTAGTCATACGCTCGTCTCAAAGACTAAGCCATGCACGTCTAAGTATAAATC-TCTTACTTTGAAACTGCGAATGGCTCATTATATCAGTTATAGTTTATTTGATAGTCCCTT-ACTACTTGG-ATAACCGTA------------------------------------------------------------------------------------------GTAATTCTAGAGCTAATACATGCGTCAACACCTGTTT-----------GGTGGTATTTATTAGATGGAAACCAACCCC--TTTGGGGTGATGTGGTGATTCATAATAAGATTGCGGATCGCACGGCT-T--GCCGGCGACGGATCATTCAAGTTTCTGCCCTATCAGCTTTGGACGGTAAGGTA------------------------------------------------------------------------------------------TTGGCTTACCGTGGCTTTAACGGGTAACGGGGAATTAGGGTTCGATTCCGGAGAGGGAGCCTGAGAGACGGCTACCACATCCAAGGAAGGCAGCAGGCGCGTAAATTACCCAATCTTGAAACAAGGAGGTAGTGACAATAAATAACAATGCCGGGCC-TTTTTAGGTCTGGCAATTGGAATGAGAACAATTTAAATCCCTTATCGAGGATCAATTGGAGGGCAAGTCTGGT----------------------------------------------------------------------------------------------------GCCAGCAGCCGCGGTAAT--------------------------------------------------------------------------------------TCCAGCTCCAATAGCGTA----------------------------------------------------------------------------------------------------------------------------------------------------------------------------------------------------------------------------------------------------------------------------------------------------------------------------------------------------------------------------------------------------------------------------------------------------------TATTAAAGTTGTTGCAGTTAAAAAGCTCGTAGTTGGATTTGTGCTC-ACCTGTGATGTCCCTA------------TT-GGTACGTTCACGGAAGAGCATCCTTGGGTGGAACCTATGTGGCATTAAGTTGTCGTGTAGGGGATGCTCATCGTTTACTGTGAAAAAATTAGAGTGTTCAAAGCAGGCTTAGGCCGTTGAATATATTAGCATGGAATAATGAGATAGGACCTTGGTACTATTTTGTTGGTTTGCGCACCGAGGTAATGATTAACAGGGACAGTTGGGGGTATTCGTATTCCATTGTCAGAGGTGAAATTCTTGGATTTCTGGAAGACGAACTACTGCGAAAGCATTTAC-CAAGG------------------------------------------------------------------------------------------ATGTTTTCATTAATCAAGAACGAAAGTTAGGGGATCGAAGATGATTAGATACCATCGTAGTCTTAACCAT--------------------------------------------------------------------------------------AAACTATGCCAACAAGGGATTGGCGGGGTCT-CGT-TACGTCTCCGTCAGCACCTTATGAGAAATC-ACAAGTTTTTGGGTTCCGGGGGGAGTATGGTCGCAAGGCTG------------------------------------------------------------------------------------------AAACTTAAAGAAATTGACGGAAGGGCACCACCAGGAGTGGAGCCTGCGGCTTAATTTGACTCAACACGGGAAAACTTACCAGGTCCAGACATGGTGAGGATTGACAGATTGAGAGCTCTTTCTTGATTCTATGGGTGGTGGT-------------------------------------------------------------------------------------GCATGGCCGTTCTTAGTTGGTGGA-GTGATTTGTCTGGT---------------------------------------------------------------------------------------TAATTCCGTTAACGAACGAGACCCCTGCCTGCTAAATAGTCTAACGAGTGATCTT--CACCGGTTGG-GACTTCTTAGAGGGACGTGCATTCGACTAGTTGCAGGAAGATAGGGGCAATAACAGGT-----------------------------------------------------------------------------------------CTGTGATGCCCTTAGATGTTCTGGGCCGCACGCGCGCTACACTGATGCATTCAACGAG----T-TTCCTTGACCGAGAGGTCTGGGCAATCTTTTGAACGTGCATCGTGATAGGGATAGATTATTGCAATTATTAATCTTGAACGAGGAATTCCTAGTAAACGCAGATCATCAATCTGCATTGATTACGTCCCTGCCCTTTGTACACACCGCCCGTCG----------------------------------------------------------------------------------------------CACCTA-----------------------------------------------------------------------------------------------------------------------------------------AAAGTGACCGTTACGAATCTGGTGTAATTCCTTACGCTAAAATGGGTTACTGGGATGCTTCATATGCAGTAAAAAATACTGACGTTCTTGCTTTATTCCGTATTACACCACAACCAGGTGTAGATCCAGTAGAAGCTGCTGCAGCTGTAGCTGGTGAATCTTCAACTGCTACATGGACAGTTGTATGGACTGATTTATTAACAGCTTGTGACCGTTACCGTGCTAAAGCTTACCGTGTAGACCCAGTTCCAAATACAACTGATCAATACTTTGCATTTATTGCTTATGAATGTGACTTATTTGAAGAAGGTTCTTTAGCTAACTTAACAGCATCTATCATTGGTAACGTATTCGGTTTCAAAGCCGTATCTGCTTTACGTTTAGAAGATATGCGTATTCCTCATTCTTACTTAAAAACATTCCAAGGCCCAGCCACAGGTGTTATTGTAGAACGTGAGCGTTTAAATAAATACGGTACTCCATTATTAGGTGCAACAGTAAAACCTAAACTAGGTTTATCAGGTAAAAACTACGGTCGTGTAGTATATGAAGGTTTAAAAGGTGGTTTAGACTTCTTAAAAGATGATGAAAATATTAACTCACAACCATTCATGCGTTGGAGAGAACGTTTTTTAAACTGTATGGAAGGTATTAACCGTGCATCTTCAGCAACTGGTGAAGTAAAAGGTTCTTACTTAAACGTTACTGCTGGTACAATGGAAGAAGTTTATAAACGTGCTGAATACGCTAAATCAGTAGGTTCTATCGTTATTATGATCGATTTAGTTATGGGTTATACAGCGATTCAATCAATTGCTCTTTGGTCTCGTAATAACGATATGCTTTTACACTTACACCGTGCAGGTAACTCGACATATGCACGTCAAAAAAATCATGGTATTAACTTCCGTGTAATTTGTAAATGGATGCGGATGTCAGGTGTAGATCATATCCATGCTGGTACTGTTGTAGGTAAATTAGAAGGTGATCCTTTAATGATTAAAGGTTTCTACGATACTTTATTATTAACAAAATTAGATGTTAATTTACCATATGGTATCTTCTTCGAAATGACATGGGCTAGTTTACGTAAATGTATGCCTGTAGCTTCAGGTGGTATTCACTGTGGTCAAATGCACCAATTAGTTCATTACTTAGGTGATGATGTAGTATTACAATTTGGTGGTGGTACAATTGGTCACCCTGATGGTATTCAAGCAGGTGCTACTGCTAACCGTGTTGCTTTAGAAGCAATGGTATTAGCTCGTAATGAAGGTGCTGACTACTTCAATAACCAAGTAGGTCCTCAAATTTTACGTGAGGCAGCTAGAACATGTGGTCCTTTACAAACCGCTTTAGATTTATGGAAAGA----------------------------------------------------------------------------------------------------------------------------------GGTATTTTGGGCTGGTGCAATGATTTTATTTGAAGTTTCACATTTCGTTCCAGAAAAACCTTTGTATGAGCAAGGTTTTATTTGTATGCAACATTTAGCATCATTAGGTTATGGTATTGGCCCGGGTGGTGAAATTACTTCAACAGTACCTTATTTTGCTGTTGGTGTACTTCATTTAATTTCATCTGCTGTATTAGGTTTTGGTGGAATTTATCACTCTTTATTAGGTCCAGATACTTTAGAAGAATCATTCCCATTCTTTGGTTATGACTGGCGTGATAAAAATAAAATGACAACAATTTTAGGAATTCACTTAATTTTATTAGGTGCTGGTTCTTTATTATTTGTTGCTAAAGCAATGTATCTTGGTGGCGTTTATGATACATGGGCTCCAGGTGGTGGAGATGTTCGTTTAATCACAACTCCTACTTTAAACCCAATTGTAATCTTTGGCTATTTATTCCGTTCGCCATTTGGTGGCGATGGCTGGATTGTATCAGTAAATAACATGGAAGACATTGTTGGCGGTCATGTGTGGATTGGTGTATTATGTATTATCGGTGGTTTTTGGCATATCTTTACTAAACCATTTGCTTGGGCACGTCGTGCTTTTGTTTGGTCAGGTGAAGCATATTTATCGTATAGTTTAGCAGCAATTTCACTTATGGGTTTAACAGCTTCATTATATTCATGGTATAATAATACAGCTTATCCAAGTGAATTATATGGTCCAACGGGTCCAGAAGCATCACAATCACAAGCATTTACATTCTTAGTTCGAGATCAACGTTTAGGTGCAAATGTTTCATCTGCACAAGGTCCAACTGGTTTAGGTAAATACTTAATGCGTTCACCAAGCGGTGAAATTATTTTTGGTGGTGAAACAATGCGTTTCTGGGATTTACGTGCTCCATGGGTTGAACCTTTACGTGGTCCAAATGGCTTAGATATTAATAAAATTAAAAACGATATTCAGCCTTGGCAAGAACGTCGTGCTGCAGAGTACATGACACATGCTCCTTTAGGTTCACTTAACTCAGTAGGTGGTGTTGCTACAGAGATTAACTCAGTT------------------------
	Epithemia_sorex                  ------------------------------------------------------------------------------------------------------------------------------------------------------------------------------------------------------------------------------------------------------------------------------------------------------------------------------------------------------------------------------------------------TGCCCTATCAGCTTTGGACGGTAAGGTA------------------------------------------------------------------------------------------TTGGCTTACCGTGGCTTTAACGGGTAACGGGGAATTAGGGTTCGATTCCGGAGAGGGAGCCTGAGAGACGGCTACCACATCCAAGGAAGGCAGCAGGCGCGTAAATTACCCAATCTTGAAACAAGGAGGTAGTGACAATAAATAACAATGCCGGGCC-TTTTTAGGTCTGGCAATTGGAATGAGAACAATTTAAATCCCTTATCGAGGATCAATTGGAGGGCAAGTCTGGT----------------------------------------------------------------------------------------------------GCCAGCAGCCGCGGTAAT--------------------------------------------------------------------------------------TCCAGCTCCAATAGCGTA----------------------------------------------------------------------------------------------------------------------------------------------------------------------------------------------------------------------------------------------------------------------------------------------------------------------------------------------------------------------------------------------------------------------------------------------------------TATTAAAGTTGTTGCAGTTAAAAAGCTCGTAGTTGGATTTGTGCTCTA-CCGTGATGTCCATA------------TT-GGTACGTTCGCGGAAGAGCATCCTTGGGTGGAACCTATATGGCATTAAGTTGTCGTGTAGGGGATGCTCATCGTTTACTGTGAAAAAATTAGAGTGTTCAAAGCAGGCTTAGGCCGTTGAATATATTAGCATGGAATAATGAGATAGGACCTTGGTACTATTTTGTTGGTTTGCGCACCGAGGTAATGATTAACAGGGACAGTTGGGGGTATTCGTATTCCATTGTCAGAGGTGAAATTCTTGGATTTCTGGAAGACGAACTACTGCGAAAGCATTTAC-CAAGG------------------------------------------------------------------------------------------ATGTTTTCATTAATCAAGAACGAAAGTTAGGGGATCGAAGATGATTAGATACCATCGTAGTCTTAACCAT--------------------------------------------------------------------------------------AAACTATGCCAACAAGGGATTGGCGGGGTCT-CGT-TACGTCTCCGTCAGCACCTTATGAGAAATC-ACAAGTTTTTGGGTTCCGGGGGGAGTATGGTCGCAAGGCTG------------------------------------------------------------------------------------------AAACTTAAAGAAATTGACGGAAGGGCACCACCAGGAGTGGAGCCTGCGGCTTAATTTGACTCAACACGGGAAAACTTACCAGGTCCAGACATGGTGAGGATTGACAGATTGAGAGCTCTTTCTTGATTCTATGGGTGGTGGT-------------------------------------------------------------------------------------GCATGGCCGTTCTTAGTTGGTGGA-GTGATTTGTCTGGT---------------------------------------------------------------------------------------TAATTCCGTTAACGAACGAGACCCCTGCCTGCTAAATAGTCTAACGAGTGATCTT--CACTGGTTGG-GACTTCTTAGAGGGACGTGCACTCGACTAGTTGCAGGAAGATAGGGGCAATAACAGGT-----------------------------------------------------------------------------------------CTGTGATGCCCTTAGATGTTCTGGGCCGCACGCGCGCTACACTGATGCATTCAACGAG----T-TTCCTTGACCGAGAGGTCTGGGCAATCTTTTGAACGTGCATCGTGATAGGGATAGATTATTGCAATTATTAATCTTGAACGAGGAATTCCTAGTAAACGCAGATCATCAATCTGCATTGATTACGTCCCTGCCCTTTGTACACACCGC---------------------------------------------------------------------------------------------------------------------------------------------------------------------------------------------------------------------------------------------------AAAGTGACCGTTACGAATCTGGTGTAATTCCTTACGCTAAAATGGGTTACTGGGATGCTTCATATGCAGTAAAAAATACTGACGTTCTTGCTTTATTCCGTATTACACCACAACCAGGTGTAGATCCAGTAGAAGCTGCTGCAGCTGTAGCTGGTGAATCTTCAACTGCTACTTGGACAGTTGTATGGACTGATTTATTAACAGCTTGTGACCGTTACCGTGCTAAAGCTTACCGTGTAGACCCAGTTCCAAACACAACTGATCAATACTTTGCATTTATTGCTTATGAATGTGATTTATTTGAAGAAGGTTCTTTAGCTAACTTAACAGCATCTATCATTGGTAACGTATTCGGTTTTAAAGCCGTATCTGCTTTACGTTTAGAAGATATGCGTATTCCTCATTCTTACTTAAAAACATTCCAAGGCCCAGCCACAGGTGTTATTGTAGAACGTGAGCGTTTAAATAAATACGGTACTCCATTATTAGGTGCAACGGTAAAACCTAAATTAGGTTTATCAGGTAAAAACTACGGTCGTGTAGTATATGAAGGTTTAAAAGGTGGTTTAGACTTCTTAAAAGATGATGAAAACATTAACTCACAACCATTTATGCGTTGGAGAGAACGTTTCTTAAACTGTATGGAAGGTATTAACCGTGCATCTTCAGCAACTGGTGAAGTAAAAGGTTCTTACTTAAACGTTACTGCTGGTACAATGGAAGAAGTTTATAAACGTGCTGAATACGCTAAAGCAGTGGGTTCTATCGTTATTATGATCGATTTAGTTATGGGTTATACAGCGATTCAATCAATTGCTCTTTGGTCTCGTGAGAACGATATGCTTTTACATTTACACCGTGCAGGTAACTCTACATATGCACGTCAAAAAAATCATGGTATTAACTTCCGTGTAATTTGTAAATGGATGCGTATGTCAGGTGTAGATCATATCCATGCTGGTACTGTTGTAGGTAAATTAGAAGGTGACCCTTTAATGATTAAAGGTTTCTACGATACTTTATTATTAACAAAATTAGATGTTAATTTACCATATGGTATCTTCTTCGAAATGACATGGGCTAGTTTACGTAAATGTATGCCTGTAGCTTCAGGTGGTATTCACTGTGGTCAAATGCACCAATTAGTTCATTACTTAGGTGATGATGTAGTATTACAATTTGGTGGTGGTACAATTGGTCACCCTGATGGTATTCAAGCAGGTGCTACTGCTAACCGTGTTGCCTTAGAAGCAATGGTATTAGCTCGTAATGAAGGTGCTGACTACTTTAATAACCAAGTAGGTCCTCAAATTTTACGTGAGGCAGCTAGAACATGTGGTCCTCTACAAACAGCTTTAGATTTATG----------------------------------------------------------------------------------------------------------------------------------------------TTGGGCTGGTGCAATGATTTTATTTGAAGTTTCACATTTCGTTCCAGAAAAACCTCTGTATGAACAAGGTTTTATTTGTATGCAACATTTAGCATCATTAGGTTATGGTATTGGCCCGGGTGGTGAAATTACTTCAACAGTACCTTATTTTGCTGTTGGTGTACTTCATTTAATTTCATCTGCTGTATTAGGTTTTGGTGGAATTTATCACTCTTTATTAGGTCCAGATACTTTAGAAGAATCATTCCCATTCTTTGGTTATGACTGGCGTGATAAAAACAAAATGACAACAATTTTAGGAATTCACTTAATCTTATTAGGTGCTGGTTCTTTATTATTTGTTGCTAAAGCAATGTATCTTGGTGGTGTTTATGATACATGGGCTCCAGGTGGTGGAGATGTTCGTTTAATCACAACTCCTACTTTAAACCCAATTGTAATCTTTGGCTATGTATTCCGTTCACCATTTGGTGGCGATGGCTGGATTGTATCAGTAAATAACATGGAAGATATTGTTGGTGGTCATGTGTGGATCGGTGTATTATGTATTATCGGTGGTTTCTGGCATATCTTTACTAAACCATTTGCTTGGGCACGTCGTGCTTTTGTTTGGTCAGGTGAAGCATATTTATCGTATAGTTTAGCAGCAATTTCGCTTATGGGTTTAACAGCTTCATTATACTCATGGTATAATAATACAGCTTACCCAAGTGAATTATATGGTCCAACTGGTCCAGAAGCATCACAATCACAAGCATTTACATTCTTAGTTCGAGATCAACGTTTAGGTGCCAATGTTTCATCTGCACAAGGTCCAACTGGTTTAGGTAAATACTTAATGCGTTCACCAAGTGGTGAAATCATTTTTGGTGGTGAAACAATGCGTTTCTGGGATTTACGTGCTCCATGGGTTGAACCTTTACGTGGTCCAAATGGCTTAGATATTAATAAAATTAAAAATGATATTCAGCCTTGGCAAGAACGTCGTGCTGCAGAGTACATGACACATGCTCCTTTAGGTTCACTTAACTCAGTAGGTGGTGTTGCTACAGAGATTAACTCAGTT------------------------
	Fallacia_monoculata              TGCCAGTAGTCATACGCTCGTCTCAAAGATTAAGCCATGCATGTCTAAGTATAAATA-CTTTACTTTGAAACTGCGAACGGCTCATTATATCAGTTATAGTTTATTTGATAGTCCCTT-ACTACTTGG-ATAACCGTA------------------------------------------------------------------------------------------GTAATTCTAGAGCTAATACATGCGTCAATACCCTTCTG---------GGGTAGTATTTATTAGATGGAAACCAACCCC--TTCGGGGTGATGTGGTGATTCATAATAAGTTTGCGGATCGCATGC-T-T-CGGCGGCGATGGATCATTCAAGTTTCTGCCCTATCAGCTTTGGAAGGTAGGGTC------------------------------------------------------------------------------------------TTGGCCTACCTTGGCTTTAACGGGTAACGGAAAATTAGGGTTTGATTCCGGAGAGGGAGCCTGAGAGACGGCTACCACATCCAAGGAAGGCAGCAGGCGCGTAAATTACCCAATCCTGACACAGGGAGGTAGTGACAATAAATAACAATGCCGGGCT-TTTATAAGTCTGGCAATTGGAATGAGAACAATTTAAACCCCTTATCGAGGATCAATTGGAGGGCAAGTCTGGT----------------------------------------------------------------------------------------------------GCCAGCAGCCGCGGTAAT--------------------------------------------------------------------------------------TCCAGCTCCAATAGCGTA----------------------------------------------------------------------------------------------------------------------------------------------------------------------------------------------------------------------------------------------------------------------------------------------------------------------------------------------------------------------------------------------------------------------------------------------------------TATTAAAGTTGTTGCAGTTAAAAAGCTCGTAGTTGGATTTGTGGTCGTTCCTTGCGGTCCATAC--------TATTT-GGTTCTGTGAGGCGCGGCCATCCTTGGGTGGAACCTGTGTGGCATTAGGTTGTCGTGCAGGGGATGCCCATCGTTTACTGTGAAAAAATTAGAGTGTTCAAAGCAGGCTTATGCCGTTGAATATATTAGCATGGAATAATGAGATAGGACCTTGGTACTATTTTGTTGGTTTGCGCACCGAGGTAATGATTAATAGGGACAGTTGGGGGTATTCGTATTCCATTGTCAGAGGTGAAATTCTTGGATTTTTGGAAGACGAACTACTGCGAAAGCATTTAC-CAAGG------------------------------------------------------------------------------------------ATGTTTTCATTAATCAAGAACGAAAGTTAGGGGATCGAAGATGATTAGATACCATCGTAGTCTTAACCAT--------------------------------------------------------------------------------------AAACTATGCCGGTTAGGGATTGGCAGGGTCT-CGT-TACGTCTCTGTCAGCACCTTATGAGAAATCATTAAACTTTTGGGTTCCGGGGGGAGTATGGTCGCAAGGCTG------------------------------------------------------------------------------------------AAACTTAAAGAAATTGACGGAAGGGCACCACCAGGAGTGGAGCCTGCGGCTTAATTTGACTCAACACGGGAAAACTTACCAGGTCCAGACATAGTGAGGATTGACAGATTGAGAGCTCTTTCTTGATTCTATGGTTGGTGGT-------------------------------------------------------------------------------------GCATGGCCGTTCTTAGTTGGTGGA-GTGATTTGTCTGGT---------------------------------------------------------------------------------------TAATTCCGTTAACGAACGAGACCCCTGCCTGCTAAATAGTCCGGCTAGTGAATTT--CACTGGCTTGGTGCTTCTTAGAGGGACGTGCGTTCTATTAGACGCAGGAAGATAGGGGCAATAACAGGT-----------------------------------------------------------------------------------------CTGTGATGCCCTTAGATGTTCTGGGCCGCACGCGCGCTACACTGATGCATTCAACGAG---TACTTCCTTGACCGAGAGGTCTGGGCAATCTTTTGAACGTGCATCGTGATAGGGATAGATTATTGCAATTATTAATCTTGAACGAGGAATTCCTAGTAAACGCAGTTCATCAAACTGCATTGATTACGTCCCTGCCCTTTGTACACACCGCCCGTCG----------------------------------------------------------------------------------------------CACCTACCGATTGAATGGTCCGGTGAAGCCTCGGGATTGTGACCAGCTGCTTTCG--GGTGGTTGGTTGTGAGAACTTGTCTAAACCTTATCATTTAGAGGAAGGTGAAATGTCTCAATCTGTATCAGAACGGACTCGAATTAAAAGTGACCGTTACGAATCTGGTGTAATCCCTTACGCTAAAATGGGTTACTGGGATGCTTCATACGCAGTAAAAGCAACTGACGTTCTTGCATTATTCCGTATCACACCACAACCAGGCGTAGATCCAGTAGAAGCAGCTGCTGCTGTAGCTGGTGAATCTTCAACAGCAACATGGACAGTTGTATGGACTGACTTATTAACAGCTTGTGACCGTTACCGTGCTAAAGCTTACCGTGTAGATCCAGTTCCAAACACAACAGATCAATACTTCGCTTTCATCGCATACGAATGTGATTTATTCGAAGAAGGTTCTTTAGCTAACTTAACAGCATCTATTATTGGTAACGTATTCGGTTTCAAAGCCGTAGCTGCGTTACGTTTAGAAGATATGCGTATTCCTCACTCTTACTTAAAAACATTCCAAGGTCCTGCTACAGGTATTGTTGTAGAACGTGAGCGTTTAAACAAATACGGTGCACCTTTATTAGGTGCTACAGTAAAACCTAAATTAGGTTTATCTGGTAAAAACTACGGTCGTGTAGTTTACGAAGGTTTAAAAGGTGGTTTAGACTTCTTAAAAGATGATGAGAACATTAACTCTCAACCATTCATGCGTTGGAGAGAGCGTTTCTTATACTGTATGGAAGGTATTAACCGTGCTTCTGCAGCTACAGGTGAAACTAAAGGTTCATACCTAAACATCACTGCTGGTACTATGGAAGAAGTTTACCAACGTGCAGAATACGCTAAATCAGTAGGTTCTGTAATTGTTATGATCGATTTAGTTATGGGTTATACAGCAATTCAAAGTGCTGCTATCTGGTCTCGTAACAATGATATGGTTTTACATTTACACCGTGCTGGTAACTCTACTTACGCTCGTCAAAAAAACCACGGTATTAACTTCCGTGTTATTTGTAAATGGATGCGTATGTCTGGTGTAGATCATATCCACGCTGGTACAGTTGTTGGTAAATTAGAAGGTGATCCTTTAATGATTAAAGGTTTCTACGATGTTTTACGTGAAGTACACTTAGATGTTAACTTACCATTCGGTATCTTCTTCGAAATGACATGGGCTAGTTTACGTAAATGTATGCCTGTTGCGTCTGGTGGTATTCACTGTGGTCAAATGCACCAATTACTTCACTACTTAGGTGATGACGTTGTATTACAATTCGGTGGTGGTACAATTGGTCACCCTGATGGTATTCAAGCCGGTGCTACAGCTAACCGTGTTGCTTTAGAAGCAATGGTAATCGCTCGTAACGAAGGTCTTGACTACTTTAACAACGAAGTTGGTCCACGCGTTTTACGTGATGCGGCTAGAACATGTGGTCCTTTACAAACTGCTTTAGACTTATGGAAAGATATCAGCTTCAACTACACTTCTACTGATACAGCTGATTTCGCTGAAACAGCTACAGCAAGCAGATAATGCTCGTTTAATTAATGTTTCAGGTAAATTATTAGGTGCTCACGTAGCGCATGCTGGTTTAATGGTATTCTGGGCTGGTGCGATGATTTTATTTGAAGTATCTCACTTTGTACCAGAAAAACCTTTATATGAACAAGGTTTTATCTGTATGCAACACTTAGCAACATTAGGCTACGGTGTTGGACCAGGTGGTGAAATTACTACTACTGTACCTTACTTTGCTGTTGGTGTAATTCATTTAATTTCATCAGCTGTTTTAGGTTTTGGTGGTATTTACCATTCATTATTAGGTCCAGATACATTAGAAGAATCATTCCCATTCTTCGGTTATGACTGGCGTGACAAAAATAAAATGACAACAATCTTAGGTATTCACTTAATTCTTTTAGGTTGTGGTTCTTTATTATTAGTTGCAAAAGCAATGTATATTGGTGGTGTTTATGACACTTGGGCACCTGGTGGTGGAGATGTTCGTTTAATCACAACTCCTACTTTAAACCCAATCGTAATTTTTGGTTACGTATTCCGTTCTCCATTTGGTGGAGACGGTTGGGTTGTAGCAGTAAACAACATGGAAGATCTTGTTGGTGGTCACGTATGGGTTGGTGTATTATGTATTACAGGTGGTATTTGGCATATCTTTACTAAACCATTCGCTTGGGCACGTCGTGCTTTCGTTTGGTCAGGTGAAGCATACTTATCATATAGTTTAGCTGCCATTTCAATGATGGGTTTTACAGCTTCATTATACTCTTGGTACAATAACACAGCTTACCCAAGTGAATTCTATGGTCCGACAGGTCCTGAAGCTTCACAAGCGCAAACATTTACTTTCTTAGTTCGAGATCAACGTTTAGGTGCTAATGTTTCATCAGCACAAGGTCCGACTGGTTTAGGTAAATACTTAATGCGTTCTCCAAGTGGTGAAATTATCTTCGGTGGTGAAACAATGCGCTTCTGGGATTTACGTGCACCATGGGTTGAACCATTACGTGGTCCAAATGGTTTAGATATCAATAAAATTAAAAATGATATTCAACCTTGGCAAGAACGTCGTGCTGCAGAGTACATGACTCATGCTCCATTAGGTTCACTTAACTCAGTAGGTGGTGTAGCAACTGAAATTAACTCAGTTAACTATGTATCACCTCGTTCATGG
	Fallacia_pygmaea                 TGCCAGTAGTCATACGCTCGTCTCAAAGATTAAGCCATGCATGTCTAAGTATAAATC-TCTTACTTTGAAACTGCGAACGGCTCATTATATCAGTTATAGTTTATTTGATAGTCCCTT-ACTACTTGG-ATAACCGTA------------------------------------------------------------------------------------------GTAATTCTAGAGCTAATACATGCGTCAATACCCTTTTG---------GGGTAGTATTTATTAGATGGAAACCAACCCC--TTCGGGGTGATGTGGTGATTCATAATAAGATTGCGGATCGCACGGTT-C-TGCCGGCGATGGATCATTCAAGTTTCTGCCCTATCAGCTTTGGAAGGTAGGGTC------------------------------------------------------------------------------------------TTGGCCTACCTTGGCTTTAACGGGTAACGGAAAATTAGGGTTTGATTCCGGAGAGGGAGCCTGAGAGACGGCTACCACATCCAAGGAAGGCAGCAGGCGCGTAAATTACCCAATCCTGACACAGGGAGGTAGTGACAATAAATAACAATGCCGGGCC-CTTRCGGGTCTGGCAATTGGAATGAGAACAATTTAAACCCCTTATCGAGGATCAATTGGAGGGCAAGTCTGGT----------------------------------------------------------------------------------------------------GCCAGCAGCCGCGGTAAT--------------------------------------------------------------------------------------TCCAGCTCCAATAGCGTA----------------------------------------------------------------------------------------------------------------------------------------------------------------------------------------------------------------------------------------------------------------------------------------------------------------------------------------------------------------------------------------------------------------------------------------------------------TATTAAAGTTGTTGCAGTTAAAAAGCTCGTAGTTGGATTTGTGGCTGCCGCCCCGGTCCGTGAT-------TTATTT-CGGTGCCTGGGCGGCGTCCATCCTTGGGTGGAACCTGTGTGGCATTAGGTTGTCGCGCAGGGGATGCCCATCGTTTACTGTGAAAAAATTAGAGTGTTCAAAGCAGGCTTACGCCGTTGAATATATTAGCATGGAATAATGAGATAGGACCCTGGTACTATTTTGTTGGTTTGCGCACCGAGGTAATGATTAATAGGGACAGTTGGGGGTATTCGTATTCCATTGTCAGAGGTGAAATTCTTGGATTTCTGGAAGACGAACTACTGCGAAAGCATTTAC-CAAGG------------------------------------------------------------------------------------------ATGTTTTCATTAATCAAGAACGAAAGTTAGGGGATCGAAGATGATTAGATACCATCGTAGTCTTAACCAT--------------------------------------------------------------------------------------AAACTATGCCGGCCGGGGATTGGCAGGGTCT-CGT-TACGTCCCTGTCAGCACCCTGTGAGAAATCATTAAGCTTTTGGGTTCCGGGGGGAGTATGGTCGCAAGGCTG------------------------------------------------------------------------------------------AAACTTAAAGAAATTGACGGAAGGGCACCACCAGGAGTGGAGCCTGCGGCTTAATTTGACTCAACACGGGAAAACTTACCAGGTCCAGACATAGTGAGGATTGACAGATTGAGAGCTCTTTCTTGATTCTATGGAAGGTGGT-------------------------------------------------------------------------------------GCATGGCCGTTCTTAGTTGGTGGA-GTGATTTGTCTGGT---------------------------------------------------------------------------------------TAATTCCGTTAACGAACGAGACCCCTGCCTGCTAAATAGTCCGGCCAGTGAATTT--CACTGGCTGG-GGCTTCTTAGAGGGACGTGCATTCTATTAGATGCAGGAAGATAGGGGCAATAACAGGT-----------------------------------------------------------------------------------------CTGTGATGCCCTTAGATGTTCTGGGCCGCACGCGCGCTACACTGATGCATTCAACGAG--TCTC-ACCTTGGCCGAGAGGCCTGGGCAATCTTGTGAACGTGCATCGTGATAGGGATAGATTATTGCAATTATTAATCTTGAACGAGGAATTCCTAGTAAACGCAGTTCATCAAACTGCATTGATTACGTCCCTGCCCTTTGTACACACCGCCCGTCG----------------------------------------------------------------------------------------------CACCTACCGATTGAATGGTCCGGTGAAGCCTCGGGATTGTGGCCAGCGCCTTCAC--GGGTGTTGGTTGCGAGAACTTGTCTAAACCTTATCATTTAGAGGAAGGTGAA-TGTCTCAATCTGTATCAGAACGGACTCGAATTAAAAGTGACCGTTACGAATCTGGTGTAATCCCTTACGCTAAAATGGGTTACTGGGATGCTTCATACGCAGTAAAAGCAACTGACGTTCTTGCATTATTCCGTATTACACCACAACCAGGTGTAGATCCAGTAGAAGCTGCTGCAGCCGTAGCTGGTGAATCTTCAACAGCAACATGGACAGTTGTATGGACTGACTTATTAACAGCTTGTGACCGTTACCGTGCTAAAGCTTACCGTGTAGATCCAGTTCCAAATACAACAGATCAATACTTCGCTTTCATCGCATACGAATGTGATTTATTCGAAGAAGGTTCTTTAGCTAACTTAACAGCGTCTATCATTGGTAACGTATTCGGTTTCAAAGCAGTATCTGCTTTACGTTTAGAAGATATGCGTATTCCGCATTCTTACTTAAAAACATTCCAAGGTCCAGCGACAGGTGTTGTTGTAGAGCGTGAGCGTTTAAACAAATACGGTACTCCATTATTAGGTGCAACAGTAAAACCAAAATTAGGTTTATCTGGTAAAAACTACGGTCGTGTAGTATACGAAGGTTTAAAAGGTGGTTTAGACTTCTTAAAAGATGATGAAAACATTAACTCTCAACCATTTATGCGTTGGAGAGAGCGTTTCTTATACTGTATGGAAGGTATTAACCGTGCTGCTGCAGCTACAGGTGAAGTTAAAGGTTCATACTTAAACATCACTGGTGCTACTATGGAAGACGTTTACGAACGTGCAGAATATGCTAAATCAGTAGGTTCTGTAATCGTTATGATCGACTTAGTTATGGGTTACACAGCGATCCAATCAGCTGCTATTTGGGCTCGTAAAAACGATATGCTTTTACATTTACACCGTGCAGGTAACTCTACTTACGCTCGTCAAAAGAACCACGGTATTAACTTCCGTGTTATCTGTAAATGGATGCGTATGTCTGGTGTAGATCACATCCACGCTGGTACAGTTGTTGGTAAATTAGAAGGTGATCCTTTAATGATTAAAGGTTTCTACGACGTTTTATTAGCTACACATTTAGATGTTAACTTACCATACGGTATCTTCTTCGAAATGACATGGGCTAGTTTACGTAAATGTATGCCTGTTGCATCTGGTGGTATCCACTGTGGTCAAATGCACCAATTAGTTCACTACTTAGGTGATGACGTAGTATTACAATTCGGTGGTGGTACAATTGGTCACCCTGATGGTATTCAAGCTGGTGCTACAGCTAACCGTGTTGCTTTAGAAGCAATGGTATTAGCTCGTAACGAAGGTATTGACTACTTCAACAGCGAAATTGGTCCACGTATTTTACGCGATGCAGCTAGAACATGTGGTCCTTTACAAACTGCTTTAGACTTATGGAAAGATATCAGCTTCAACTACACATCTACTGATACAGCTGATTTCGCTGAAACACCAACAGCAAGCAGATAA-----GTTTAATTAATGTTTCAGGTAAATTATTAGGTGCTCACGTAGCCCATGCTGGCTTAATGGTATTCTGGGCTGGTGCAATGATTTTATTCGAAGTATCTCACTTCGTACCAGAAAAACCTTTATATGAACAAGGTTTTATTTGTATGCAACACTTAGCAACATTAGGCTATGGTGTTGGACCAGGTGGTGAAATTACTAGTACTGTTCCATACTTTGCTGTTGGTGTAATTCACTTAATTTCATCAGCTGTTTTAGGTTTTGGTGGTATTTATCACTCATTATTAGGTCCGGATACATTAGAAGAATCATTTCCATTCTTTGGTTATGACTGGCGTGATAAAAATAAAATGACTACAATTTTAGGAATTCACTTAATTCTTTTAGGTTGTGGTTCTTTATTATTAGTTGCAAAAGCAATGTACCTTGGTGGTGTTTACGATACTTGGGCACCAGGTGGTGGTGACGTTCGTTTAATCACAACTCCTACTTTAAATCCAATTGTAATCTTTGGTTACGTATTCCGTTCTCCATTCGGTGGAGATGGTTGGGTTGTAGCAGTAAATAACATGGAAGATCTTGTTGGTGGTCATATCTGGGTTGGCGTATTATGTATTATTGGTGGTATTTGGCACATCTTTACTAAGCCATTCGCTTGGGCACGTCGTGCTTTCGTTTGGTCAGGTGAAGCATACTTATCATACAGTTTAGCTGCTATTTCACTTATGGGCTTAACAGCTTCATTATACGCTTGGTATAATAATACAGCTTACCCAAGTGAGTTCTATGGTCCAACTGGTCCTGAAGCTTCACAATCACAAACATTTACTTTCTTAGTTCGTGACCAACGTTTAGGTGCTAATGTTTCATCAGCACAAGGTCCAACTGGTTTAGGTAAATACTTAATGCGTTCACCAAGTGGTGAAATCATTTTTGGTGGTGAAACAATGCGTTTCTGGGATTTACGTGCTCCATGGGTTGAACCATTACGTGGTCCAAACGGTTTAGATATCAATAAAATTAAAAATGATATCCAACCTTGGCAAGAACGTCGTGCTGCAGAGTACATGACTCACGCTCCATTAGGTTCACTTAACTCAGTTGGTGGTGTAGCAACTGAAATTAACTCAGTTAACTACGTATCACCTCGTTCATGG
	Fistulifera_saprophila           ------------------------------TAAGCC-TGCATGTCTAAGTATAAATC-TTTTACTTTGAAACTGCGAACGGCTCATTATATCAGTTATAGTTTATTTGATAGTCCCTT-ACTACTCGG-ATAACCGTA------------------------------------------------------------------------------------------GTAATTCTAGAGCTAATACGTGCGTCAATACTCTTC-G---------GAGTAGTATTTATTAGATGGAAACCAACTGC--TTCGGCATGATGTGGTGATTCATAATAAGCTTGCGGATCGCATGCTT---CGGCKGCGATGGATCATTCAAGTTTCTGCCCTATCAGCTTTG-ACGGTACTGTA------------------------------------------------------------------------------------------TTGGAGTACCGTGGCGGTAACGGGTAACGGGAAATTAGGGTTTGACACCGGAGAGGGAGCCTGAGAGACGGCTACCACATCCAAGGAAGGCAGCAGGCGCGTAAATTACCCAATCTTGACACAAGGAGGTAGTGACAATAAATAACAATGCCGGGCC-TTTCTAGGTCTGGCAATTGGAATGAGAACAATTTAAACCCCTTATCGAGGATCCATTGGAGGGCAAGTCTGGT----------------------------------------------------------------------------------------------------GCCAGCAGCCGCGGTAAT--------------------------------------------------------------------------------------TCCAGCTCCAATAGCGTA----------------------------------------------------------------------------------------------------------------------------------------------------------------------------------------------------------------------------------------------------------------------------------------------------------------------------------------------------------------------------------------------------------------------------------------------------------TATTAAAGTTGTTGCAGTTAAAAAGCTCGTAGTTGGATTTGTGGCGTGCGTTGTGGCGTCC-------ATTGATTTG-GTTCTGCCTTGACCGCGCCATCCTTGGGTGGAATCTGTGTGGCATTAGGTTGTCGTGCAGGGGATGCCCATCGTTTACTGTGAAAAAATTAGAGTGTTCAAAGCAGGCTTATGCCGTTGAATATATTAGCATGGAATAATAAGATAGGTCTAGGGTCCTATTTTGTTGGTTTGCGGTCCTTGGAAATGATTAACAGGGACAGTTGGGGGTATTCGTATTCCATTGTCAGAGGTGAAATTCTTGGATTTCTGGAAGACGAACTACTGCGAAAGCATTTAC-CAAGG------------------------------------------------------------------------------------------ATGTTTTCATTAATCAAGAACGAAAGTTAGGGGATCGAAGATGATTAGATACCATCGTAGTCTTAACCAT--------------------------------------------------------------------------------------AAACTATGCCGACAAGGGATTGGCGGGG-TT-CGT-TTCGTCTCCGTCAGCACCTTATGAGAAATC-ACAAGTTTTTGGGTTCCGGGGGGAGTATGGTCGCAAGGCTG------------------------------------------------------------------------------------------AAACTTAAAGAAATTGACGGAAGGGCACCACCAGGAGTGGAGCCTGCGGCTTAATTTGACTCAACACGGGAAAACTTACCAGGTCCAGACATAGTGAGGATTGACAGATTGAGAGCTCTTTCTTGATTCTATGGGTGGTGGT-------------------------------------------------------------------------------------GCATGGCCGTTCTTAGTTGGTGGA-GTGATTTGTCTGGT---------------------------------------------------------------------------------------TAATTCCGTTAACGAACGAGACCCCTGCCTGCTAAATAGTCCCGCGAGTGAATTT--CACTGGCGCG-GTCTTCTTAGAGGGACGTGCGTTCTATTAGACGCAGGAAGATAGGGGCAATAACAGGT-----------------------------------------------------------------------------------------CTGTGATGCCCTTAGATGTTCTGGGCCGCACGCGCGCTACACTGATGCATTCAACGAG-TGTTTTTCCTTGGCCGAGAGGCCTGGGCAATCTTTTGAACGTGCATCGTGATAGGGATAGATTATTGCAATTATTAATCTTGAACGAGGAATTCCTAGTAAACGCAGATCATCAATCTGCATTGATTACGTCCCTGCCCTTTGTACACACCGCCCGTCG----------------------------------------------------------------------------------------------CACCTACCGATTGAATGGTCCGGTGAAGCCTCGGGATTGTGGCTGTTGCCTTCAC--GGGTGGCGGTTGCGAGAACTTGTCTAAACCTTATCATTTAGAGGAAGG------------------------------------------------------------------------------------------------------------TAAAACTACTGATGTTCTTGCATTATTCCGTATTACACCACAACCAGGTGTAGACCCGGTAGAAGCTGCTGCTGCAGTAGCAGGTGAATCTTCTACAGCAACATGGACAGTTGTATGGACTGATTTATTAACAGCTTGTGACCGTTACCGTGCAAAAGCTTACCGTGTAGATCCAGTTCCAAATACAACAGATCAATTCTTCGCATTTATCGCATACGAATGTGATTTATTTGAAGAAGGTTCATTAGCTAACTTAACAGCGTCTATCATTGGTAACGTATTCGGTTTCAAAGCCGTAGCTGCATTACGTTTAGAAGATATGCGTATTCCTCACTCTTACTTAAAAACATTCCAAGGTCCTGCGACAGGTGTTGTTGTAGAACGTGAACGTTTAAACAAATATGGTACACCGTTATTAGGTGCAACAGTAAAACCAAAATTAGGTTTATCTGGTAAAAACTATGGTCGTGTAGTATATGAAGGTTTAAAAGGTGGTTTAGACTTCTTAAAAGATGATGAAAACATTAACTCTCAACCATTCATGCGTTGGAGAGAGCGTTTCTTATACTGTATGGAAGGTATTAACCGTGCATCTGCAGCAACAGGTGAAACTAAAGGTTCATACTTAAACATTACTGCAGCTACAATGGAAGAAGTGTACAAACGTGCTGAGTACGCTAAAATGGTAGGATCTGTAATTGTGATGATCGATTTAGTAATGGGTTACACAGCAATTCAAAGTATTGCTTACTGGGCTCGTGAAAACGATATGATCTTACACTTACACCGTGCTGGTAACTCTACATATGCTCGTCAAAAGA---------------------------------------------------------------------------------------------------------------------------------------------------------------------------------------------------------------------------------------------------------------------------------------------------------------------------------------------------------------------------------------------------------------------------------------------------------------------------------------------------------------------------------------------------------------------------------------------------------------------------------------------------------------------------------------------------------------------------------------------------------------------------------------------------------------------------------------------------------------------------------------------------------------------------------------------------------------------------------------------------------------------------------------------------------------------------------------------------------------------------------------------------------------------------------------------------------------------------------------------------------------------------------------------------------------------------------------------------------------------------------------------------------------------------------------------------------------------------------------------------------------------------------------------------------------------------------------------------------------------------------------------------------------------------------------------------------------------------------------------------------------------------
	Gomphonema_affine                TGCCAGTAGTCATACGCTCGTCTCAAAGATTAAGCCATGCACGTCTAAGTATAAATA-TTATATTGTGAAACTGCGAATGGCTCATTATATCAGTTATAGTTTATTTGATAGTCCCTT-ACTACTTGG-ATAACCGTA------------------------------------------------------------------------------------------GTAATTCTAGAGCTAATACATGCATCAATACCCTTCTC---------GGGTAGTATTTATTAGATTGAAACCAACCCC--TTTGGGGTGATGTGGTGATTCATAATAAGTTTGCGAATCGCATGACT-T-TGTCGGCGATGGATCATTCAAGTTTCTGCCCTATCAGCTTTGGATGGTAGGGTA------------------------------------------------------------------------------------------TTGGCCTACCATGGCTTTAACGGGTAACGGAGGATTAGGGTTTGATTCCGGAGAGGGAGCCTGAGAGACGGCTACCACATCCAAGGAAGGCAGCAGGCGCGTAAATTACCCAATCCTGACACAGGGAGGTAGTGACAATAAATAACAATGCCGGGCC--TTTCAGGTCTGGCACTTGGAATGAGAACAACTCAAACCACTTATCGAGGATCAATTGGAGGGCAAGTCTGGT----------------------------------------------------------------------------------------------------GCCAGCAGCCGCGGTAAT--------------------------------------------------------------------------------------TCCAGCTCCAATAGCGTA----------------------------------------------------------------------------------------------------------------------------------------------------------------------------------------------------------------------------------------------------------------------------------------------------------------------------------------------------------------------------------------------------------------------------------------------------------TATTAAAGTTGTTGCAGTTAAAAAGCTCGTAGTTGGATTTGTGGCAGTGCTCGAGCGCCTTTTT------------T-GGACGCTCTGAGCACAGCCATCCTTGGGAGGAATTCGTGTGGCATTAGGTTGTTGCATGGGGGATACTCAACTTTTACTGTGAAAAAATCAGCGCGTTCAAAGCAAGCTTATGCTCTTGAATGTATTAGCATGGAATAATAAGATAGGACCGTAGTACTATTTTGTTGGTTTGCGTATTTCGGTAATGGTTAATAGGGATAGTTGGGGGTATTCGTATTCCATTGTCAGAGGTGAAATTCTTGGATTTTTGGAAGACGAACTACTGCGAAAGCATTTAC-CAAGG------------------------------------------------------------------------------------------ATGTTTTCATTAATCAAGAACGAAAGTTAGGGGATCGAAGATGATTAGATACCATCGTAGTCTTAACCAT--------------------------------------------------------------------------------------AAACTATGCCGACAAGGGATTGGTGGGGTTT-CGT-AATGTCTCCATCAGCACCTTAGGAGAAATC-ATAAGTCTTTGGGTTCCGGGGGGAGTATGGTCGCAAGGCTG------------------------------------------------------------------------------------------AAACTTAAAGAAATTGACGGAAGGGCACCACCAGGAGTGGAGCCTGCGGCTTAATTTGACTCAACACGGGGAAACTTACCAGGTCCAGACATAGTGAGGATTGACAGATTGAGAGCTCTTTCTTGATTCTATGGGTGGTGGT-------------------------------------------------------------------------------------GCATGGCCGTTCTTAGTTGGTGGA-GTGATTTGTCTGGT---------------------------------------------------------------------------------------TAATTCCGTTAACGAACGAGACCGCTGCCTGCTAAATAGCTCGGTGAGTGATTTT--CACTGACTTG-AGCTTCTTAGAGGGACGTGCATTTTTTTAGATGCAGGAAGATAGCGGCAATAACAGGT-----------------------------------------------------------------------------------------CTGTGATGCCCTTAGATGTTCTGGGCCGCACGCGCGCTACACTGATGTGTTCAACGAG---TTTTTCCTTGGCTGAGAAGCCTGGGCAATCTTGTGAACTCGCATCGTGATAGGGATAGATTATTGCAATTATTGATCTTGAACGAGGAATTCCTAGTAGACGCAGATCATCAATCTGCGTCGATTACGTCCCTGCCCTTTGTACACACCGCCCGTCG----------------------------------------------------------------------------------------------CACCTACCGATTGAATGGTCCGGTGAAGACTCGGGATTGTGAGTGTTGCCTTCAC--TGGTGATGTTTGCAAGAACTTGTCTAAACCTTATCATTTAGAGGAAGGTGAAATGTCTCAATCTGTATCAGAACGGACTCGAATTAAAAGTGACCGTTACGAATCTGGTGTAATCCCTTACGCTAAAATGGGTTACTGGGATGCTTCATACGCAGTAAAAACTACTGACGTTCTTGCATTATTCCGTATTACACCACAACCAGGTGTAGATCCAGTAGAAGCTGCTGCAGCTGTTGCTGGTGAATCTTCAACAGCAACATGGACAGTTGTATGGACTGATTTATTAACAGCTTGTGATCGTTACCGTGCTAAAGCTTACCGTGTAGATCCAGTTCCAAATACAACAGATCAATTCTTCGCTTTCATCGCATATGAATGTGATTTATTTGAAGAAGGTTCATTAGCTAACTTAACAGCATCTATTATTGGTAACGTATTCGGTTTCAAAGCTGTTTCTGCATTACGTTTAGAAGATATGCGTATTCCTCACTCATACTTAAAAACATTCCAAGGTCCTGCAACTGGTATTATTGTAGAACGTGAACGTTTAAACAAATACGGTGCTCCATTATTAGGTGCTACAGTAAAACCAAAATTAGGTTTATCTGGTAAAAACTACGGCCGTGTAGTTTATGAAGGTTTAAAAGGTGGTTTAGACTTCTTAAAAGATGACGAAAACATTAACTCTCAACCATTCATGCGTTGGAGAGAACGTTTCTTATACTGTATGGAAGGTATTAACCGTGCTGCTGCTGCTACAGGTGAAGTTAAAGGTTCATACTTAAACATCACTGCTGGTACAATGGAAGAAGTATACAAACGTGCTGAGTATGCTAAAGCAGTTGGTTCTGTAATTGTTATGATCGACTTAGTTATGGGTTACACAGCAATTCAAAGTTCTGCTGTATGGGCTCGTGATAACGATATGCTTTTACACTTACACCGTGCAGGTAACTCAACTTACGCCCGTCAAAAAAATCATGGTATTAACTTCCGTGTTATTTGTAAATGGATGCGTATGTCTGGTGTAGATCATATCCACGCTGGTACAGTTGTAGGTAAATTAGAAGGTGATCCTTTAATGATTAAAGGTTTCTACGATGTTTTAAGATTAACAAACTTAGATGTTAACTTACCATACGGTATCTTCTTCGAAATGACATGGGCTAGTTTACGTAAATGTATGCCTGTTGCATCTGGTGGTATTCACTGTGGTCAAATGCACCAATTACTTCACTACTTAGGTGATGATGTAATTTTACAATTTGGTGGTGGTACAATTGGTCACCCAGATGGTATTCAAGCAGGTGCTACAGCTAACCGTGTTGCTTTAGAAGCAATGGTTTTAGCTCGTAACGAAGGTGCAGATTATTTCAATAGTAATGTTGGTCCTCAAATTTTACGTGATGCAGCTAAAACATGTGGTCCTTTACAAACTGCATTAGATTTATGGAAAGATATCAGCTTCAACTACACTTCTACAGATACAGCTGACTTCTCTGTAACACCAACACAAAACAGATAA---------------------------------AGGTGCTCACGTAGCACACGCTGGTTTAATGGTATTCTGGGCTGGTGCAATGATTTTATTCGAAGTATCACACTTCGTTCCAGAAAAACCTTTATATGAGCAAGGTTTTATTTGTATGCAACATTTAGCTACATTAGGTTACGGTATCGGACCTGGTGGCGAAATCACTACAACTGTTCCGTATTTTGCTGTTGGTGTAATTCACTTAATTTCATCTGCTGTTTTAGGTTTTGGTGGTATATACCACTCATTATTAGGTCCAGATACTTTAGAAGAGTCATTCCCATTCTTCGGTTACGATTGGCGTGATAAAAACAAGATGACAACAATTCTAGGAATCCACTTAATTTTATTAGGAGGCGGTTCTTTATTATTAGTTGCTAAAGCTATGTACATTGGTGGTGTTTACGATACTTGGGCACCTGGTGGTGGCGACGTTCGTTTAATTACAACTCCAACATTAAATCCTATCGTAATCTTTGGTTATGTATTCCGTTCTCCATTTGGTGGTGACGGTTGGGTTGTATCAGTAAATAACATGGAAGATGTTATTGGTGGTCACGTTTGGGTTGGTATTTTATGTATTATTGGTGGTATTTGGCACATTTTCACTAAACCATTCGCATGGGCACGTCGTGCTTTCGTTTGGTCAGGTGAAGCTTACTTATCATACAGTTTAGCTGCTATTTCATTAATGGGTTTAACAGCTTCATTATACTCTTGGTATAATAATACTGCTTATCCTAGTGAATTATATGGTCCAACAGGTCCAGAAGCTTCACAAGCACAAGCATTTACATTCTTAGTTCGAGACCAACGTTTAGGTGCTAATGTTTCATCAGCACAAGGTCCAACAGGTTTAGGTAAATACTTAATGCGTTCACCAAGTGGTGAAATCATCTTTGGTGGTGAAACAATGCGTTTCTGGGATTTACGTGCACCATGGGTTGAACCATTACGTGGTCCAAATGGTTTAGATATCAATAAAATTAAAAATGATATTCAACCATGGCAAGAACGTCGTGCAGCAGAATATATGACTCATGCTCCATTAGGTTCATTAAACTCTGTAGGTGGTGTAGCAACAGAAATTAACTCTGTTAACTACGTATCTCCTCGTTCATGG
	Gomphonema_parvulum              TGCCAGTAGTCATACGCTCGTCTCAAAGATTAAGCCATGCACGTCTAAGTATAAATA-TTATATTGTGAAACTGCGAATGGCTCATTATATCAGTTATAGTTTATTTGATAGTCCCTT-ACTACTTGG-ATAACCGTA------------------------------------------------------------------------------------------GTAATTCTAGAGCTAATACATGCATCAATACCCTTCTC---------GGGTAGTATTTATTAGATTGAAACCAACCCC--TTCGGGGTGATGTGGTGATTCATAATAAGTTTGCGAATCGCATGACT-T-TGTCGGCGATGGATCATTCAAGTTTCTGCCCTATCAGCTTTGGATGGTAGGGTA------------------------------------------------------------------------------------------TTGGCCTACCATGGCTTTAACGGGTAACGGAGGATTAGGGTTTGATTCCGGAGAGGGAGCCTGAGAGACGGCTACCACATCCAAGGAAGGCAGCAGGCGCGTAAATTACCCAATCCTGACACAGGGAGGTAGTGACAATAAATAACAATGCCGGGCC--TTTCAGGTCTGGCACTTGGAATGAGAACAACTCAAACCACTTATCGAGGATCAATTGGAGGGCAAGTCTGGT----------------------------------------------------------------------------------------------------GCCAGCAGCCGCGGTAAT--------------------------------------------------------------------------------------TCCAGCTCCAATAGCGTA----------------------------------------------------------------------------------------------------------------------------------------------------------------------------------------------------------------------------------------------------------------------------------------------------------------------------------------------------------------------------------------------------------------------------------------------------------TATTAAAGTTGTTGCAGTTAAAAAGCTCGTAGTTGGATTTGTGGCAGTGCTCGAGTGCCTTTTT------------T-GGACGCTTTGAGCACAGCCATCCTTGGGAGGAATTCGTGTGGCATTAGGTTGTTGCATGGGGGATACTCAACTTTTACTGTGAAAAAATCAGCGCGTTCAAAGCAAGCTTATGCTCTTGAATGTATTAGCATGGAATAATAAGATAGGACTTTAGTACTATTTTGTTGGTTTGCGTATTAAGGTAATGATTAATAGGGATAGTTGGGGGTATTCGTATTCCATTGTCAGAGGTGAAATTCTTGGATTTTTGGAAGACGAACTACTGCGAAAGCATTTAC-CAAGG------------------------------------------------------------------------------------------ATGTTTTCATTAATCAAGAACGAAAGTTAGGGGATCGAAGATGATTAGATACCATCGTAGTCTTAACCAT--------------------------------------------------------------------------------------AAACTATGCCGACAAGGGATTGGTGGGGTTT-CGT-AATGTCTCCATCAGCACCTTAGGAGAAATC-ATAAGTCTTTGGGTTCCGGGGGGAGTATGGTCGCAAGGCTG------------------------------------------------------------------------------------------AAACTTAAAGAAATTGACGGAAGGGCACCACCAGGAGTGGAGCCTGCGGCTTAATTTGACTCAACACGGGGAAACTTACCAGGTCCAGACATAGTGAGGATTGACAGATTGAGAGCTCTTTCTTGATTCTATGGGTGGTGGT-------------------------------------------------------------------------------------GCATGGCCGTTCTTAGTTGGTGGA-GTGATTTGTCTGGT---------------------------------------------------------------------------------------TAATTCCGTTAACGAACGAGACCGCTGCCTGCTAAATAGCTCGGTGAGTGATTTT--CACTGACTTG-AGCTTCTTAGAGGGACGTGCATTTTTTTAGATGCAGGAAGATAGCGGCAATAACAGGT-----------------------------------------------------------------------------------------CTGTGATGCCCTTAGATGTTCTGGGCCGCACGCGCGCTACACTGATGTGTTCAACGAG---TTTTTCCTTGGCTGAGAAGCCTGGGCAATCTTGTGAACTCGCATCGTGATAGGGATAGATTATTGCAATTATTGATCTTGAACGAGGAATTCCTAGTAGACGCAGATCATCAATCTGCGTCGATTACGTCCCTGCCCTTTGTACACACCGCCCGTCG----------------------------------------------------------------------------------------------CACCTACCGATTGAATGGTCCGGTGAAGACTCGGGATTGTGAGTGTTGCCTTCAC--TGGTGATGTTTGCAAGAACTTGTCTAAACCTTATCATTTAGAGGAAGGTGAA-TGTCTCAATCTGTATCAGAACGGACTCGAATTAAAAGTGACCGTTACGAATCTGGTGTAATCCCTTACGCTAAAATGGGTTACTGGGATGCTTCATACGCAGTAAAAACTACTGACGTTCTTGCATTATTCCGTATCACACCACAACCAGGTGTAGATCCAGTAGAAGCTGCTGCAGCTGTTGCTGGTGAATCTTCAACAGCAACATGGACAGTTGTATGGACTGATTTATTAACAGCTTGTGATCGTTACCGTGCTAAAGCTTACCGTGTAGATCCAGTTCCAAATACAACAGATCAATTCTTCGCTTTCATCGCATACGAATGTGATTTATTTGAAGAAGGTTCATTATCTAACTTAACAGCATCTATTATTGGTAACGTATTCGGTTTCAAAGCTGTTTCTGCATTACGTTTAGAAGATATGCGTATTCCTCACTCATACTTAAAAACATTCCAAGGTCCTGCAACTGGTATTATTGTAGAACGTGAACGTTTAAACAAATACGGTGCTCCATTATTAGGTGCTACAGTAAAACCAAAATTAGGTTTATCTGGTAAAAACTACGGTCGTGTAGTTTACGAAGGTTTAAAAGGTGGTTTAGACTTCTTAAAAGATGACGAAAACATTAACTCTCAACCTTTCATGCGTTGGAGAGAGCGTTTCTTAAACTGTATGGAAGGTATTAACCGTGCTTCTGCTGCTACAGGTGAAGTTAAAGGTTCATACTTAAACATTACTGCTGGTACAATGGAAGAAGTATACAAACGTGCTGAGTATGCTAAAGCAGTTGGTTCTGTAATTGTTATGATTGACTTAGTAATGGGTTACACAGCAATTCAAAGTTCTGCTATCTGGGCTCGTGATAACGATATGCTTTTACACTTACACCGTGCAGGTAACTCAACTTACGCTCGTCAAAAAAATCATGGTATTAACTTCCGTGTTATTTGTAAATGGATGCGTATGTCTGGTGTAGATCATATTCACGCTGGTACAGTTGTAGGTAAATTAGAAGGTGATCCTTTAATGATTAAAGGTTTCTACGATGTTTTAAGATTAACACACTTAGATGTTAACTTACCATACGGTATCTTCTTCGAAATGACATGGGCTAGTTTACGTAAATGTATGCCTGTTGCATCTGGTGGTATTCACTGTGGTCAAATGCACCAATTACTTCACTACTTAGGTGATGACGTAATTTTACAATTCGGTGGTGGTACAATTGGTCACCCAGATGGTATTCAAGCAGGTGCTACAGCTAACCGTGTTGCTTTAGAAGCAATGGTTTTAGCTCGTAACGAAGGTGCAGATTACTTCAACAGTAATGTTGGTCCTCAAATTTTACGCGATGCAGCTAAAACATGTGGTCCTTTACAAACTGCATTAGATTTATGGAAAGATATCAGCTTCAACTACACTTCTACAGATACAGCTGACTTCTCTGTAACAGCTACACAAAACAGATAATGCTCGTTTAATTAATGTTTCAGGTAAATTATTAGGTGCGCACGTAGCACACGCTGGTTTAATGGTATTCTGGGCTGGTGCAATGATTTTATTCGAAGTATCACACTTCGTTCCAGAAAAACCTTTATATGAACAAGGTTTCATTTGTATGCAGCATTTAGCTACATTAGGTTATGGTATTGGACCTGGTGGCGAAATCACTACAACTGTTCCATATTTTGCTGTAGGTGTAATTCACTTAATTTCATCTGCTGTTTTAGGTTTTGGTGGTATTTACCACTCATTATTAGGTCCAGATACTTTAGAAGAATCATTCCCATTCTTTGGTTACGACTGGCGTGATAAAAACAAAATGACAACAATTTTAGGGATCCACTTAATTTTATTAGGAGGCGGTTCTTTATTATTAGTTGCTAAAGCTATGTACATCGGTGGTGTTTACGATACTTGGGCACCTGGTGGTGGTGACGTTCGTTTAATTACAACTCCAACATTAAATCCAATTGTAATATTTGGTTATGTATTCCGTTCTCCGTTTGGTGGTGACGGCTGGGTTGTATCAGTAAACAACATGGAAGATGTTATTGGTGGTCACGTTTGGGTTGGTATTTTATGTATTATTGGTGGTATTTGGCACATTTTCACTAAACCATTCGCATGGGCACGTCGTGCTTTCGTTTGGTCAGGTGAAGCTTACTTATCATACAGTTTAGCTGCTATTTCATTAATGGGTTTAACAGCTTCATTATACTCTTGGTATAATAATACTGCTTACCCTAGTGAATTATATGGTCCAACAGGTCCAGAAGCTTCACAAGCACAAGCATTTACATTCTTAGTTCGAGATCAACGTTTAGGTGCTAATGTTTCATCAGCACAAGGTCCAACAGGTTTAGGTAAATACTTAATGCGTTCACCAAGTGGTGAGATCATCTTTGGTGGTGAAACAATGCGTTTCTGGGATTTACGTGCACCATGGGTTGAACCATTACGTGGTCCAAATGGTTTAGATATCAATAAAATTAAAAATGATATTCAACCATGGCAAGAACGTCGTGCAGCAGAATACATGACTCATGCTCCATTAGGTTCATTAAACTCTGTAGGTGGTGTAGCAACAGAAATTAACTCTGTTAACTATGTATCTCCTCGTTCATGG
	Gyrosigma_acuminatum             TGCCAGTAGTCATACGCTCGTCTCAAAGATTAAGCCATGCATGTCTAAGTATAAATC-TTTTACTTTGAAACTGCGAACGGCTCATTATATCAGTTATAGTTTATTTGATAGTCCCTT-ACTACTTGG-ATAACCGTA------------------------------------------------------------------------------------------GTAATTCTAGAGCTAATACATGCGTCAATACCCTTCTG---------GGGTAGCATTTATTAGATTGAAACCAACCCC--TTCGGGGTGATGTGGTGATTCATAATAAGCCCGTGGATCGCATGGCT-TCAGCCGGCGATGGATCGTTCAAGTTTCTGCCCTATCAGCTTTGGATGGTAGGGTA------------------------------------------------------------------------------------------TTGGCCTACCATGGCTTTAACGGGTAACGGGAAATTAGGGTTTGATTCCGGAGAGGGAGCCTGAGAGACGGCTACCACATCCAAGGAAGGCAGCAGGCGCGTAAATTACCCAATCCTGACACAGGGAGGTAGTGACAATAAATAACAGTGCCGGGCC-TTTACAGGTCTGGCAATTGGAATGAGAACAATTTAAATCCCTTATCGAGGATCAATTGGAGGGCAAGTCTGGT----------------------------------------------------------------------------------------------------GCCAGCAGCCGCGGTAAT--------------------------------------------------------------------------------------TCCAGCTCCAATAGCGTA----------------------------------------------------------------------------------------------------------------------------------------------------------------------------------------------------------------------------------------------------------------------------------------------------------------------------------------------------------------------------------------------------------------------------------------------------------TATTAAAGTTGTTGCAGTTAAAAAGCTCGTAGTTGTATTTGTGGCGTGCGTTAGGCTGCCTTTCCCTTTGGGATTTG-GTTTTGCCTGGCGTTG-CCATCCTTGGGTGGAACCTGTGTGGCATTAGGTTGTCGTGCAGGGGATGTCCATCGTTTACTGTGAAAAAATTAGAGTGTTCAAAGCAGGCTTATGCCGTTGAATATATTAGCATGGAATAATAAGATAGGACCTTGGTACTATTTTGTTGGTTTGCGCACCGAGGTAATGATTAATAGGGACAGTTGGGGGTATTCGTATTCCATTGTCAGAGGTGAAATTCTTGGATTTTTGGAAGACGAACTACTGCGAAAGCATTTAC-CAAGG------------------------------------------------------------------------------------------ATGTTTTCATTAATCAAGAACGAAAGTTAGGGGATCGAAGATGATTAGATACCATCGTAGTCTTAACCAT--------------------------------------------------------------------------------------AAACTATGCCGACAAGGGATTAGTGAAGTTT-CGT-TACGTCTTCATTAGCACCTTATGAGAAATC-ACAAGTCTTTGGGTTCCGGGGGGAGTATGGTCGCAAGGCTG------------------------------------------------------------------------------------------AAACTTAAAGAAATTGACGGAAGGGCACCACCAGGAGTGGAGCCTGCGGCTTAATTTGACTCAACACGGGAAAACTTACCAGGTCCAGACATAGTGAGGATTGACAGATTGAGAGCTCTTTCTTGATTCTATGGGTGGTGGT-------------------------------------------------------------------------------------GCATGGCCGTTCTTAGTTGGTGGA-GTGATTTGTCTGGT---------------------------------------------------------------------------------------TAATTCCGTTAACGAACGAGACCCCTGCCTGCTAAATAGTCAAATGAGTGATTTT-TCACTGATTGT-GGCTTCTTAGAGGGACGTGCATTTTATTAGATGCAGGAGGATAGGGGCAATAACAGGT-----------------------------------------------------------------------------------------CTGTGATGCCCTTAGATGTCCTGGGCCGCACGCGCGCTACACTGATGCATCCAACGAG---TGTTTCCTTGGCCGAGAGGCCTGGGCAATCTTTTGAACGTGCATCGTGATAGGGATAGATTATTGCAATTATTAATCTTGAACGAGGAATTCCTAGTAAACGCAGATCATCAATCTGCATTGATTACGTCCCTGCCCTTTGTACACACCGCCCGTCG----------------------------------------------------------------------------------------------CACCTACCGATTGAATGGTCCGGTGAAGCCTCGGGATTGTGGTCAGTTTGCTTCATTGCGAGTTGATTGCGAGAACTTGTCTAAACCTTATCATTTAGAGGAAGGTGAAATGTCTCAATCTGTATCAGAACGGACTCGAATTAAAAGTGACCGTTACGAATCTGGTGTAATCCCTTACGCTAAAATGGGTTACTGGGATGCTTCATACGCAGTAAAACAAACTGACGTTCTTGCATTATTCCGTATTACACCACAACCAGGTGTAGATCCAGTAGAAGCAGCAGCAGCTGTAGCTGGTGAGTCTTCAACAGCTACATGGACAGTTGTATGGACAGATTTATTAACAGCTTGTGATCGCTACCGTGCTAAAGCTTACCGTGTAGATCCAGTTCCAAACACAACAGATCAATACTTCGCTTTTATCGCATACGAATGTGATTTATTCGAAGAAGGTTCTTTAGCTAACTTAACAGCATCTATCATTGGTAACGTATTCGGTTTCAAAGCCATCTCTGCGTTACGTTTAGAAGATATGCGTATTCCTCACTCATACTTAAAAACATTCCAAGGTCCAGCGACAGGTATTATTGTAGAACGTGAGCGTTTAAACAAATACGGTATTCCTTTATTAGGTGCAACAGTAAAACCAAAATTAGGTTTATCTGGTAAAAACTACGGTCGTGTAGTATTCGAAGGTTTAAAAGGTGGTTTAGACTTCTTAAAAGATGATGAAAACATTAACTCTCAACCATTCATGCGTTGGAGAGAACGTTTCTTATACTGTATGGAAGGTATTAACCGTGCCTCAGCAGCTACAGGTGAAGTTAAAGGTTCATACTTAAACATCACTGCAGCTACTATGGAAGAAGTTTACAAACGTGCAGAGTATGCTAAAACTGTAGGTTCTATCATTGTAATGATCGATTTAGTTATGGGTTACACAGCAATCCAAAGTATTGCTTTATGGGCTCGTGAAAACGATATGGTATTACATTTACACCGTGCAGGTAACTCTACTTACGCTCGTCAAAAAAACCATGGTATTAACTTCCGTGTTATTTGTAAATGGATGCGTATGTGTGGTGTAGATCATATCCACGCTGGTACAGTTGTAGGTAAATTAGAAGGTGATCCTTTAATGATTAAAGGTTTCTACGATATTTTACGTAAACCAACATTAGCTGTTAACTTATCTTACGGTATTTTCTTCGAAATGACTTGGGCTTCTTTACGTAAATGTATGCCTGTTGCATCTGGTGGTATCCACTGTGGTCAAATGCACCAATTAATTCATTACTTAGGTGATGATGTGGTATTACAATTTGGTGGTGGTACAATTGGTCATCCAGATGGTATTCAAGCTGGTGCTACAGCTAACCGTGTTGCTTTAGAAGCAATGGTATTAGCTCGTAACGAAGGTGCTGACTACTTCAGCAATCAAGTTGGTCCTCGTATTTTACGTGATGCTGCTAGAACATGTGGTCCATTACAAACAGCTTTAGATTTATGGAAAGATATTTCTTTCAACTATACATCTACAGATACAGCTGATTTCGCTGAAACACCTACAGCAAACGTATAATGCCCGTTTAATTAACGTTTCAGGTAAATTATTAGGTGCTCACGTAGCTCATGCCGGTTTAATGGTATTTTGGGCTGGTGCCATGATTTTATTTGAAGTATCTCATTTTGTACCAGAAAAACCTTTATATGAACAAGGTTTTATCTGTATGCAACATTTAGCATCATTAGGTTATGGTGTTGGACCCGGTGGTGAAATTACTACGACTGTACCATATTTTGCTGTTGGTGTAATTCATTTAATTTCATCAGCTGTTTTAGGTTTTGGTGGAATCTATCATTCATTATTAGGCCCAGATACATTAGAAGAATCATTCCCATTCTTCGGTTATGACTGGCGTGATAAAAATAAGATGACTACAATTTTAGGTATTCATTTATGTTTACTAGGTGTAGGTTCTTTATTATTTGTTGCTAAAGCAATGTATTTAGGTGGTGTTTATGATACTTGGGCTCCAGGTGGTGGAGATGTTCGTTTCATCACAACTCCTACATTAAATCCAATTGTAATTTTTGGTTACGTATTCCGTTCTCCATTTGGTGGAGATGGTTGGGTTGTATCTGTTAACAATATGGAAGATATTGTTGGTGGTCACATTTGGGTTGGTGTATTATGTATTGTAGGTGGTTTCTGGCATATTTTCACTAAACCATTTGCTTGGGCTCGTCGTGCTTTCGTTTGGTCAGGCGAAGCATATTTATCATACAGTTTAGCTGCAATTTCTCTTATGGGTTTAACAGCTTCATTATACTCTTGGTATAATAACACAGCATATCCAAGTGAATTCTATGGTCCAACTGGTCCTGAAGCTTCACAATCTCAATCATTTACATTCTTAGTTCGAGATCAACGTTTAGGTGCAAATGTTTCATCTGCACAAGGTCCAACTGGTTTAGGTAAATACTTAATGCGTTCACCAAGTGGAGAAATCATTTTCGGTGGTGAAACTATGCGTTTCTGGGATTTACGTGCACCATGGGTTGAACCATTACGTGGTCCAAACGGTTTAGATATTAATAAAATTAAAAATGATATCCAACCTTGGCAAGAACGTCGTGCTGCTGAATACATGACACATGCTCCGTTAGGTTCACTTAACTCTGTAGGTGGTGTAGCAACAGAAATTAACTCAGTTAACTATGTATCAC-----------
	Lemnicola_hungarica              TGCCAGTAGTCATACGCTCGTCTCAAAGATTAAGCCATGCACGTCTAAGTATAAATC-TTTTACTTTGAAACTGCGAATGGCTCATTATATCAGTTATAATTTCTTTGATAGTCCCTT-ACTATTTGG-ATAACCGTA------------------------------------------------------------------------------------------GTAATTCTAGAGCTAATACATGCGTCAGTACCCTTATG---------GGGTAGTATTTATTAGATTGAAACCAACCCC--TTCGGGGTGATGTGGTGATTCAAAATAAGCTTGCGGATCGCACGGCT-T-TGCCGGCGATGGATCATTCAAGTTTCTGCCCTATCAGCTTTGGACGGTAATGTA------------------------------------------------------------------------------------------TTGGATTACCGTGGCTTTAACGGGTAACGGGGGATTAGGGTTTGATTCCGGAGAGGGAGCCTGAGAGACGGCTACCACATCCAAGGAAGGCAGCAGGCGCGTAAATTACCCAATCAGGACACCTGGAGGTAGTGACAAAAAATAACAATGCCGGGCC-TTTCTAGGTCTGGCAATTGGAATGAGAACAATTTAAAAACCTTATCGAGGACCAATTGGAGGGCAAGTCTGGT----------------------------------------------------------------------------------------------------GCCAGCAGCCGCGGTAAT--------------------------------------------------------------------------------------TCCAGCTCCAATAGCGTA----------------------------------------------------------------------------------------------------------------------------------------------------------------------------------------------------------------------------------------------------------------------------------------------------------------------------------------------------------------------------------------------------------------------------------------------------------TATTAAAGTTGTTGCAGTTAAAAAGCTCGTAGTTGGATTTGTGGTGTTGCCCGTGGTCC-AA---------TTGTTG-GTACCGTCGGGTGGGG-CCATCCTTGGGTGGAATCTGTGTGGCATTAGGTTGTCGTGCAGGGGATGCCCATCGTTTACTGTGAAAAAATCAGCGCGTTCAAAGCAGGCTTATGCCGTTGAATGTATTAGCATGGAATAATAAGATAGGACCTTGGTACTATTTTGTTGGTTTGCGCACCGAGGTAATGATTAATAGGGACAGTTGTGGGGATTTGTATTCCATTGTCAGAGGTGAAATTCTTGGATTTCTGGAAGACAAACTACTGCGAAAGCATTTTC-CAAGG------------------------------------------------------------------------------------------ATGTTTTCATTAATCAAGAACGAAAGTAAGGGGATCGAAGATGATTAGATACCATCGTAGTCTTTACCAT--------------------------------------------------------------------------------------AAACTATGCCGACAAGGGATTGGTGGGGTTT-CGT-TACGTCTCCATCAGCACCTTATGAGAAATC-ACAAGTTTTTGGGTTCCGGGGGGAGTATGGTCGCAAGGCTG------------------------------------------------------------------------------------------AAACTTAAAGAAATTGACGGAAGGGCACCACCAGGAGTGGAGCCTGCGGCTTAATTTGACTCAACACGGGAAAACTTACCAGGTCCAGACATAGTGAGGATTGACAGATTGAGAGCTCTTTCTTGATTCTATGGGTGGTGGT-------------------------------------------------------------------------------------GCATGGCCGTTCTTAGTTGGTGGA-GTGATTTGTCTGGT---------------------------------------------------------------------------------------TAATTCCGTTAACGAACGAGACCGCTGCCTGCTAAATAGTCCAGTGAGTGAATTT--CACTGACCGG-GACTTCTTAGAGGGACGTGCATTCTATTAGATGCAGGAAGATAGCGGCGATAACAGGT-----------------------------------------------------------------------------------------CTGTGATGCCCTTAGATGTTCTGGGCCGCACGCGCGCTACACTGATGCATTCAACGAG---TTCTTCCTTGGCCGAGAGGCCTGGGCAATCTTTTGAACGTGCATCGTGATAGGGATAGATTATTGCAATTATTAATCTTGAACGAGGAATTCCTAGTAAACGCAGATCATCAATCTGCATTGATTACGTCCCTGCCCTTTGTACACACCGCCCGTCG----------------------------------------------------------------------------------------------CACCTACCGATTGAATGGTCCGGTGAAAACTCGGGATTGTGGCCAGTGCCTTTAT--TGGTGCTGGTCGCGCGAACTTGTTTAAACCTTATCATTTAGAGGAAGGTGAAATGTCTCAATCTGTATCAGAACGGACTCGAATTAAAAGTGACCGTTACGAATCTGGTGTAATCCCTTATGCTAAAATGGGTTACTGGGATGCTTCATACGCAGTAAAAACTACTGACGTTCTAGCATTATTCCGTATCACACCACAACCAGGTGTAGATCCAGTAGAAGCTGCTGCAGCTGTAGCTGGTGAATCTTCAACAGCAACATGGACAGTTGTATGGACTGATTTATTAACAGCTTGTGACCGTTACCGTGCTAAAGCTTACCGTGTAGATCCAGTTCCAAATACAACAGATCAATTCTTTGCTTTCATCGCATACGAATGTGATTTATTCGAAGAAGGTTCATTAGCTAACTTAACAGCGTCTATCATCGGTAACGTATTCGGTTTCAAAGCCGTTTCTGCTTTACGTTTAGAAGATATGCGTATTCCTCATTCATACTTAAAAACATTCCAAGGTCCAGCTACTGGTATTATTGTAGAACGTGAACGTTTAAACAAATACGGTGTACCATTATTAGGTGCTACAGTAAAACCAAAATTAGGTTTATCTGGTAAAAACTATGGTCGTGTAGTTTACGAAGGTTTAAAAGGTGGTTTAGACTTCTTAAAAGATGATGAGAATATTAACTCTCAACCTTTTATGCGTTGGAGAGAACGTTTCTTATACTGTATGGAAGGTATTAACCGTGCTGCTGCGTCTACAGGTGAAGTTAAAGGTTCATACTTAAACATCACTGCGGGTACAATGGAAGAAGTTTACAAACGTGCTGAATACGCTAAAGCTGTAGGTTCAGTAATTGTAATGATCGATTTAGTAATGGGTTACACAGCAATTCAAAGTGCTGCAATTTGGGCTCGTGAAAACGATTGTATTTTACACTTACACCGTGCAGGTAACTCTACATACGCTCGTCAAAAAAATCATGGTATTAACTTCCGTGTAATTTGTAAATGGATGCGTATGTCTGGTGTAGATCATATTCACGCTGGTACAGTTGTAGGTAAATTAGAAGGTGATCCTTTAATGATTAAAGGTTTCTACGATACTTTACGTTTAACTCACTTAGATGTTAATTTACCATACGGTATTTTCTTCGAAATGACATGGGCTAGTTTACGTAAATGTATGCCAGTTGCTTCTGGTGGTATTCACTGTGGTCAAATGCACCAATTAGTTCATTATTTAGGTGATGACGTAGTATTACAATTCGGTGGTGGTACAATTGGTCACCCTGATGGTATTCAAGCAGGTGCTACAGCTAACCGTGTTGCTTTAGAAGCAATGGTATTAGCTCGTAACGAAGGTGCTGATTACTTCAACAGTAATATTGGTCCTCAAATTTTACGCGATGCTGCTAAAACATGTGGTCCTCTACAAACAGCTTTAGATTTATGGAAAGATATCAGCTTCAACTATACATCTACAGATACAGCTGATTTCGCAGTTACACCAACAGCTAACCGCTAA-------------------TCAGGTAAATTATTAGGTGCACACGTAGCACATGCTGGCTTAATGGTATTTTGGGCTGGTGCAATGATTTTATTCGAAGTGTCTCACTTCGTACCTGAGAAACCTTTATATGAACAAGGTTTCATTTGTATGCAACATTTAGCAACATTAGGTTACGGTATTGGACCAGGTGGTGAAATCACTACAACTGTACCTTATTTTGCAGTAGGTGTAATTCATTTAATTTCATCAGCTGTATTAGGTTTTGGTGGTATTTATCACTCATTATTAGGACCAGATACTCTAGAAGAATCATTCCCATTCTTTGGATATGACTGGCGTGATAAAAACAAGATGACAACTATTTTAGGGATTCATTTATGCCTTTTAGGTTTTGGTTCTTTATTACTAGTTGCTAAAGCAATGTATATTGGGGGAGTTTATGATACTTGGGCACCAGGTGGTGGTGATGTTCGTTTAATTACGACTCCAACTTTAAACCCTATTGTAATTTTTGGATACGTATTCCGTTCTCCATTTGGTGGAGATGGTTGGGTTGTTTCAGTAAACAATATGGAAGATCTTGTTGGTGGTCACGTATGGGTTGGTGTGTTATGCATCGTTGGTGGTATTTGGCATATCTTTACTAAACCATTTGCTTGGGCACGTCGTGCTTTTGTTTGGTCAGGTGAAGCTTACTTATCTTATAGTTTAGCTGCTATCTCAATAATGGGTTTTACAGCTTCATTATACTCTTGGTACAATAATACTGCTTATCCTAGTGAATTATATGGTCCAACAGGTCCAGAAGCTTCACAAGCACAAGCATTCACATTCTTAGTTCGAGATCAACGTCTAGGTGCTAATGTTTCATCAGCACAAGGTCCAACAGGTTTAGGTAAATATTTAATGCGTTCACCAAGTGGTGAAATTATCTTTGGTGGTGAAACAATGCGTTTCTGGGATTTACGTGCACCATGGGTTGAACCATTACGTGGTCCTAACGGTCTAGATATCAATAAAATTAAAAATGATATTCAACCTTGGCAAGAACGTCGTGCTGCAGAATACATGACTCATGCTCCTTTAGGTTCACTTAACTCTGTAGGTGGGGTAGCAACAGAAATTAACTCTGTTAACTATGTATCACCTCGTTCATGG
	Mayamaea_permitis                -------------------------------------TGCATGTCTAAGTATAAATA-TTTTACTTTGAAACTGCGAACGGCTCATTATATCAGTTATAGTTTATTTGATAGTCCCTT-ACTACTTGG-ATAACCGTA------------------------------------------------------------------------------------------GTAATTCTAGAGCTAATACATGCGTCAATACCGTTCTG---------CGGTAGTATTTATTAGATGGAAACCTTCCGC--TTCGGCGTGATGTGGTGATTCATAATAAGTTTGCGGATCGCATGGCT-T-TGCCGGCGATGGATCATTCAAGTTTCTGCCCTATCAGCTTTGGATGGTAGTGTA------------------------------------------------------------------------------------------TTGGACTACCATGGCTTTAACGGGTAACGGAGGATTAGGGTTTGATTCCGGAGAGGGGGCCTGAGAGATGGCCACCACATCCAAGGAAGGCAGCAGGCGCGTAAATTACCCAATTTCGACACGAAGAGGTAGTGACAATAAATAACAATGCCGGGCC-TTGTTAGGTCTGGCAATTGGAATGAGAACAATTTAAATCCATTATCGAGGATCAATTGGAGGGCAAGTCTGGT----------------------------------------------------------------------------------------------------GCCAGCAGCCGCGGTAAT--------------------------------------------------------------------------------------TCCAGCTCCAATAGCGTA----------------------------------------------------------------------------------------------------------------------------------------------------------------------------------------------------------------------------------------------------------------------------------------------------------------------------------------------------------------------------------------------------------------------------------------------------------TATTAAAGTTGTTGCAGTTAAAAAGCTCGTAGTTGGATTTGTGGTGGTGCCTGCGGTCCCAATT-------G-TTTG-GGTATTGTCGGGCGCTGCCATCCTTGGGTGGAACCTGTGTGGCATTAGGTTGTCGTGCAGGGGATGCCCATCGTTTACTGTGAAAAAATTAGAGTGTTCAAAGCAGGCTTATGCCGTTGAATATATTAGCATGGAATAATAAGATAGGCCTTTGGTACTATTTTGTTGGTTTGCGCACCAAAGGAATGATTAATAGGGACAGTTGGGGCTCTTCGTATTCCATTGTCAGAGGTGAAATTCTTGGATTTCTGGAAGACGAACTACTGCGAAAGCATTGAG-CAAGG------------------------------------------------------------------------------------------ATGTTTTCATTAATCAAGAACGAAAGTTAGGGGATCGAAGATGATTAGATACCATCGTAGTCTTAACCAT--------------------------------------------------------------------------------------AAACTATGCCGGTTAGGGATTGGCAGGGTTT-CGT-TTCGTCTCTGTCAGCACCTTATGAGAAATCATTAAACTTTTGGGTTCCGGGGGGAGTATGGTCGCAAGGCTG------------------------------------------------------------------------------------------AAACTTAAAGAAATTGACGGAAGGGCACCACCAGGAGTGGAGCTTGCGGCTTAATTTGACTCAACACGGGAAAACTTACCAGGTCCAGACATAGTGAGGATTGACAGATTGAGAGCTCTTTCTTGATTCTATGGGTGGTGGT-------------------------------------------------------------------------------------GCATGGCCGTTCTTAGTTGGTGGA-GTGATTTGTCTGGT---------------------------------------------------------------------------------------TAATTCCGTTAACGAACGAGACCGCTGCCTGCTAAATAGTCCTGCGAGTGATTTT--CACTGGTGGG-GACTTCTTAGAGGGACGTGCATTCTATTAGATGCAGGAAGATAGCGGCAATAACAGGT-----------------------------------------------------------------------------------------CTGTGATGCCCTTAGATGTCCTGGGCCGCACGCGCGCTACACTGATGCATTCAACAAG---TGTTTCCTTGGCCGAGAGGCCTGGGCAATCTTTTTAACGTGCATCGTGATAGGGATAGATTATTGCAATTATTAATCTTGAACGAGGAATTCCTAGTAAACGCAACTCATCAAGTTGCATTGATTACGTCCCTGCCCTTTGTACACACCGCCCGTCG----------------------------------------------------------------------------------------------CACCTACCGATTGAATGGTCCGGTGAAGCCTCGGGATTGTGGCCAGTGTCCTCAC--GGGTGTTGGTTGCGAGAACTTGTCTAAACCTTATCATTTAGAGGAAGG------------------------------------------------------------------------------------------------GTCATACGTAGTAAAAACTACTGATGTTCTTGCATTATTCCGTGTTACACCACAACCAGGTGTAGATCCAGTAGAAGCTGCTGCAGCTGTTGCTGGTGAATCATCTACAGCTACTTGGACAGTTGTATGGACTGACTTATTAACAGCTTGTGACCGTTACCGTGCTAAAGCTTACCGTGTAGATCCAGTTCCAAACACTACAGATCAATACTTCGCTTTCATCGCATACGAATGTGATTTATTCGAAGAAGGTTCTTTAGCTAACATTACAGCTTCTATCATCGGTAACGTATTTGGTTTTAAAGCAGTATCTGCTTTACGTTTAGAAGATATGCGTATTCCGCACTCTTACTTAAAAACATTCCAAGGTCCGGCGACAGGTATCGTTGTAGAACGTGAGCGTTTAAACAAATACGGTACACCATTATTAGGTGCAACAGTAAAACCAAAATTAGGTTTATCTGGTAAAAACTATGGTCGTGTAGTATATGAAGGTTTAAAAGGTGGTTTAGACTTCTTAAAAGATGACGAAAACATCAACTCACAACCATTCATGCGTTGGAGAGAGCGTTTCTTATACTGTATGGAAGGTATTAACCGTGCAGCAGCAGCTACAGGTGAAGTTAAAGGTTCATACTTAAACATCACTGCTGGTACAATGGAAGAAGTGTATGCTCGTGCAGAATACGCTAAAAGCCTTGGTTCTGTAATTGTTATGATCGATTTAGTTATGGGCTACACAGCAATTCAAAGTGCTGCAATCTGGTCTCGTCAAAACGACATGCTTTTACACTTACACCGTGCTGGTAACTCTGCTTACGCTCGTCAAAAAAATCATGGTATCAACTTCCGTGTTATTTGTAAATGGATGCGTATGTCTGGTGTAGATCATATCCACGCTGGTACAGTTGTTGGTAAACTAGAAGGTGATCCTTTAATGATTAAAGGTTTCTACGATACTTTACGTTTAGTTAATTTAGATGTTAACTTACCATACGGTTTATTCTTTGAAATGAACTGGGCTAGTTTACGTAAATGTATGCCTGTTGCATCAGGTGGTATCCACTGTGGTCAAATGCACCAATTAGTACACTACTTAGGTGATGACGTAGTATTACAATTTGGTGGTGGTACAATTGGTCACCCTGATGGTATCCAAGCGGGTGCTACAGCTAACCGTGTTGCTTTAGAATCTATGGTAATGGCTCGTAACGAAGGTGCTGACTACTTCAATAGTGAAGTTGGTCCAAGAATCTTACGTGATGCAGCTAGAACTTGTGGTCCTC------------------------------------------------------------------------------------------------------------------------------------------------------------------------------------------------------------------------------------------------------------------------------------------------------------------------------------------------------------------------------------------------------------------------------------------------------------------------------------------------------------------------------------------------------------------------------------------------------------------------------------------------------------------------------------------------------------------------------------------------------------------------------------------------------------------------------------------------------------------------------------------------------------------------------------------------------------------------------------------------------------------------------------------------------------------------------------------------------------------------------------------------------------------------------------------------------------------------------------------------------------------------------------------------------
	Meuniera_membranacea             ---CAGTAGTCATACGCTCGTCTCAAAGATTAAGCCATGCATGTCTAAGTATAAATC-TTGTACTTTGAAACTGCGAACGGCTCATTATATCAGTTATAGTTTATTTGATAGTCCCTT-ACTACTCGG-ATAACCGTA------------------------------------------------------------------------------------------GTAATTCTAGAGCTAATACATGCGTCAATACCCTTATG---------GGGTAGTATTTATTAGGTTAAAACCAACCCC--TTCGGGGTGATGTGGTGATTCATAATAAGCTTGCGGATCGCAGGGCT-TCAGCCGGCGATGGATCATTCAAGTTTCTGCCCTATCAGCTTTGGATGGTAGGGTA------------------------------------------------------------------------------------------TTGGCCTACCATGGCTTTAACGGGTAACGGGAAATTAGGGTTTGATTCCGGAGAGGGAGCCTGAGAGACGGCTACCACATCCAAGGAAGGCAGCAGGCGCGTAAATTACCCAATCCTGACACAGGGAGGTAGTGACAATAAATAACAGTGCCGGGCC-TTTGTAGGTCTGGCAATTGGAATGAGAACAATTTAAATCCCTTATCGAGGATCAATTGGAGGGCAAGTCTGGT----------------------------------------------------------------------------------------------------GCCAGCAGCCGCGGTAAT--------------------------------------------------------------------------------------TCCAGCTCCAATAGCGTA----------------------------------------------------------------------------------------------------------------------------------------------------------------------------------------------------------------------------------------------------------------------------------------------------------------------------------------------------------------------------------------------------------------------------------------------------------TATTAAAGTTGTTGCAGTTAAAAAGCTCGTAGTTGAATTTGTGGTGTACGGGGGGCACCCATCACTTATGGGTGTTG-GTGTTGCCTGTCGTTG-CCATCTTTGGGTGGAAACTGTGTGGCATTAGGTTGTCGTGCAGGGGATGCCCATCGTTTACTGTGAAAAAATTAGAGTGTTCAAAGCAGGCTTATGCCGATGAATATATTAGCATGGAATAATAAAATAGGACCTTGGTGCTATTTTGTTGGTTTGCGCGTCAAGGTAATGATTGAGAGGAACTGTTGTGGGTATTCGAATTTCATTGTCAGAGGTGAAATTCTTGGATTTTTGAAAGACGAACTAATGCGAAAGCATTTAC-CAAGG------------------------------------------------------------------------------------------ATGTTTTCATTAATCAAGAACGAAAGTTAGGGGATCGAAGATGATTAGATACCATCGTAGTCTTAACCAT--------------------------------------------------------------------------------------AAACTATGCCGACAAGGGATTGGTGGAGTTT-CGT-TATGTCTCCATCAGCACCTTAGGAGAAATC-ATAAGTCGTTGGGTTCCGGGGGGAGTATGGTCGCAAGGCTG------------------------------------------------------------------------------------------AAACTTAAAGAAATTGACGGAAGGGCACCACCAGGAGTGGAGCCTGCGGCTTAATTTGACTCAACACGGGAAAACTTACCAGGTCCAGACATAGTGAGGATTGACAGATTGAGAGCTCTTTCTTGATTCTATGGGTGGTGGT-------------------------------------------------------------------------------------GCATGGCCGTTCTTAGTTGGTGGA-GTGATTTGTCTGGT---------------------------------------------------------------------------------------TAATTCCGTTAACGAACGAGACCCCTGCCTGCTAAATAGCCTGGTGAGTGATTTT-TCACTGATTGATGGCTTCTTAGAGGGACGTGCATTCTATTAGATGCAGGAAGATAGGGGCAATAACAGGT-----------------------------------------------------------------------------------------CTGTGATGCCCTTAGATGTCCTGGGCCGCACGCGCGCTACAATGATGCATGCAGAGAG-CTATTTTCCTTTGCCGAGAGGCCTGGGCAATCTCTTGAACGTGCATCGTGATAGGGATAGATTATTGCAATTATTAATCTTGAACGAGGAATTCCTAGTAAACGCAGATCATCAATCTGCATTGATTACGTCCCTGCCCTTTGTACACACCGCC-------------------------------------------------------------------------------------------------------------------------------------------------------------------------------------------------------------------------------------------------AAAAGTGACCGTTACGAATCTGGTGTAATCCCTTATGCCAAAATGGGTTACTGGGATGCTTCATATGCAGTAAAAACTACTGATGTTCTTGCATTATTCCGTATTACACCACAACCAGGTGTGGATCCAGTAGAAGCAGCTGCTGCTGTAGCTGGTGAATCTTCAACAGCTACATGGACAGTTGTATGGACAGATTTATTAACAGCTTGTGATCGCTACCGTGCTAAAGCATACCGTGTAGATCCTGTTCCAAATACAACAGATCAATACTTCGCTTTTATTGCATACGAATGTGATTTATTTGAAGAAGGTTCTTTAGCTAACTTAACAGCATCTATTATTGGTAACGTATTCGGTTTTAAAGCAGTAGCTGCTTTACGTTTAGAAGATATGCGTATTCCTCACTCATATTTAAAAACATTCCAAGGTCCTGCAACAGGTATTGTTGTAGAGCGTGAACGTTTAAACAAATATGGTATTCCTTTATTAGGCGCGACAGTAAAACCAAAATTAGGTTTATCTGGTAAGAACTATGGTCGTGTAGTATTTGAGGGTTTAAAAGGTGGTTTAGATTTCTTAAAAGATGATGAAAATATTAACTCTCAACCATTTATGCGTTGGAGAGAGCGCTTCTTAAACTGTATGGAAGGTATCAATCGTGCAGCTGCAGCTACAGGTGAGGTTAAAGGTTCATACTTAAATATTACTGCAGCCACTATGGAAGAAGTCTATAAGCGTGCTGAATATGCGAAAGCTGTTGGTTCTATTATCGTCATGATCGATTTAGTTATGGGTTATACAGCAATTCAGAGTATTGCTATTTGGGCTCGTGAAAATGACATGCTTTTACATTTACACCGTGCTGGTAACTCTACATATGCTCGTCAAAAAAATCACGGTATTAACTTCCGTGTAATTTGTAAATGGATGCGTATGTCTGGTGTAGACCATATCCATGCTGGTACAGTTGTTGGTAAATTAGAAGGTGATCCTTTAATGATTAAAGGTTTTTACGATACATTACGTTTACCATCATTAGATGTTAACTTACCTTATGGTATTTTCTTTGAAATGAGTTGGGCTAGTTTACGTAAATGTATGCCTGTTGCATCTGGTGGTATTCACTGTGGTCAAATGCATCAGCTAGTACATTATTTAGGTGATGATGTAGTATTACAATTTGGTGGTGGTACTATTGGTCACCCGGATGGTATTCAAGCCGGTGCTACAGCTAATCGTGTTGCTTTAGAAGCAATGGTATTGGCTCGTAACGAAGGCAGTGATTACTTTAATCAACAAGTTGGTCCTCAAATTTTACGCGATGCTGCTAGAACATGTGGTCCA-----------------------------------------------------------------------------------------------------------------------------------------------------------------------GGGCTGGCGCGATGATCTTATTTGAAGTGTCTCACTTTGTACCAGAAAAACCTTTATATGAACAAGGTTTTATCTGTATGCAACATTTAGCAAGTTTAGGTTATGGAATAGGACCAGGTGGTGAAATTACGACAACTGTACCATATTTTGCTGTCGGTGTTATACATATAATTTCATCAGCTGTTTTAGGTTTTGGAGGTATTTATCATTCATTGTTAGGTCCAGATACTTTGGAAGAATCATTCCCATTCTTTGGTTATGATTGGCGTGATAAGAATAAAATGACGACAATTTTAGGAATTCATTTATGTCTTTTAGGTGTCGGTTCTTTTTTATTTGTTGCCAAAGCTATGTATTTAGGTGGTGTTTATGATACTTGGGCTCCGGGCGGTGGAGATGTTCGTTTAATTACAACTCCAACATTAAATCCTATTGTAATTTTTGGTTACGTATTCCGTTCTCCATTTGGTGGAGATGGTTGGGTTGTATCTGTAAATAATATGGAAGATATTGTTGGTGGTCATATCTGGGTTGGAGTATTATGTATTGTTGGTGGTTTCTGGCATATTTTCACTAAACCTTTTGCCTGGGCTCGTCGTGCTTTCGTTTGGTCAGGTGAAGCATATTTATCTTATAGTTTAGCTGCAATCTGTCTAATGGGTTTCACAGCTGCTTTGTACTCTTGGTATAATAATACAGCATATCCAAGTGAACTATATGGTCCAACTGGTCCTGAAGCTTCACAGTCTCAAGCTTTTACGTTTTTAGTTCGAGATCAACGTTTAGGTGCAAACGTTTCATCTGCTCAAGGTCCAACAGGTTTAGGTAAATACTTGATGCGTTCACCAAGTGGAGAAATTATATTCGGTGGTGAAACAATGCGCTTCTGGGATTTACGTGCACCATGGGTTGAGCCATTGCGTGGTCCAAATGGTTTAGATATTAATAAAATCAAAAATGATATTCAACCTTGGCAAGAACGTCGTGCTGCTGAATATATGACACATGCACCATTAG-----------------------------------------------------------------------
	Navicula_cryptocephala           TGCCAGTAGTCATACGCTCGTCTCAAAGATTAAGCCATGCATGTCTAAGTATAAATA-TCTTACTTTGAAACTGCGAACGGCTCATTACAACAGTTATAATTTATTTGATAGTCCCTT-ACTACTTGG-ATAACCGTA------------------------------------------------------------------------------------------GTAATTCTAGAGCTAATACATGCGTCAATACCCTTCTG---------GGGTAGTATTTATTAGATAGAAACCAACCCC--TTCGGGGTGATGTGGTGAATCATAATAAGCTTGCGGATCGCATGGCT-TCGGCTGGCGATGGATCATTCAAGTTTCTGCCCTATCAGCTTTGGATGGTAGGGTA------------------------------------------------------------------------------------------TTGGCCTACCATGGCTTTAACGGGTAACGGGAAATTAGGGTTTGATTCCGGAGAGGGAGCCTGAGAGACGGCTACCACATCCAAGGAAGGCAGCAGGCGCGTAAATTACCCAATCCTGACACAGGGAGGTAGTGACAATAAATAACAATGCCGGGCC-TTTATAGGTCTGGCAATTGGAATGAGAACAATTTAAATCCCTTATCGAGGATCAATTGGAGGGCAAGTCTGGT----------------------------------------------------------------------------------------------------GCCAGCAGCCGCGGTAAT--------------------------------------------------------------------------------------TCCAGCTCCAATAGCGTA----------------------------------------------------------------------------------------------------------------------------------------------------------------------------------------------------------------------------------------------------------------------------------------------------------------------------------------------------------------------------------------------------------------------------------------------------------TATTAAAGTTGTTGCAGTTAAAAAGCTCGTAGTTGGATCTGTGGCGTGTGGCGTGTTCCGGGCACTTGTTG---TCC-GAGCAGCATGCTGCTG-CCATCCTTGGGGGGAACCTGTGTGGCATTAGGTTGTCGTGCAGGGGATGCCCATCCTTTACTGTGAAAAAATTAGAGTGTTCAAAGCAGGCTTATGCCGTTGAATATATTAGCATGGAATAATGAGATAGGACTTTTTCGCTATTTTGTTGGTTTGCGCGAAGAGGTAATGATTAATAGGGACAGTTGGGGGTATTCGTATTCCATTGTCAGAGGTGAAATTCTTGGATTTTTGGAAGACGAACTACTGCGAAAGCATTTAC-CAAGG------------------------------------------------------------------------------------------ATGTTTTCATTAATCAAGAACGAAAGTTAGGGGATCGAAGATGATTAGATACCATCGTAGTCTTAACCAT--------------------------------------------------------------------------------------AAACTATGCCGACAAGGGATTGGTGGAGTCT-CGT-TACGTCTCCATCAGCACCTTATGAGAAATC-ACAAGTCTTTGGGTTCCGGGGGGAGTATGGTCGCAAGGCTG------------------------------------------------------------------------------------------AAACTTAAAGAAATTGACGGAAGGGCACCACCAGGAGTGGAGCCTGCGGCTTAATTTGACTCAACACGGGAAAACTTACCAGGTCCAGACATAGTGAGGATTGACAGATTGAGAGCTCTTTCTTGATTCTATGGGTGGTGGT-------------------------------------------------------------------------------------GCATGGCCGTTCTTAGTTGGTGGA-GTGATTTGTCTGGT---------------------------------------------------------------------------------------TAATTCCGTTAACGAACGAGACCACTGCCTGCTAAATAGCCCAGTGAGTGAATTC-TCACTGACTGCTGGCTTCTTAGAGGGACGTGCATTCTATCAGATGCAGGAAGATAGTGGCAATAACAGGT-----------------------------------------------------------------------------------------CTGTGATGCCCTTAGATGTCCTGGGCCGCACGCGCGCTACACTGATGCATTCAACGAG----TTCACCTTGGCCGAGAGGCCTGGGCAACCTTTTAAACGTGCATCGTGATAGGGATAGATTATTGCAATTATTAATCTTGAACGAGGAATTCCTAGTAAACGCAAATCATCAATTTGCATTGATTACGTCCCTGCCCTTTGTACACACCGCCCGTCG----------------------------------------------------------------------------------------------CACCTACCGATTGAATGGTCCGGTGAGGCCTCGGGATTGTGACCAGTTCACTTCATTGTGAGCTGGTTGTGAGAACTTGTCCAAACCTTATCATTTAGAGGAAGGTGAAATGTCTCAATCTGTATCAGAACGGACTCGAATTAAAAGTGACCGTTACGAATCTGGTGTAATCCCTTACGCTAAAATGGGTTACTGGGATGCTTCATACGCAGTAAAACAAACTGATGTTCTTGCATTATTCCGTATCACACCTCAACCAGGTGTAGATCCAGTAGAAGCAGCAGCTGCTGTAGCAGGTGAATCTTCAACTGCTACATGGACAGTTGTATGGACTGACTTATTAACAGCTTGTGACCGTTACCGTGCTAAAGCTTACCGCGTAGATCCAGTTCCAAATACTACAGATCAATACTTCGCTTTTATCGCATACGAATGTGATTTATTTGAAGAAGGTTCTTTAGCTAACTTAACAGCGTCTATCATTGGTAACGTTTTTGGATTTAAAGCAGTTGCTGCTTTACGTTTAGAAGATATGCGTATTCCTCACTCATATTTAAAAACATTCCAAGGTCCAGCTACAGGTATCATTGTAGAACGTGAGCGTTTAAACAAATACGGTATTCCTTTATTAGGTGCAACTGTAAAACCTAAATTAGGTTTATCTGGTAAAAACTACGGTCGTGTAGTTTTTGAAGGTTTAAAAGGTGGTTTAGACTTCTTAAAAGATGATGAAAACATTAACTCACAACCATTTATGCGTTGGAGAGAACGTTTCTTAAACTGTATGGAAGGTATTAACCGTGCATCAGCAGCTACAGGTGAAGTTAAAGGTTCATACTTAAACATCACTGCTGCTACTATGGAAGAAGTGTACAAACGTGCTGAATACGCTAAAACGATTGGTTCTGTAATCGTTATGATCGATTTAGTAATGGGTTATACAGCAATTCAAAGTATTGCTCTTTGGTCTCGTGAAAACGACATGATTTTACACTTACACCGTGCTGGTAACTCTACTTACGCTCGTCAAAAGAATCATGGTATTAACTTCCGTGTTATCTGTAAATGGATGCGTATGTCAGGTGTAGATCATATCCACGCTGGTACAGTTGTAGGTAAATTAGAAGGTGATCCTTTAATGATTAAAGGTTTCTACGACACATTACGTTTAACAACATTAGATGTTAACTTACCTTATGGTATTTTCTTTGAAATGACTTGGGCTAGTTTACGTAAATGTATGCCTGTTGCATCTGGTGGTATTCACTGTGGTCAAATGCACCAATTACTTCATTATTTAGGTGATGACGTAGTATTACAATTCGGTGGTGGTACAATTGGTCACCCTGATGGTATTCAAGCAGGTGCTACAGCTAACCGTGTTGCTTTAGAAGCAATGGCATTAGCTCGTAACGAAGGTGTAGATTACTTCAACAATGCTGTAGGTCCACAAATTTTACGTGATGCTGCTAAAACATGTGGTCCATTACAAACAGCTTTAGATTTATGGAAAGATATTTCTTTCAACTATACATCTACAGATACAGCTGATTTCGCTGCAACAACAACAGCAAACGTTTAA----------------GTTTCAGGTAAATTATTAGGTGCTCACGTAGCACACGCTGGTTTAATGGTATTCTGGGCCGGCGCAATGATTTTATTTGAAGTATCTCACTTTGTACCAGAGAAACCTTTATATGAACAAGGTTTCATTTGTATGCAACATTTAGCAACTCTAGGTTATGGTATTGGCCCAGGTGGTGAAATCACAACAACAGTTCCATACTTTGCTGTTGGTGTTATCCATTTAATTTCTTCAGCTGTTTTAGGTTTTGGTGGTATATACCATTCATTACTAGGTCCAGATACTTTAGAAGAATCATTCCCATTCTTTGGCTATGATTGGCGTGATAAAAACAAAATGACGACAATCTTAGGTATCCACTTATGTTTATTAGGTGTAGGTTCTTTATTATTAGTTGCTAAAGCAATGTACTTAGGTGGTGTTTATGATACTTGGGCACCTGGTGGTGGAGATGTTCGTTTAATCACGACTCCAACATTAAACCCAATTGTAATTTTTGGTTATGTATTCCGTTCTCCATTTGGTGGAGATGGTTGGGTAGTATCAGTAAACAACATGGAAGATATCGTAGGTGGCCACATTTGGGTTGGCGTACTTTGTTTAACAGGTGGTTTCTGGCATATTTTCACTAAACCATTCGCTTGGGCACGTCGTGCTTTCGTTTGGTCAGGTGAAGCATACTTATCGTATAGTTTAGCTGCTATTTGTATTATGGGCTTCACAGCTTCATTATACTCTTGGTACAACAATACAGCTTACCCAAGTGAGTTATATGGTCCAACAGGTCCTGAAGCTTCACAATCTCAAGCATTTACATTCTTAGTACGTGACCAACGTTTAGGTGCTAACGTTTCATCTGCTCAAGGTCCAACAGGTTTAGGTAAATACTTAATGCGTTCACCAAGTGGAGAGATTATCTTCGGTGGTGAAACTATGCGTTTCTGGGATTTACGTGCTCCATGGGTTGAACCATTACGTGGTCCAAATGGTTTAGATATTAACAAAATTAAAAATGATATCCAACCTTGGCAAGAACGTCGTGCTGCAGAATATATGACACATGCTCCTTTAGGTTCATTAAACTCTGTAGGTGGTGTAGCAACAGAAATTAACTCAGTTAACTACGTATCACCTCGTTCATGG
	Navicula_cari                    ------TAGTCATACGCTCGTCTCAAAGATTAAGCCATGCATGTCTAAGTATAAATC-TCATACTTTGAAACTGCGAACGGCTCATTATATCAGTTATAATTTATTTGATAGTCCCTT-ACTACTTGG-ATAACCGTA------------------------------------------------------------------------------------------GTAATTCTAGAGCTAATACATGCGTCAATACCCTTCTG---------GGGTAGTATTTATTAGATGGAAACCAACCCC--TTCGGGGTGATGTGGTGAATCATAATAAGCTTGCGGATCGCATGGCT-TCGGCTGGCGATGGATCATTCAAGTTTCTGCCCTATCAGCTTTGGATGGTAGGGTA------------------------------------------------------------------------------------------TTGGCCTACCATGGCTTTAACGGGTAACGGGAAATTAGGGTTTGATTCCGGAGAGGGAGCCTGAGAGACGGCTACCACATCCAAGGAAGGCAGCAGGCGCGTAAATTACCCAATCCTGACACAGGGAGGTAGTGACAATAAATAACAATGCCGGGCC-ATCATTGGTCTGGCAATTGGAATGAGAACAATTTAAATCCCTTATCGAGGATCAATTGGAGGGCAAGTCTGGT----------------------------------------------------------------------------------------------------GCCAGCAGCCGCGGTAAT--------------------------------------------------------------------------------------TCCAGCTCCAATAGCGTA----------------------------------------------------------------------------------------------------------------------------------------------------------------------------------------------------------------------------------------------------------------------------------------------------------------------------------------------------------------------------------------------------------------------------------------------------------TATTAAAGTTGTTGCAGTTAAAAAGCTCGTAGTTGGATTTGTGGCGTACGGTGTGTTCCGGGCACTTGTTG---TCT-GAGTAACCTGCTGTTG-CCATCCTTGGGTGGAACCTGTGTGGCATTAGGTTGTCGTGCAGGGGATGCCCATCATTTACTGTGAAAAAATTAGAGTGTTCAAAGCAGGCTTATGCCGTTGAATATATTAGCATGGAATAATGAGATAGGACTTTTTTGCTATTTTGTTGGTTTGCGCAAAGAGGTAATGATTAATAGGGACAGTTGGGGGTATTCGTATTCCATTGTCAGAGGTGAAATTCTTGGATTTCTGGAAGACGAACTACTGCGAAAGCATTTAC-CAAGG------------------------------------------------------------------------------------------ATGTTTTCATTAATCAAGAACGAAAGTTAGGGGATCGAAGATGATTAGATACCATCGTAGTCTTAACCAT--------------------------------------------------------------------------------------AAACTATGCCGACAAGGGATTGGTGGAGTCT-CGT-TATGTCTCCATCAGCACCTTATGAGAAATC-ACAAGTCTTTGGGTTCCGGGGGGAGTATGGTCGCAAGGCTG------------------------------------------------------------------------------------------AAACTTAAAGAAATTGACGGAAGGGCACCACCAGGAGTGGAGCCTGCGGCTTAATTTGACTCAACACGGGAAAACTTACCAGGTCCAGACATAGTGAGGATTGACAGATTGAGAGCTCTTTCTTGATTCTATGGGTGGTGGT-------------------------------------------------------------------------------------GCATGGCCGTTCTTAGTTGGTGGA-GTGATTTGTCTGGT---------------------------------------------------------------------------------------TAATTCCGTTAACGAACGAGACCACTGCCTGCTAAATAGCCCAGTGAGTGAATCT-TCACTGACTGCTGGCTTCTTAGAGGGACGTGCATTCTATCAGATGCAGGAGGATAGTGGCAATAACAGGT-----------------------------------------------------------------------------------------CTGTGATGCCCTTAGATGTCCTGGGCCGCACGCGCGCTACACTGATGCATTCAACGAG---TTTTACCTTGGCCGAGAGGCCTGGGCAATCTTTTAAACCTGCATCGTGATAGGGATAGATTATTGCAATTATTAATCTTGAACGAGGAATTCCTAGTAAACGCAAATCATCAATTTGCATTGATTACGTCCCTGCCCTTTGTACACACCGCCCGTCG----------------------------------------------------------------------------------------------CACCTACCGATTGAATGGTCCGGTGAAGCCTCGGGATTGTGGCCAGTTCACTTTATTGGGAGTTGGCTGTGAGAACTTGTCTAAACCTTATCATTTAGAGGAAGGTGAA----------------------------------------------------------------------------------------------------------------------------------------------------------------------------------------------------------------------------------------------------------------------------------------------------------ATTACTTCGCTTTCATCGCATACGAATGTGACTTATTCGAAGAAGGTTCTTTAGCTAACTTAACAGCGTCTATCATTGGTAACGTTTTCGGTTTTAAAGCAGTTGCTGCTTTACGTTTAGAAGATATGCGTATTCCTCACTCATACTTAAAAACATTCCAAGGTCCAGCTACTGGTATCATTGTAGAACGTGAGCGTTTAAACAAATATGGTATTCCATTATTAGGTGCTACTGTAAAACCTAAATTAGGTTTATCTGGTAAAAACTACGGTCGTGTAGTTTTCGAAGGTTTAAAAGGTGGTTTAGACTTCTTAAAAGATGATGAAAACATTAACTCACAACCATTCATGCGTTGGAGAGAACGTTTCTTATACTGTATGGAAGGTATTAACCGTGCATCAGCAGCTACAGGTGAAGTTAAAGGTTCATACTTAAATATCACAGCAGCTACTATGGAAGAAGTGTACAAACGTGCTGAGTACGCTAAAACGGTTGGTTCTGTAATTGTTATGATCGATTTAGTAATGGGTTACACAGCAATCCAAAGTATTGCTTTATGGGCTCGTGAAAATGATATGGTTTTACACTTACACCGTGCTGGTAACTCTACTTACGCTCGTCAAAAAAATCATGGTATTAACTTCCGTGTTATCTGTAAATGGATGCGTATGTCTGGTGTAGATCACATCCATCGCCTGGAA-------------------------------------------------------------------------------------------------------------------------------------------------------------------------------------------------------------------------------------------------------------------------------------------------------------------------------------------------------------------------------------------------------------------------------------------------------------------------------------------------------------------------------------------------------------------------------------------------------------------------------------------------------------------------------------------------------------------------------------------------------------------------------------------------------------------------------------------------------------------------------------------------------------------------------------------------------------------------------------------------------------------------------------------------------------------------------------------------------------------------------------------------------------------------------------------------------------------------------------------------------------------------------------------------------------------------------------------------------------------------------------------------------------------------------------------------------------------------------------------------------------------------------------------------------------------------------------------------------------------------------------------------------------------------------------------------
	Navicula_reinhardtii             ------TAGTCATACGCTCGTCTCAAAGATTAAGCCATGCATGTCTAAGTATAAATC-TTTTACTTTGAAACTGCGAACGGCTCATTATAACAGTTATAATTTATTTGATAGTCCCTT-ACTACTTGG-ATAACCGTA------------------------------------------------------------------------------------------GTAATTCTAGAGCTAATACATGCGTCAATACCCTTCTG---------GGGTAGTATTTATTAGATGGAAACCAACCCC--TTCGGGGTGATGTGGTGAATCATAATAAGCTTGCGGATCGCATGGCT-TCGGCTGGCGATGGATCATTCAAGTTTCTGCCCTATCAGCTTTGGATGGTAGGGTA------------------------------------------------------------------------------------------TTGGCCTACCATGGCTTTAACGGGTAACGGGAAATTAGGGTTTGATTCCGGAGAGGGAGCCTGAGAGACGGCTACCACATCCAAGGAAGGCAGCAGGCGCGTAAATTACCCAATCCTGACACAGGGAGGTAGTGACAATAAATAACAATGCCGGGCC-TTTAAAGGTCTGGCAATTGGAATGAGAACAATTTAAATCTCTTATCGAGTATCAATTGGAGGGCAAGTCTGGT----------------------------------------------------------------------------------------------------GCCAGCAGCCGCGGTAAT--------------------------------------------------------------------------------------TCCAGCTCCAATAGCGTA----------------------------------------------------------------------------------------------------------------------------------------------------------------------------------------------------------------------------------------------------------------------------------------------------------------------------------------------------------------------------------------------------------------------------------------------------------TATTAAAGTTGTTGCAGTTAAAAAGCTCGTAGTTGGATTTGTGGCGTGTGGTGTGTTCTGGGCACTTGTTG---TCT-GAGTAACTCGCCGCTG-CCATCCTTGGGTGGAACCTGTGTGGCATTAGGTTGTCGTGCAGGGGATGCCCATCTTTTACTGTGAAAAAATTAGAGTGTTCAAAGCAGGCTTATGCCGTTGAATATATTAGCATGGAATAATGAGATAGGACTTTTTCGCTATTTTGTTGGTTTGCGCGAAGAGGTAATGATTAATAGGGACAGTTGGGGGTATTCGTATTCCATTGTCAGAGGTGAAATTCTTGGATTTTTGGAAGACGAACTACTGCGAAAGCATTTAC-CAAGG------------------------------------------------------------------------------------------ATGTTTTCATTAATCAAGAACGAAAGTTAGGGGATCGAAGATGATTAGATACCATCGTAGTCTTAACCAT--------------------------------------------------------------------------------------AAACTATGCCGACAAGGGATTGGTGGAGTCT-CGT-TACGTCTCCATCAGCACCTTATGAGAAATC-ACAAGTCTTTGGGTTCCGGGGGGAGTATGGTCGCAAGGCTG------------------------------------------------------------------------------------------AAACTTAAAGAAATTGACGGAAGGGCACCACCAGGAGTGGAGCCTGCGGCTTAATTTGACTCAACACGGGAAAACTTACCAGGTCCAGACATAGTGAGGATTGACAGATTGAGAGCTCTTTCTTGATTCTATGGGTGGTGGT-------------------------------------------------------------------------------------GCATGGCCGTTCTTAGTTGGTGGA-GTGATTTGTCTGGT---------------------------------------------------------------------------------------TAATTCCGTTAACGAACGAGACCACTGCCTGCTAAATAGCCCAGTGAGTGAATTT-TCACTGACTGCTGGCTTCTTAGAGGGACGTGCATTCTATCAGATGCAGGAGGATAGTGGCTATAACAGGT-----------------------------------------------------------------------------------------CTGTGATGCCCTTAGATGTCCTGGGCCGCACGCGCGCTACACTGATGCATTCAACGAG---TTTTACCTTGGCCGAGAGGCCTGGGCAACCTTTTAAACGTGCATCGTGATAGGGATAGATTATTGCAATTATTAATCTTGAACGAGGAATTCCTAGTAAACGCAAATCATCAATTTGCATTGATTACGTCCCTGCCCTTTGTACACACCGCCCGTCG----------------------------------------------------------------------------------------------CACCTACCGATTGAATGGTCCGGTGAGGCCTCGGGATTGTGACCAGTTCACTTCATTGTGAGTTGGTTGTGAGAACTTGTCCAAACCTTATCATTTAGAGGAAGGTGAA--------------------------------------------------------------------------------------------------------------------------------------------------------------------------------------------------------------------------------------------------------------------------------------------AAATCAAACGGATCATTACTTCGCTTTTATCGCATACGAATGTGATTTATTTGAAGAAGGTTCTTTATCTAACTTAACAGCGTCTATCATTGGTAACGTTTTCGGATTTAAAGCAATTTCTGCTTTACGTTTAGAAGATATGCGTATTCCTCACTCATATTTAAAAACATTCCAAGGTCCTGCTACAGGTATTATTGTAGAACGTGAGCGTTTAAACAAATACGGTATTCCTTTATTAGGTGCAACTGTAAAACCGAAATTAGGTTTATCTGGTAAAAACTACGGTCGTGTAGTTTTCGAAGGTTTAAAAGGTGGTTTAGACTTCTTAAAAGATGATGAAAACATTAACTCACAACCATTTATGCGTTGGAGAGAGCGTTTCTTAAACTGTATGGAAGGTATTAACCGTGCAGCAGCAGCTACAGGTGAAGTTAAAGGTTCATACTTAAACATTACTGCAGCTACTATGGAAGAAGTGTACAAACGTGCAGAATACGCTAAAACAGTTGGTTCTGTAGTCGTTATGATCGATTTAGTAATGGGTTACACAGCAATTCAAAGTATTGCTCTTTGGGCTCGTGAAAACGACATGCTTTTACACTTACACCGTGCTGGTAACTCTACTTACGCTCGTCAAAAAAACCACGGTATTAACTTCCGTGTTATCTGTAAATGGATGCGTATGTCTGGTGTAGATCATATCCACCGCCTGGTA-------------------------------------------------------------------------------------------------------------------------------------------------------------------------------------------------------------------------------------------------------------------------------------------------------------------------------------------------------------------------------------------------------------------------------------------------------------------------------------------------------------------------------------------------------------------------------------------------------------------------------------------------------------------------------------------------------------------------------------------------------------------------------------------------------------------------------------------------------------------------------------------------------------------------------------------------------------------------------------------------------------------------------------------------------------------------------------------------------------------------------------------------------------------------------------------------------------------------------------------------------------------------------------------------------------------------------------------------------------------------------------------------------------------------------------------------------------------------------------------------------------------------------------------------------------------------------------------------------------------------------------------------------------------------------------------------
	Navicula_tripunctata             ------TAGTCATACGCTCGTCTCAAGGATTAAGCCATGCATGTCTAAGTATAAATA-TCTTACTTTGAAACTGCGAACGGCTCATTATATCAGTTATAATTTATTTGATAGTCCCTT-ACTACTTGG-ATAACCGTA------------------------------------------------------------------------------------------GTAATTCTAGAGCTAATACATGCGTCAATACCCTTCTG---------GGGTAGTATTTATTAGATGGAAACCAACCCC--TTCGGGGTGATGTGGTGAATCATAATAAGCTTGCGGATCGCATGGCT-TCGGCTGGCGATGGATCATTCAAGTTTCTGCCCTATCAGCTTTGGATGGTAGGGTA------------------------------------------------------------------------------------------TTGGCCTACCATGGCTTTAACGGGTAACGGGAAATTAGGGTTTGATTCCGGAGAGGGAGCCTGAGAGACGGCTACCACATCCAAGGAAGGCAGCAGGCGCGTAAATTACCCAATCCTGACACAGGGAGGTAGTGACAATAAATAACAATGCCGGGCC-ATCATTGGTCTGGCAATTGGAATGAGAACAATTTAAATCCCTTATCGAGGATCAATTGGAGGGCAAGTCTGGT----------------------------------------------------------------------------------------------------GCCAGCAGCCGCGGTAAT--------------------------------------------------------------------------------------TCCAGCTCCAATAGCGTA----------------------------------------------------------------------------------------------------------------------------------------------------------------------------------------------------------------------------------------------------------------------------------------------------------------------------------------------------------------------------------------------------------------------------------------------------------TATTAAAGTTGTTGCAGTTAAAAAGCTCGTAGTTGGATTTGTGGCGTATGGTGTGTTCCGGGCACTTGTTG---TCT-GAGTAACCTGCTGTTG-CCATCCTTGGGTGGAACCTGTGTGGCATTAGGTTGTCGTGCAGGGGATGCCCATCATTTACTGTGAAAAAATTAGAGTGTTCAAAGCAGGCTTATGCCGTTGAATATATTAGCATGGAATAATGAGATAGGACTTTTTTACTATTTTGTTGGTTTGCGTAAAGAGGTAATGATTAATAGGGACAGTTGGGGGTATTCGTATTCCATTGTCAGAGGTGAAATTCTTGGATTTTTGGAAGACGAACTACTGCGAAAGCATTTAC-CAAGG------------------------------------------------------------------------------------------ATGTTTTCATTAATCAAGAACGAAAGTTAGGGGATCGAAGATGATTAGATACCATCGTAGTCTTAACCAT--------------------------------------------------------------------------------------AAACTATGCCGACAAGGGATTGGTGGAGTCT-CGT-TATGTCTCCATCAGCACCTTATGAGAAATC-ACAAGTCTTTGGGTTCCGGGGGGAGTATGGTCGCAAGGCTG------------------------------------------------------------------------------------------AAACTTAAAGAAATTGACGGAAGGGCACCACCAGGAGTGGAGCCTGCGGCTTAATTTGACTCAACACGGGAAAACTTACCAGGTCCAGACATAGTGAGGATTGACAGATTGAGAGCTCTTTCTTGATTCTATGGGTGGTGGT-------------------------------------------------------------------------------------GCATGGCCGTTCTTAGTTGGTGGA-GTGATTTGTCTGGT---------------------------------------------------------------------------------------TAATTCCGTTAACGAACGAGACCACTGCCTGCTAAATAGCCCAGTGAGTGAATCT-TCACTGACTGCTGGCTTCTTAGAGGGACGTGCATTCTATCAGATGCAGGAGGATAGTGGCTATAACAGGT-----------------------------------------------------------------------------------------CTGTGATGCCCTTAGATGTCCTGGGCCGCACGCGCGCTACACTGATGCATTCAACGAG---TTTTACCTTGGCCGAGAGGCCTGGGCAATCTTTTAAACCTGCATCGTGATAGGGATAGATTATTGCAATTATTAATCTTGAACGAGGAATTCCTAGTAAACGCAAATCATCAATTTGCATTGATTACGTCCCTGCCCTTTGTACACACCGCCCGTCG----------------------------------------------------------------------------------------------CACCTACCGATTGAATGGTCCGGTGAAGCCTCGGGATTGTGGCCAGTTCACTTTATTGGGAGTTGGCTGTGAGAACTTGTCTAAACCTTATCATTTAGAGGAAGGTGAA-----------------------------------------------------------------------------------------------------------------------------------------------------------------------------------------------------------------------------------------------------------------------------------------------------AGATCACTACTTCGCTTTCGTTGCATACGAATGTGACTTATTCGAAGAAGGTTCTTTAGCTAACTTAACAGCGTCTATCATTGGTAACGTTTTCGGTTTTAAAGCAATTGCTGCTTTACGTTTAGAAGATATGCGTATTCCTCACTCATACTTAAAAACATTCCAAGGTCCAGCTACTGGTATCATTGTAGAACGTGAGCGTTTAAACAAATATGGTATTCCTTTATTAGGTGCTACTGTAAAACCTAAATTAGGTTTATCTGGTAAAAACTACGGTCGTGTAGTTTTCGAAGGTTTAAAAGGTGGTTTAGACTTCTTAAAAGATGATGAAAATATTAACTCACAACCATTCATGCGTTGGAGAGAACGTTTCTTATACTGTATGGAAGGTATTAACCGTGCATCAGCAGCTACAGGTGAAGTTAAAGGTTCATACTTAAACATCACAGCAGCTACTATGGAAGAAGTATACAAACGTGCTGAGTACGCTAAAGCTGTTGGTTCTATCATTGTTATGATCGATTTAGTAATGGGTTATACTGCAATCCAAAGTATTGCTTTATGGGCTCGTGAAAACGATATGGTTTTACACTTACACCGTGCTGGTAACTCTACTTACGCTCGTCAAAAGAACCACGGTATTAACTTCCGTGTTATCTGTAAATGGATGCGTATGTCTGGTGTAGATCACATCCACGCCGGA----------------------------------------------------------------------------------------------------------------------------------------------------------------------------------------------------------------------------------------------------------------------------------------------------------------------------------------------------------------------------------------------------------------------------------------------------------------------------------------------------------------------------------------------------------------------------------------------------------------------------------------------------------------------------------------------------------------------------------------------------------------------------------------------------------------------------------------------------------------------------------------------------------------------------------------------------------------------------------------------------------------------------------------------------------------------------------------------------------------------------------------------------------------------------------------------------------------------------------------------------------------------------------------------------------------------------------------------------------------------------------------------------------------------------------------------------------------------------------------------------------------------------------------------------------------------------------------------------------------------------------------------------------------------------------------------------
	Scoliopleura_peisonis            TGCCAGTAGTCATACGCTTGTCTCAAAGATTAAGCCATGCATGTCTAAGTGTAAATA-TACTACTTTGAAACTGTGAATGGCTCATTATATCAGCTATAATTTATTTGATAGTCTCTT-TCTATTTGGAATAACTGTA------------------------------------------------------------------------------------------GTAATTCTAGAGCTAATACATGTGTAAACACCCTTTT----------GGGTAGTATTTATTAGAGTGAAACCAACCCC---TTTGGGTATTTTGGTGATTCATAATAAGCAAGCAGATCGCATGGTT-T-TTCCAGTGATAGATCATTCAAGTTTCTGCCCTATCAGCTTTGGATGGTAGGGTA------------------------------------------------------------------------------------------TTGGCCTACCATGGCTTTAACGGGTAACGGGAAATTAGGGTTTGATTCCGGAGAGGGAGCCTGAGAGACGGCTACCACATCCAAGGAAGGCAGCAGGCGCGTAAATTACCCAATCCTGACACAGGGAGGTAGTGACAATAAATAACAGTGCTGGGCC-TATACAGGTCTGGCAATTGGAATGAGAACAACTCAAACCTCTTATCGAGGATCAATTGGAGGGCAAGTCTGGT----------------------------------------------------------------------------------------------------GCCAGCAGCCGCGGTAAT--------------------------------------------------------------------------------------TCCAGCTCCAATAGCGTA----------------------------------------------------------------------------------------------------------------------------------------------------------------------------------------------------------------------------------------------------------------------------------------------------------------------------------------------------------------------------------------------------------------------------------------------------------TATTAAAGTTGCTGCAGTTAAAAAGCTCGTAGTTGGATTTCTGGTTGTACTTCTCTCGACCATTTTGG------------TAGTGAGAATTGTGACCATTTTCAGGGATGGATTGTGTGGCATTAGGTTGTTGCATGATTGCTTCCTGACTTTTACTGTGAAAAAATTAGAGTGTTCAAAGCAGGCTTTTGCCGTTGAATATGTTAGCATGGGATAATGAGATAGGACCTTGGTACTATTTTGTTGGTTTGTGTACTGAGGTAATGATTAATAGGGACAGTTGGGGGCATTTGTATTCCATTGTCAGAGGTGAAATTCTTGGATTTTTGGAAGACAAACTACTGCGAAAGCATTTGC-CAAGG------------------------------------------------------------------------------------------ATGTTTTCATTAATCAAGAACGAAAGTTAGGGGATCGAAGATGATTAGATACCATCGTAGTCTTAACCAT--------------------------------------------------------------------------------------AAACTATGCCGACAAGGGATTGGCAGTGTTA-TGT-TATGTCACTGCCAGCACCTTGGGAGAAATC-AGAAGTCTTTGGGTTCCGGGGGGAGTATGGTCGCAAGGCTG------------------------------------------------------------------------------------------AAACTTAAAGAAATTGACGGAAGGGCACCACCAGGAGTGGAGCCTGCGGCTTAATTTGACTCAACACGGGAAAACTTACCAGGTCCAGACATAGTGAGGATTGACAGATTGAGAGCTCTTTCTTGATTCTATGGGTGGTGGT-------------------------------------------------------------------------------------GCATGGCCGTTCTTAGTTGGTGGA-GTGATTTGTCTGGT---------------------------------------------------------------------------------------TAATTCCGTTAACGAACGAGACCCCTCCCTGCTAAATAGCTTGGTTAGTGTTTTA--CACTGATTTA-GGCTTCTTAGAGGGACGTGCATCTTACTAGATGCAGGAAGATGGGGGCAATAACAGGT-----------------------------------------------------------------------------------------CTGTGATGCCCTTAGATGTTCTGGGCCGCACGCGCGCTACACTGATGCATTCAACAAG----TCTTCCCTGGTTGATAAGCCCGGGTAATCT-TTGAACGTGCATCGTGATAGGGATAGATCATTGAAATTATTGATCTTGAACGAGGAATTCCTAGTAAACGCAAATCATCAGTTTGCATTGATTACGTCCCTGCCCTTTGTACACACCGCCCGTCG----------------------------------------------------------------------------------------------CACCTACCGATTGAATGGTCCGGTGAAGACTCGGGATTGTTACTATTGTCTTCAC--GGGCAGTGGTAACGTGAACTTGTCTAAACCTTATCATTTAGAGGAAGGTGAA------------------------------------AGTGACCGTTACGAATCTGGTGTAATCCCTTACGCTAAAATGGGCTACTGGGATGCTTCATACGCAGTAAAAGCTACTGACGTTCTTGCATTATTCCGTATTACGCCACAACCAGGTGTAGATCCAGTAGAAGCTGCTGCAGCGGTAGCTGGTGAATCTTCTACAGCAACATGGACAGTTGTATGGACTGACTTATTAACAGCTTGTGACCGTTACCGTGCTAAAGCTTACCGTGTAGATCCAGTTCCAAATACAACAGATCAATACTTCGCGTTTATCGCATATGAATGTGATTTATTCGAAGAAGGTTCTTTATCTAACTTAACAGCATCTATTATTGGTAACGTATTCGGTTTCAAAGCTGTATCGGCATTACGTTTAGAAGATATGCGTATTCCACACTCATATTTAAAAACATTCCAAGGTCCAGCTACAGGTGTTATTGTAGAACGTGAACGTTTAAACAAATACGGTACTCCATTATTAGGTGCAACAGTAAAACCAAAATTAGGTTTATCTGGTAAAAACTATGGTCGTGTAGTATACGAAGGTTTAAAAGGTGGTTTAGACTTCTTAAAAGATGACGAAAACATTAACTCTCAACCATTCATGCGTTGGAGAGAGCGTTTCTTAAACTGTATGGAAGGTATTAACCGTGCATCCGCAGCTACAGGTGAAGTTAAAGGTTCATACTTAAACATCACTGCAGGTACTATGGAAGAAGTTTACAAACGTGCTGAATATGCTAAAGCAGTAGGTTCTATCGTTGTTATGATTGACTTAGTAATGGGTTACACAGCAATTCAAAGTGCTGCTATCTGGGCTCGTGAAAATGACATGTTATTACATTTACACCGTGCAGGTAACTCAACATATGCTCGTCAAAAAAATCATGGTATTAACTTCCGTGTTATTTGTAAATGGATGCGTATGTCTGGTGTAGATCATATTCACGCTGGTACAGTTGTTGGTAAATTAGAAGGTGATCCTTTAATGATTAAAGGTTTCTACGATACTTTATTACGTACACATTTAGATGTTAACTTACCTTATGGTATTTTCTTCGAAATGTCATGGGCTAGTTTACGTAAATGTATGCCAGTTGCATCTGGTGGTATTCACTGTGGTCAAATGCACCAATTAATTCACTATTTAGGTGATGATGTAGTATTACAATTTGGTGGTGGTACAATTGGTCACCCTGATGGTATTCAAGCTGGTGCTACAGCAAACCGTGTTGCTTTAGAATCAATGGTATTAGCTCGTAACGAAGGTGTTGATTATTTCAACAACCAAGTTGGTCCGCAAATTTTACGCGACGCTGCTAAAACATGTGGTCCTTTACAAACAGCTTTAGATTTATGGAAAGATATTAGCTTCAACTATACATCTACAGATACAGCTGACTTTGCTACAACACCGACAGCAAACGTATAATGCTCGTTTAATTAATGTTTCAGGTAAATTATTAGGTGCTCACGTAGCACATGCTGGTCTAATGGTATTTTGGGCTGGGGCAATGATTTTATTTGAAGTATCTCATTTCGTACCAGAAAAACCTTTATATGAACAAGGTTTTATTTGTATGCAACATTTAGCAACTTTAGGCTACGGAATTGGACCAGGTGGTGAAATTACTTCAACTGTTCCATACTTTGCTGTAGGTGTAATTCATTTAATTTCATCAGCTGTTTTAGGTTTTGGTGGTATTTACCATTCTTTATTAGGTCCTGATACATTAGAAGAATCATTCCCATTCTTTGGATATGACTGGCGTGACAAAAACAAAATGACAACTATTTTAGGTATTCACTTATGCCTTTTAGGTTTAGGTGCTTTATTATTAGTTGCTAAAGCAATGTATATTGGTGGTGTTTATGATACATGGGCACCGGGTGGTGGTGATGTTCGTTTAATTACGACTCCTACTTTAAATCCAATCGTAATCTTTGGTTATGTTTTCCGTTCTCCGTTTGGTGGAGATGGCTGGGTTGTATCAGTAAATAATATGGAAGACGTTATCGGTGGTCATGTATGGGTTGGTGTATTATGTCTTACTGGTGGTATTTGGCATATTTTCACGAAACCTTTTGCTTGGGCACGTCGAGCATTCGTTTGGTCAGGTGAAGCATATTTATCATATAGTTTAGCTGCAATTTCACTAATGGGCTTTACAGCTTCATTATATTCTTGGTACAATAACACAGCTTACCCAAGTGAATTATATGGTCCAACAGGTCCTGAAGCTTCTCAATCGCAAGCATTTACATTCTTAGTTCGAGATCAACGTTTAGGTGCTAATGTTTCATCAGCACAAGGTCCAACTGGTTTAGGTAAATATTTAATGCGTTCACCAAGTGGTGAAATCATTTTTGGTGGTGAAACTATGCGTTTCTGGGACTTACGTGCTCCATGGGTTGAACCATTACGTGGTCCAAACGGATTAGATATCAATAAAATTAAAAATGATATTCAACCTTGGCAAGAACGTCGTGCTGCAGAGTATATGACACACGCACCATTAGGTTCACTTAACTCCGTAGGTGGTGTAGCAACAGAAATTAACTCAGTTAACTATGTTTCACCTCGTTCATGG
	Biremis_panamae_                 TGCCAGTAGTCATACGCTCGTCTCAAGGATTAAGCCATGCATGTCTAAGTATAAATA-CTTTACTTTGAAACTGCGAACGGCTCATTATATCAGTTTTCATCTATTCGATAGTCCCTT-ACTACTTGG-ATAACCGTAAGTCATTCCTTGCTGCTCTCCCCACACCTGCCTAGCTCTTGCAGTCCTTCTAACTCATTCCCCTCTCCCCTCCTTTGTAACTTACAGGTAGTAATTCTAGAGCTAATACATGCGTCAATACCCTTCTG---------GGGTAGCACTTATTAGTTTGAAACCAACCCC--TTCGGGGTGATGTGGTGATTCATAATAAGCTCGCGGATCGCATGCCT-C-TGGCGGCGATGGATCGTTCGAGATTCTGCCCTATCAGCTTTGGACGGTAAGGTACGTAAACTTTAAGCGCAGAGATGACAGCAGTAGATTTGTTCCAGACTTGGTGACCTAACCCTCTCCCCTTCCTCTTCTATTCTTCAGGTATTGGCTTACCGTGGCTTTAACGGGTAACGGGAAATTAGGGTTTGATTCCGGAGAGGGAGCCTGAGAGACGGCTACCACATCTAAGGAAGGCAGCAGGCGCGTAAATTACCCAATACCGACACGGTGAGGTAGCAACAATAAATAACAATGCCGGGCC-TTTCTAGGTCTGGCAATTGGAATGAGAACAATTTAAACCCCTTATCGAGGATCAATTGGAGGGCAAGTCTGGTAAGTCAATGATAGCACAAAACTGTAACCCTCTCCCCTCCTTTTCTTGCAACATGATACTGACTGAGGATCTTTTCTTCCCCTCCTTTCCAACCAACAGGTGCCAGCAGCCGCGGTAATGTAAGTTAGATTCATCTTTGCCAACCTCCATCACAGTACCATGACCAGTCTCTCACACTATCTCTACCTTCTTTTTAACCCTACAGTCCAGCTCCAATAGCGTAAGTACCATATCCCCTCTCTTGTAGCTAGGGTTGGTAATTTTGGTAAATTTCCGGTAACTCGGTAATTTCAAATCTGGTAACGTTGGTAATTTGAATTTGGTAACGCTGGTAACGATGGTAACTTCAAATTTCCGTTTGGTAAATTTGAAGTAGCTAAAGTTGGTAACGCTGGTAAATTTGAATTTGGTAAATCTGGTAAAGTGAAGCTACTACTGTTTACGGGCTATACTGTTCGGGACTGTCTGGTTGATTCCCGCTCATCTAACTTACCACCACAAATTACCACACCAGTTACCAAAAATTACCAACCTTACCAGTTAGCAACCTTACCTACCTTACCTTACCAAAGTTAGCTACCTTACCAACGTTAGCTACCATTATCACTCCATTATCACTGAACCTTTACTCACATGCACCATCCATCCCTTGCCCCTTACAGGTATATTAAAGTTGTTGCAGTTAAAAAGCTCGTAGTTGGATTTCTGATGGCCCCTTTGG-TCCTCTTTTGG------------TA-CCTGTGGGGCTGTCATCTTTGGGTGGATCCTGTGTGGCATTAAGTTGTCGTGCAGGGGATGCCCATCTTTTACTGTGAAAAAATCAGAGTGTTCAAAGCAGACTTATGTC-TTGAACGTTTTAGCACGGAATAACATGATAGGTCTTGGGAACTATTTTGTTGGTTTGCGCTTCCAAGAAATGATTAATAGGGACAGTTGGGGGTATTCGTATTCCATTGTCAGAGGTGAAATTCTTGGATTTTTGGAAGACGAACTACTGCGAAAGCATTTAC-CAAGGTATGTAATTCAATGAGTATCTACTAAGGGTTGACCTGGACCTCTTGGAACAGACCTCTCACGACAAACCCTCTCCCTCATTTTTCTTAGGATGTTTTCATTAATCAAGAACGAAAGTTAGGGGATCGAAGATGATTAGATACCATCGTAGTCTTAACCATGTAAGTCCTGGAGAGCCTCCCCATCCTGCACAGCCACCAGCCCTTTGAAACAGCCACTGACCTTCTTGCTTCCTCTCCTCTTACAGAAACTATGCCGACAAGGGATTGGTGGGGCTT-CGT-TATGTCTCCATCAGCACCTTATGAGAAATC-ACAAGTCTTTGGGTTCCGGGGGGAGTATGGTCGCAAGGCTGTAAGTAGCACACATGCATTTCTCCAACTCATCCGCAGCCATTCTTAGAAGCATCAACTAATATGACATTTCCCTTCTTCAACCCTACAGGAAACTTAAAGAAATTGACGGAAGGGCACCACCAGGAGTGGAGCCTGCGGCTTAATTTGACTCAACACGGGAAAACTTACCAGGTCCAGACATAGTGAGGATTGACAGATTGAGAGCTCTTTCTTGATTCTATGGGTGGTGGTATGTAGAATCCAGTGGCTCCTTCGATAGCATCCTTTGTCATACTCAGTGCCTAACCCTCTCCCCTCGCTCTTCTCTCCTTCAGGTGCATGGCCGTTCTTAGTTGGTGGA-GTGATTTGTCTGGTAAGTCGGAAACTGTGTCAACACTCCTGAATCCCTTAATGATGTACAGCCTCTGACATTTGTGCCTTCCCCTCTTTGTAACTCTAGGTTAATTCCGTTAACGAACGAGACCCCCGCCTGCTAAATAGTTCCGCGAATGATTTT--CATTGGTGCG-AGCTTCTTAGAGGGACGTGCATTCTATTAGATGCAGGAAGATGGGGGCAATAACAGGTAAGCTACATCTAGCTTTTTGGTCACCACGAAGTTTTCCACGACGACACAGTCACTGACGTATGTTCCTTCCCCTCTCCTATCTTTAGGTCTGTGATGCCCTTAGATGTTCTGGGCCGCACGCGCGCTACACTGATGCATTCAACGAG----T-TTCCTTGGCCGAGAGGCCTGGGCAATCTTTTGAACGTGCATCGTGATAGGGATAGATTATTGCAATTATTAATCTTGAACGAGGAATTCCTAGTAAACGCAAGTCATCAACTTGCATTGACTACGTCCCTGCCCTTTGTACACACCGCCCGTCGTAAGTTTACCACAGTGCTTTACCAACTTTACCAAAATTACCAACTTTACCAGATTACTTACCAAAATCCCCTCTCCCCTCTTACCAAATTCAGGCACCTAC------------------------------------------------------------------------------------------------------------CAATCTGTATCAGAACGGACTCGAATTAAAAGTGACCGTTACGAATCTGGTGTAATCCCTTATGCTAAAATGGGATACTGGGATGCATCATACGCAGTAAAAGCTACTGATGTTCTTGCATTATTCCGTATCACTCCACAACCAGGTGTAGATCCAGTTGAAGCTGCAGCAGCGGTAGCTGGTGAATCATCAACTGCAACATGGACAGTAGTATGGACAGATTTATTAACAGCCTGTGATCGTTACCGTGCTAAAGCTTATCGTGTAGATCCAGTTCCAAATACAACTGATCAATTCTTTGCTTTTATCGCATATGAATGTGATTTATTTGAAGAAGGATCATTAGCTAACTTAACAGCTTCTATTATTGGTAACGTATTTGGTTTCAAAGCTGTATCTGCTTTACGTTTAGAAGACATGCGAATTCCACACTCATACTTAAAAACATTCCAAGGTCCAGCTACAGGTGTAGTTGTAGAACGTGAACGTTTAAACAAGTATGGTGTACCATTATTAGGTGCAACAGTAAAACCAAAATTAGGTTTATCTGGTAAAAACTACGGTCGTGTAGTATTCGAAGGTTTAAAAGGTGGTTTAGACTTCTTAAAAGATGATGAAAACATTAACTCTCAACCATTTATGCGTTGGAGAGAACGTTTTTTAAACTGTATGGAAGGTATTAACCGTGCTGCTGCATCAACAGGTGAAGTAAAAGGTTCATACTTAAACATTACTGCTGGTACAATGGAAGAAGTATACAAACGTGCTGAATACGCGAAATCAGTAGGTTCTATCATTGTTATGATTGATTTAGTAATGGGTTATACAGCGATTCAAAGTGCTGCTATCTGGGCTCGTGAAAATGATATGCTTTTACATTTACACCGTGCAGGTAACTCAACTTATGCTCGTCAAAAAAACCATGGTATTAACTTCCGTGTAATTTGTAAATGGATGCGTATGTCTGGTGTAGATCATATCCACGCTGGTACTGTTGTAGGTAAATTAGAAGGTGATCCATTAATGATTAAAGGTTTCTATGATACTTTATTAATGACACACTTAGACGTTAACTTACCATGTGGTATTTTCTTCGAAATGTCATGGGCTAGTTTACGTAAATGTATGCCAGTAGCATCAGGTGGTATCCATTGTGGTCAAATGCACCAATTAATTCACTATTTAGGTGATGATGTAGTTTTACAATTCGGTGGTGGTACAATTGGTCACCCTGATGGTATTCAAGCAGGTGCGACAGCAAACCGTGTTGCTTTAGAAGCAATGTGCTTAGCTCGTAACGAAGGTGCTGATTACTTCAACCAACAAGTTGGTCCACAAATTTTACGCGAAGCAGCTAAAACATGTGGTCCGTTACAAACAGCTTTAGATTTATGGAAAGATATTAGTTTCAACTATACATCTACAGATACAGCTGATTTCGCAACAACACCTACAGCAAACGTATAA-------------------------------------------------AATGCTGGTCTAATGGTATTTTGGGCTGGTGCAATGATTTTATTTGAAGTTTCTCATTTCGTACCTGAAAAACCTTTATATGAGCAAGGTTTCATTTGTATGCAACATTTAGCAACATTAGGTTATGGAATAGGACCAGGTGGTGAAATTACTACAACTGTTCCTTATTTTGCAGTAGGTGTTATTCATTTAATCTCATCAGCTGTTTTAGGATTTGGCGGTATCTATCACTCACTTTTAGGACCGGATACTTTAGAAGAATCATTCCCATTCTTTGGATATGACTGGCGTGATAAAAATAAAATGACAACAATTTTAGGTATCCATTTATGCCTTTTAGGATGTGGTTCTCTATTATTAGTTGCTAAAGCTATGTACATTGGTGGTGTTTATGATACATGGGCTCCAGGTGGTGGTGATGTTCGATTTATCACAACTCCAACTTTAAATCCTATTGTTATTTTTGGCTATATTTTCCGTTCACCGTTTGGTGGTGATGGATGGGTAGTATCAGTAAATAATATGGAAGATGTTATTGGTGGTCATATCTGGGTTGGTGTATTATGTATTACCGGTGGTATTTGGCATATCTTCACTAAACCATTTGCTTGGGCTCGTCGTGCCTTTGTATGGTCAGGTGAAGCTTACCTATCTTATAGTTTAGCAGCAATCTCGTTAATGGGTTTCACAGCTTCATTATATGCTTGGTATAATAATACTGCATATCCAAGTGAATTATATGGTCCAACTGGTCCTGAAGCTTCTCAAGCACAAGCATTTACATTCTTAGTTCGAGATCAACGACTAGGTGCGAATGTTTCATCAGCACAAGGTCCAACTGGTTTAGGTAAGTACTTAATGCGTTCACCAAGTGGCGAAATTATTTTTGGTGGTGAAACTATGCGTTTTTGGGATTTACGAGCTCCATGGGTTGAGCCATTACGTGGTCCAAATGGTTTAGATATTAATAAAATTAAAAATGATATTCAACCTTGGCAAGAACGTAGAGCTGCTGAATATATGACACATGCACCATTAGGTTCATTAAATTCAGTAGGTGG-------------------------------------------------
	Neidium_affine                   TGCCAGTAGTCATACGCTTGTCTCAAAGATTAAGCCATGCATGTGTAAGTGTAAATA-TATCACTTTGGGACTGTGAACAGCTCATTATATCAGTTATAATTTCTTTGATAGTTGTCT-TCTATTTGGTATAACTGTA------------------------------------------------------------------------------------------GTAATTCTAGAGCTAATACATGTGCTAATGCCGCAA------------GGTAGTATTTATTAGAAAGAAACCAATCCC--CTCGGGGTTAAATGGTGAGTCATAATAAGCAAGCAGATCGCATGACT-T-TGTCAGTGATGGATCATTCAAGTTTCTGCCCTATCAGCTTTGGATGGTAGGGTA------------------------------------------------------------------------------------------TTTGCCTACCATGGCTTTAACGGGTAACGGGAAATTAGGGTTTGATTCCGGAGAGGGAGCCTGAGAGACGGCTACCACATCCAAGGAAGGCAGCAGGCGCGTAAATTACCCAATCCTAACACAGGGAGGTAGTGACAATAAATAACAGTGCGGGGCC-TTTACAGGTCTGGCAATTGGAATGAGAACAATTTAAACCCCTTATCGAGGACCAATTGGAGGGCAAGTCTGGT----------------------------------------------------------------------------------------------------GCCAGCAGCCGCGGTAAT--------------------------------------------------------------------------------------TCCAGCTCCAATAGCGTA----------------------------------------------------------------------------------------------------------------------------------------------------------------------------------------------------------------------------------------------------------------------------------------------------------------------------------------------------------------------------------------------------------------------------------------------------------TATTAAAGTTGTTGCAGTTAAAAAGCTCGTAGTTGAACTTTTGATTACAGCCTGAGCTCCATTTA-GG------------ATGCTTGGAAAGTGATCTTTCTCGGGTTGAGCTGATGTGGCATTAAGTTGTTGCATTGGTGCTGCCCGTCCTTTACTGTGAAAAAATTAGAGTGTTCAAAGCAGGCATTTGCCACTGAATATAATAGCATGGGATAATAAAAAAGGACTTTGGTACTATTTTATTGGTTTGTGCACCAAGGTAATGGTTAATAGGGACAGTTGGGGGTATTTGTATTCCATTGTCAGAGGTGAAATTCTTGGATTTCTGGAAGACAAACAACTGCGAAAGCATTTAC-CAAGG------------------------------------------------------------------------------------------ATGTTTTCATTAATCAAGAACGAAAGTTAGGGGATCGAAGATGATTAGATACCATCGTAGTCTTAACCAT--------------------------------------------------------------------------------------AAACTATGCCAACAAGGGATCGGCAGTGTTA-CGT-TATGTCGCTGCCGGCACCTTATGAGAAATC-ACAAGTCTTTGGGTTCCGGGGGGAGTATGGTCGCAAGGCTG------------------------------------------------------------------------------------------AAACTTAAAGAAATTGACGGAAGGGCACCACCAGGAGTGGAGCCTGCGGCTTAATTTGACTCAACACGGGAAAACTTACCAGGTCCAGACATAGTGAGGATTGACAGGTTGAGAGCTCTTTCTTGATTCTATGGGTGGTGGT-------------------------------------------------------------------------------------GCATGGCCGTTCTTAGTTGGTGGA-GTGATTTGTCTGGT---------------------------------------------------------------------------------------TAATTCCGTTAACGAACGAGACCCCTCCCTGTTAAATAGCTTTCCGAGTGATTTT--CACTGGGTGA--GCTTCTTAGAGGGACGTGCATTTTACTAGATGCAGGAAGATAGGGGCAATAACAGGT-----------------------------------------------------------------------------------------CTGTGATGCCCTTAGATGTTCTGGGCCGCACGCGCGCTACACTGATGCATTCAGCAAG----TGTTCCTTGGCTGAGATGCCTGGGTAATCTTTTTAATGTGCATCGTGATAGGGATAGATCATTGAAATTATTGATCTTCAACGAGGAATTCCTAGTAAGCGCAAATCATCAATTTGCACTGATTACGTCCCTGCCCTTTGTACACACCGCCCGTCG----------------------------------------------------------------------------------------------CACCTACCGATTGAATGGTCCGGTGAAGATTCGGGATTACAGCCATTGCTTTCG----GGTAGTAGTTGTGAGAACTTGTCTAAACCTTATCATTTAGAGGAAGGTGAAATGTCTCAATCTGTATCAGAACGGACTCGAATTAAAAGTGACCGTTACGAATCTGGTGTAATCCCTTACGCTAAAATGGGTTACTGGGATGCTTCATACGCGGTAAAAGCTACTGACGTTCTTGCATTATTCCGTATTACACCGCAACCAGGTGTAGATCCAGTAGAAGCTGCTGCAGCTGTAGCTGGTGAATCTTCAACAGCAACATGGACAGTTGTATGGACTGACTTATTAACAGCTTGTGACCGTTACCGTGCTAAAGCTTACCGTGTAGATCCAGTTCCAAATACAACAAATCAATACTTCGCTTTCATCGCTTATGAATGTGATTTATTCGAAGAAGGTTCTTTAGCAAACTTAACAGCGTCTATCATTGGTAACGTATTTGGTTTCAAAGCCGTATCTGCATTACGTTTAGAAGATATGCGTATTCCTCACTCATATTTAAAAACATTCCAAGGTCCAGCGACAGGTGTTGTTGTAGAACGTGAACGTTTAAACAAATATGGTACACCATTATTAGGTGCAACAGTAAAACCTAAATTAGGTTTATCTGGTAAAAACTATGGTCGTGTAGTATACGAAGGTTTAAAAGGTGGTTTAGACTTCTTAAAAGATGATGAGAACATTAACTCTCAACCTTTTATGCGTTGGAGAGAGCGTTTCTTAAATTGTATGGAAGCTATTAACCGTGCTTCTTCAGCTACTGGTGAAGTTAAAGGTTCATACTTAAACATCACTGCAGGAACTATGGAAGAAGTTTACAAACGTGCGGAATATGCTAAAGCAGTAGGTTCTATCATCGTTATGATTGACTTAGTAATGGGTTATACAGCAATTCAAAGTTCTGCTATTTGGGCTCGTGAAAATGATATGCTTTTACATTTACACCGTGCCGGTAACTCAACATATGCTCGTCAAAAAAATCATGGTATTAACTTCCGTGTTATTTGTAAATGGATGCGTATGTCTGGTGTAGATCACATCCACGCTGGTACAGTTGTTGGTAAATTAGAAGGTGATCCTTTAATGATTAAAGGTTTCTACGATACTTTATTACGTACACATTTAGACGTTAACTTACCATATGGTATTTTCTTTGAAATGACATGGGCTAGTTTACGTAAATGTATGCCAGTTGCCTCTGGTGGTATTCACTGTGGTCA-------------------------------------------------------------------------------------------------------------------------------------------------------------------------------------------------------------------------------------------------------------------------------------------------------------------TGCTCGTTTAATTAATGTTTCGGGTAAACTGTTAGGTGCTCATGTAGCACACGCTGGTCTAATGGTATTTTGGGCTGGAGCAATGATTTTATTTGAAGTATCTCATTTTGTACCAGAAAAACCTTTATATGAGCAAGGTTTTATTTGTATGCAACATTTAGCAACTTTAGGTTATGGAATTGGGCCAGGTGGTGAAATTACTACAACTGTACCATATTTCGCTGTTGGTGTAATTCATTTAATTTCATCAGCTGTTTTAGGTTTCGGTGGTATTTATCACTCTTTATTAGGTCCGGATACATTAGAAGAATCATTCCCATTCTTTGGCTATGACTGGCGCGATAAGAATAAAATGACAACTATTTTAGGTATTCACTTATGCCTTTTAGGTGGAGGTGCTTTATTATTAGTTGCCAAAGCAATGTACATTGGTGGTGTTTATGATACTTGGGCACCAGGTGGTGGTGATGTTCGTTTAATTACAACTCCTACTTTAAATCCAATCGTAATCTTTGGTTACGTTTTCCGTTCTCCATTCGGTGGCGACGGCTGGGTTGTATCAGTAAATAATATGGAAGATATTATTGGTGGTCACGTATGGGTTGGTGTATTATGCATTACTGGTGGTATTTGGCATATCTTCACTAAACCTTTTGCTTGGGCACGTCGAGCATTTGTTTGGTCAGGTGAAGCATACTTATCTTACAGTTTAGCTGCAATTTCATTAATGGGTTTAACAGCTTCATTATACTCTTGGTATAATAATACAGCTTACCCTAGTGAATTATATGGTCCAACAGGTCCTGAAGCTTCTCAAGCTCAAGCATTTACATTCTTAGTTCGAGATCAACGATTAGGGGCTAACGTTTCATCAGCGCAAGGTCCAACTGGTTTAGGGAAATACTTAATGCGTTCACCAAGTGGTGAAATCATTTTTGGTGGTGAAACGATGCGTTTCTGGGACTTACGTGCTCCATGGGTTGAACCATTACGTGGTCCAAATGGATTAGATATCAACAAAATTAAAAATGATATTCAACCTTGGCAAGAACGTCGTGCAGCAGAATACATGACACATGCACCATTAGGCTCACTAAACTCTGTGGGTGGAGTAGCAACAGAAATTAACTCAGTTAACTATGTTTCTCCTCGTTCATGG
	Neidium_bisulcatum               TGCCAGTAGTCATACGCTTGTCTCAAAGATTAAGCCATGCATGTGTAAGTGTAAATA-TATCACTTTGGGACTGTGAACAGCTCATTATATCAGTTATAATTTCTTTGATAGTTGTCT-TCTATTTGGTATAACTGTA------------------------------------------------------------------------------------------GTAATTCTAGAGCTAATACATGTGCTAATGCCGCAA------------GGTAGTATTTATTAGAAAGAAACCAATCCC--TTCTGGGTTATATGGTGAGTCATAATAAGCAAGCAGATCGCATGACT-T-TGTCAGTGATGGATCATTCAAGTTTCTGCCCTATCAGCTTTGGATGGTAGGGTA------------------------------------------------------------------------------------------TTTGCCTACCATGGCTTTAACGGGTAACGGGAAATTAGGGTTTGATTCCGGAGAGGGAGCCTGAGAGACGGCTACCACATCCAAGGAAGGCAGCAGGCGCGTAAATTACCCAATCCTAACACAGGGAGGTAGTGACAATAAATAACAGTGCGGGGCC-TTTACAGGTCTGGCAATTGGAATGAGAACAATTTAAACCCCTTATCGAGGACCAATTGGAGGGCAAGTCTGGT----------------------------------------------------------------------------------------------------GCCAGCAGCCGCGGTAAT--------------------------------------------------------------------------------------TCCAGCTCCAATAGCGTA----------------------------------------------------------------------------------------------------------------------------------------------------------------------------------------------------------------------------------------------------------------------------------------------------------------------------------------------------------------------------------------------------------------------------------------------------------TATTAAAGTTGTTGCAGTTAAAAAGCTCGTAGTTGAACTTTTGATTACAGCCTGAGGTCCATTTA-GG------------ATTCTTGGAAAGTGATCTTTCTCGGGTTGAGCTGATGTGGCATTAAGTTGTTGCATTGGTGCTGCTCGTCCTTTACTGTGAAAAAATTAGAGTGTTCAAAGCAGGCAGTTGCCACTGAATATAATAGCATGGGATAATAAAAAAGGACTTTGGTACTATTTTATTGGTTTGTGCACCAAGGTAATGGTTAATAGGGACAGTTGGGGGTATTTGTATTCCATTGTCAGAGGTGAAATTCTTGGATTTCTGGAAGACAAACAACTGCGAAAGCATTTAC-CAAGG------------------------------------------------------------------------------------------ATGTTTTCATTAATCAAGAACGAAAGTTAGGGGATCGAAGATGATTAGATACCATCGTAGTCTTAACCAT--------------------------------------------------------------------------------------AAACTATGCCAACAAGGGATCGGCAGTGTTA-CGT-TATGTCGCTGCCGGCACCTTATGAGAAATC-ACAAGTCTTTGGGTTCCGGGGGGAGTATGGTCGCAAGGCTG------------------------------------------------------------------------------------------AAACTTAAAGAAATTGACGGAAGGGCACCACCAGGAGTGGAGCCTGCGGCTTAATTTGACTCAACACGGGAAAACTTACCAGGTCCAGACATAGTGAGGATTGACAGGTTGAGAGCTCTTTCTTGATTCTATGGGTGGTGGT-------------------------------------------------------------------------------------GCATGGCCGTTCTTAGTTGGTGGA-GTGATTTGTCTGGT---------------------------------------------------------------------------------------TAATTCCGTTAACGAACGAGACCCCTCCCTGTTAAATAGCTTTCCTAGTGATTTT--CACTGTGTGA--GCTTCTTAGAGGGACGTGCATTTTACTAGATGCAGGAAGATAGGGGCAATAACAGGT-----------------------------------------------------------------------------------------CTGTGATGCCCTTAGATGTTCTGGGCCGCACGCGCGCTACACTGATGCATTCAGCAAG----TGTTCCTTGGCTGAGATGCCTGGGTAATCTTTTTAATGTGCATCGTGATAGGGATAGATCATTGAAATTATTGATCTTCAACGAGGAATTCCTAGTAAGCGCAAATCATCAATTTGCACTGATTACGTCCCTGCCCTTTGTACACACCGCCCGTCG----------------------------------------------------------------------------------------------CACCTACCGATTGAATGGTCCGGTGAAGATTCGGGATTGCAGCCATTGCTTTCG----GGTAGTAGTTGTGAGAACTTGTCTAAACCTTATCATTTAGAGGAAGGTGAAATGTCTCAATCTGTATCAGAACGGACTCGAATTAAAAGTGACCGTTACGAATCTGGTGTAATCCCTTACGCTAAAATGGGTTACTGGGATGCTTCATACGCAGTAAAAGCTACTGACGTTCTTGCATTATTCCGTATTACACCACAACCAGGTGTAGATCCAGTAGAAGCTGCTGCAGCTGTAGCTGGTGAATCTTCAACAGCAACATGGACAGTTGTATGGACTGACTTATTAACAGCTTGTGACCGTTACCGTGCTAAAGCTTACCGTGTAGATCCAGTTCCAAATACAACAAATCAATACTTCGCTTTTATCGCATATGAATGTGATTTATTCGAAGAAGGTTCTTTAGCTAATTTAACAGCGTCTATCATTGGTAACGTGTTTGGTTTCAAAGCCGTATCTGCATTACGTTTAGAAGATATGCGTATTCCTCACTCATATTTAAAAACATTCCAAGGTCCAGCTACAGGTGTTGTTGTAGAACGTGAACGTTTAAACAAATATGGTACACCATTATTAGGTGCAACAGTAAAACCTAAATTAGGTTTATCTGGTAAAAACTATGGTCGTGTAGTATACGAAGGTTTAAAAGGTGGTTTAGACTTCTTAAAAGATGACGAGAACATTAACTCTCAACCGTTTATGCGTTGGAGAGAGCGTTTCTTAAATTGTATGGAAGCTATTAACCGTGCTTCTTCAGCTACTGGTGAAGTTAAAGGTTCATACTTAAACATCACTGCAGGAACTATGGAAGAAGTTTACAAACGTGCTGAATATGCTAAAGCAGTAGGTTCTATCGTTGTTATGATTGACTTAGTAATGGGTTATACAGCAATTCAAAGTTCTGCTATTTGGGCTCGTGAAAATGATATGCTTTTACATTTACACCGTGCCGGTAACTCAACATATGCTCGTCAAAAAAATCATGGTATTAATTTCCGTGTTATTTGTAAATGGATGCGTATGTCTGGTGTAGATCACATCCACGCTGGTACAGTTGTTGGTAAATTAGAAGGTGATCCTTTAATGATTAAAGGTTTTTACGATACTTTATTACGTACACATTTAGACGTTAACTTACCATATGGTATTTTCTTTGAAATGACATGGGCTAGTTTACGTAAATGTATGCCAGTAGCATCTGGTGGTATTCACTGTGGTCAAATGCACCAATTAATTCACTATTTAGGGGATGACGTAGTATTACAATTTGGCGGTGGTACAATTGGTCACCCTGATGGTATTCAAGCTGGTGCTACAGCAAACCGTGTTGCTTTAGAAGCAATGGTTTTAGCTCGTAACGAAGGTGCTGATTACTTCAATAACCAAGTAGGTCCACAAATTTTACGCGAAGCTGCAAAAACATGTGGTCCTTTACAAACAGCTTTAGATTTATGGAAAGATATTAGCTTCAACTATACTTCTACAGATACAGCTGACTTCGCTACAACACCTACAGCAAACGTATAA---TCGTTTAATTAATGTTTCGGGTAAACTGTTAGGTGCTCATGTAGCACACGCTGGTCTAATGGTATTTTGGGCTGGAGCAATGATTTTATTTGAAGTATCTCATTTTGTACCAGAAAAACCTTTATATGAGCAAGGTTTTATTTGTATGCAACATTTAGCAACTTTAGGTTATGGAATTGGGCCAGGTGGTGAAATTATTACAACTGTACCATATTTTGCTGTTGGTGTAATTCATTTAATTTCATCAGCTGTTTTAGGTTTCGGTGGTATTTATCATTCTTTATTAGGTCCGGATACATTAGAAGAATCATTCCCATTCTTTGGATATGACTGGCGAGATAAGAATAAAATGACAACTATTTTAGGTATTCACTTATGCCTTTTAGGTGGGGGTGCTTTATTATTAGTTGCCAAAGCAATGTACATCGGTGGTGTTTATGATACTTGGGCACCAGGTGGTGGTGATGTTCGTTTAATTACAACTCCTACTTTAAATCCAATCGTAATATTTGGTTACGTTTTCCGTTCTCCGTTCGGTGGAGACGGCTGGGTTGTATCAGTAAATAATATGGAAGATATTATTGGTGGTCACGTATGGGTTGGTGTATTATGCATTACTGGTGGTATTTGGCATATCTTCACTAAACCTTTTGCTTGGGCACGTCGAGCATTTGTTTGGTCAGGGGAAGCATACTTATCTTACAGTTTAGCTGCAATTTCATTAATGGGTTTAACAGCTTCATTATACTCTTGGTATAATAATACAGCTTACCCTAGTGAATTATATGGTCCCACAGGTCCTGAAGCTTCTCAAGCTCAAGCATTTACATTCTTAGTTCGAGATCAACGATTAGGTGCTAACGTTTCATCAGCACAAGGTCCAACTGGTTTAGGTAAATACTTAATGCGTTCACCAAGTGGTGAAATCATTTTTGGTGGTGAAACGATGCGTTTCTGGGACTTACGGGCTCCATGGGTTGAACCATTACGTGGTCCAAATGGATTAGATATCAACAAAATTAAAAATGATATTCAACCTTGGCAAGAACGTCGTGCAGCAGAATACATGACACATGCACCATTAGGTTCACTAAACTCTGTGGGTGGTGTAGCAACAGAAATTAACTCAGTTAACTATGTTTCTCCTCGTTCATGG
	Neidium_productum                TGCCAGTAGTCATACGCTTGTCTCAAAGATTAAGCCATGCATGTGTAAGTGTAAATA-TATCACTTTGGGACTGTGAACAGCTCATTATATCAGTTATAATTTCTTTGATAGTTGTCT-TCTATTTGGTATAACTGTA------------------------------------------------------------------------------------------GTAATTCTAGAGCTAATACATGTGTTAATGCCGCAA------------GGTAGTATTTATTAGAAAGAAACCAATCC--TTTCGGGGTAAAATGGTGAGTCATAATAAGCAAGCAGATCGCATGACT-T-TGTCAGTGATGGATCATTCAAGTTTCTGCCCTATCAGCTTTGGATGGTAGGGTA------------------------------------------------------------------------------------------TTTGCCTACCATGGCTTTAACGGGTAACGGGAAATTAGGGTTTGATTCCGGAGAGGGAGCCTGAGAGACGGCTACCACATCCAAGGAAGGCAGCAGGCGCGTAAATTACCCAATCCTAACACAGGGAGGTAGTGACAATAAATAACAGTGCGGGGCC-TTTACAGGTCTGGCAATTGGAATGAGAACAATTTAAACCCCTTATCGAGGACCAATTGGAGGGCAAGTCTGGT----------------------------------------------------------------------------------------------------GCCAGCAGCCGCGGTAAT--------------------------------------------------------------------------------------TCCAGCTCCAATAGCGTA----------------------------------------------------------------------------------------------------------------------------------------------------------------------------------------------------------------------------------------------------------------------------------------------------------------------------------------------------------------------------------------------------------------------------------------------------------TATTAAAGTTGTTGCAGTTAAAAAGCTCGTAGTTGAACTTTTGATTACGGTCTGAGCTCCCTTTGGGG------------TTGCTTGGTAAGTGATCTTTCTCGGGTTGAGCCGATGTGGCATTAGGTTGTTGCATTGGTGCTGCCCGTCCTTTACTGTGAAAAAATTAGAGTGTTCAAAGCAGGCATTTGCCACTGAATATAATAGCATGGGATAATAAGAAAGGACTTTGGTACTATTTTATTGGTTTGTGCATCAAGGTAATGGTTAATAGGGACAGTTGGGGGTATTTGTATTCCATTGTCAGAGGTGAAATTCTTGGATTTCTGGAAGACAAACAACTGCGAAAGCATTTAC-CAAGG------------------------------------------------------------------------------------------ATGTTTTCATTAATCAAGAACGAAAGTTAGGGGATCGAAGATGATTAGATACCATCGTAGTCTTAACCAT--------------------------------------------------------------------------------------AAACTATGCCAACAAGGGATCGGCAGTGTTA-CGT-TATGTCGCTGCCGGCACCTTATGAGAAATC-AAAAGTCTTTGGGTTCCGGGGGGAGTATGGTCGCAAGGCTG------------------------------------------------------------------------------------------AAACTTAAAGAAATTGACGGAAGGGCACCACCAGGAGTGGAGCCTGCGGCTTAATTTGACTCAACACGGGAAAACTTACCAGGTCCAGACATAGTGAGGATTGACAGGTTGAGAGCTCTTTCTTGATTCTATGGGTGGTGGT-------------------------------------------------------------------------------------GCATGGCCGTTCTTAGTTGGTGGA-GTGATTTGTCTGGT---------------------------------------------------------------------------------------TAATTCCGTTAACGAACGAGACCCCTCCCTGTTAAATAGCTTTCCGAGTGATTTT--CACTGGGTGA--GCTTCTTAGAGGGACGTGCATTTTACTAGATGCAGGAAGATAGGGGCAATAACAGGT-----------------------------------------------------------------------------------------CTGTGATGCCCTTAGATGTTCTGGGCCGCACGCGCGCTACACTGATGCATTCAGCAAG----TGTTCCTTGGCTGAGATGCCTGGGTAATCTTTTTAATGTGCATCGTGATAGGGATAGATCATTGAAATTATTGATCTTCAACGAGGAATTCCTAGTAAGCGCAAATCATCAATTTGCACTGATTACGTCCCTGCCCTTTGTACACACCGCCCGTCG----------------------------------------------------------------------------------------------CACCTACCGATTGAATGGTCCGGTGAAGATTCGGGATTACAGCCATTGCTTTCT----GGTAGTGGCTGTGAGAACTTGTCTAAACCTTATCATTTAGAGGAAGGTGAAATGTCTCAATCTGTATCAGAACGGACTCGAATTAAAAGTGACCGTTACGAATCTGGTGTAATCCCTTACGCTAAAATGGGTTACTGGGATGCTTCATACGCAGTAAAAGCTACTGACGTTCTTGCATTATTCCGTATTACACCGCAACCAGGTGTGGATCCAGTAGAAGCTGCTGCAGCTGTAGCTGGTGAATCTTCAACAGCAACATGGACAGTTGTATGGACTGACTTATTAACAGCTTGTGACCGTTACCGTGCTAAAGCTTACCGTGTAGATCCAGTTCCAAATACAACAAATCAATACTTCGCTTTCATCGCCTATGAATGTGATTTATTCGAAGAAGGTTCTTTAGCTAACTTAACAGCGTCTATCATTGGTAACGTATTTGGTTTCAAAGCCGTATCTGCATTACGTTTAGAAGATATGCGTATTCCTCACTCATACTTAAAAACATTCCAAGGTCCAGCTACAGGTGTTGTTGTTGAACGTGAACGTTTAAACAAATATGGTACACCATTATTAGGTGCAACAGTAAAACCTAAATTAGGTTTATCTGGTAAAAACTATGGTCGTGTAGTATACGAAGGTTTAAAAGGTGGTTTAGACTTCTTAAAAGATGACGAGAACATTAACTCTCAACCATTCATGCGTTGGAGAGAGCGTTTCTTAAATTGTATGGAAGCTATTAACCGTGCTTCTTCAGCTACTGGTGAAGTTAAAGGTTCATACTTAAACATCACTGCAGGTACTATGGAAGAAGTTTACAAACGTGCTGAATATGCTAAAGCAGTAGGTTCTATCGTCGTTATGATTGACTTAGTAATGGGTTATACAGCAATTCAAAGTTCTGCTATTTGGGCTCGTGAAAATGATATGCTTCTACATTTACACCGTGCCGGTAACTCAACATATGCTCGTCAAAAAAATCATGGTATTAACTTCCGTGTTATTTGTAAATGGATGCGTATGTCTGGTGTAGATCACATCCACGCTGGTACAGTTGTAGGTAAATTAGAAGGTGATCCTTTAATGATTAAAGGTTTCTACGATACTTTATTACGTACACATTTAGACGTTAACTTACCATATGGTATTTTCTTTGAAATGACATGGGCTAGTTTACGTAAATGTATGCCAGTAGCATCTGGTGGTATTCACTGTGGTCAAATGCACCAATTAATTCACTATTTAGGTGATGACGTAGTATTACAATTTGGTGGTGGTACAATTGGTCACCCTGATGGTATTCAAGCTGGTGCTACAGCAAACCGTGTTGCTTTAGAAGCAATGGTTTTAGCTCGTAACGAAGGTGCTGATTACTTCAATAACCAAGTAGGTCCACAAATTTTACGCGAAGCTGCAAAAACATGTGGTCCTTTACAAACAGCTTTAGATTTATGGAAAGATATTAGCTTCAACTATACTTCTACAGATACAGCTGACTTCGCTACAACACCAACAGCAAACGTATAATGCTCGTTTAATTAATGTTTCTGGTAAACTGTTAGGTGCTCATGTAGCACACGCTGGTCTAATGGTATTTTGGGCTGGAGCAATGATTTTATTTGAAGTATCTCATTTCGTACCAGAAAAACCTTTATATGAACAAGGTTTTATTTGTATGCAACATTTAGCAACTTTAGGTTACGGAATTGGACCAGGTGGTGAAATTACTACAACTGTACCATATTTCGCTGTTGGTGTAATTCATTTAATTTCATCAGCTGTTTTAGGTTTCGGTGGTATTTATCATTCTTTATTAGGTCCAGATACATTAGAAGAATCATTCCCATTCTTTGGCTATGACTGGCGTGATAAGAATAAAATGACAACTATTTTAGGTATTCACTTATGTCTTTTAGGTGGCGGTGCTTTATTATTAGTTGCCAAAGCAATGTACATCGGTGGTGTTTATGATACTTGGGCACCAGGTGGTGGTGATGTTCGTTTAATTACAACTCCTACTTTAAATCCAATCGTAATCTTTGGTTACGTTTTCCGTTCTCCGTTCGGTGGAGACGGCTGGGTTGTATCAGTAAATAATATGGAAGATATTATTGGTGGTCATGTATGGGTTGGTGTATTATGCATTACTGGTGGTATTTGGCATATCTTCACTAAACCTTTTGCTTGGGCACGTCGAGCATTTGTTTGGTCAGGTGAAGCATACTTATCTTACAGTTTAGCTGCAATTTCATTAATGGGTTTAACAGCTTCATTATACTCTTGGTATAATAATACAGCTTACCCTAGTGAACTATATGGTCCTACAGGTCCTGAAGCTTCTCAAGCTCAAGCATTTACATTCTTAGTTCGAGATCAACGATTAGGTGCTAACGTTTCGTCAGCACAAGGTCCAACTGGTTTAGGTAAATACTTAATGCGTTCACCAAGTGGTGAAATCATTTTTGGTGGTGAAACGATGCGTTTCTGGGACTTACGTGCTCCATGGGTTGAACCATTACGTGGTCCAAATGGATTAGATATCAACAAAATTAAAAATGATATTCAACCTTGGCAAGAACGTCGTGCAGCAGAATACATGACACATGCACCATTAGGCTCACTAAACTCTGTGGGTGGTGTGGCAACAGAAATTAACTCAGTTAACTATGTTTCTCCTCGTTCATGG
	Nitzschia_filiformis             TGCCAGTAGTCATACGCTCGTCTCAAAGATTAAGCCATGCATGTCTAAGTATAAATC-TTTTACTTTGAAACTGCGAACGGCTCATTATATCAGTTATAGTTTCTTTGATAGTCCCTT-ACTACTTGG-ATAACCGTA------------------------------------------------------------------------------------------GTAATTCTAGAGCTAATACATGCGTCAATACCCTTCTG---------GGGTAGTATTTATTAGATTGAAACCAACCCC--TTCGGGGTGATGTGGTGATTCATAATAAGGTTGCGGATCGCACGGCT-T-TGCCGGCGATGGATCATTCAAGTTTCTGCCCTATCAGCTTTGGATGGTAGGGTA------------------------------------------------------------------------------------------TTGGCCTACCATGGCTTTAACGGGTAACGGGAAATTAGGGTTTGATTCCGGAGAGGGAGCCTGAGAGACGGCTACCACATCCAAGGAAGGCAGCAGGCGCGTAAATTACCCAATCCTGACACAGGGAGGTAGTGACAATAAATAACAATGCCGGGCC-TTTACAGGTCTGGCAATTGGAATGAGAACAATTTAAACCCCTTATCGAGTATCAATTGGAGGGCAAGTCTGGT----------------------------------------------------------------------------------------------------GCCAGCAGCCGCGGTAAT--------------------------------------------------------------------------------------TCCAGCTCCAATAGCGTA----------------------------------------------------------------------------------------------------------------------------------------------------------------------------------------------------------------------------------------------------------------------------------------------------------------------------------------------------------------------------------------------------------------------------------------------------------TATTAAAGTTGTTGCAGTTAAAAAGCTCGTAGTTGGATTTGTGGCAGTCGCCAGCGTCTCG-GCA--TTCGTGCCGG--TGATTGCTAGCGGCG-CCATCCTTGGGTGGAATCTGTGTGGCATTAGGTTGTCGTGCAGGGGATGCCCATCGTTTACTGTGAAAAAATTAGAGTGTTCAAAGCAGGCTTACGCCGTTGAATATGTTAGCATGGAATAATAAGATAGGACCTTGGTACTATTTTGTTGGTTTGCGCACCAAGGTAATGATTAATAGGGACAGTTGGGGGTATTCGTATTCCATTGTCAGAGGTGAAATTCTTGGATTTTTGGAAGACGAACTACTGCGAAAGCATTTAC-CAAGG------------------------------------------------------------------------------------------ATGTTTTCATTAATCAAGAACGAAAGTTAGGGGATCGAAGATGATTAGATACCATCGTAGTCTTAACCAT--------------------------------------------------------------------------------------AAACTATGCCGACAAGGGATTGGCGGAGTTT-CGT-TTTGTCTCCGTCAGCACCTTATGAGAAATC-ACAAGTCTTTGGGTTCCGGGGGGAGTATGGTCGCAAGGCTG------------------------------------------------------------------------------------------AAACTTAAAGAAATTGACGGAAGGGCACCACCAGGAGTGGAGCCTGCGGCTTAATTTGACTCAACACGGGAAAACTTACCAGGTCCAGACATAGTGAGGATTGACAGATTGAGAGCTCTTTCTTGATTCTATGGGTGGTGGT-------------------------------------------------------------------------------------GCATGGCCGTTCTTAGTTGGTGGA-TTGATTTGTCTGGT---------------------------------------------------------------------------------------TAATTCCGTTAACGAACGAGACCCCTGCCTGCTAAATAGCTTACCGAGTGAATTT-TCACTGGGTGA-AGCTTCTTAGAGGGACGTGCATTCTATTAGATGCAGGAAGATAGGGGCAATAACAGGT-----------------------------------------------------------------------------------------CTGTGATGCCCTTAGATGTTCTGGGCCGCACGCGCGCTACACTGATGCATTCAACGAG---TTTTTCCTTGGCCGAGAGGCCTGGGCAATCTTTTGAATGTGCATCGTGATAGGGATAGATTATTGCAATTATTAATCTTGAACGAGGAATTCCTAGTAAACGCAGATCATCAATCTGCATTGATTACGTCCCTGCCCTTTGTACACACCGCCCGTCG----------------------------------------------------------------------------------------------CACCTACCGATTGAATGGTCCGGTGAAGCCTCGGGATTGTGGCGAGTTTCCTTTATTGGGAGTTTGTCGCGAGAACTTGTCTAAACCTTATCATTTAGAGGAAGGTGAAATGTCTCAATCTGTATCAGAACGGACTCGAATTAAAAGTGACCGTTACGAATCTGGTGTAATTCCTTACGCTAAAATGGGTTACTGGGATGCTTCATACGCAGTAAAAACAACTGATGTTCTTGCATTATTCCGTATTACACCACAACCAGGTGTAGATCCAGTAGAAGCTGCTGCTGCTGTAGCAGGTGAATCTTCAACAGCAACTTGGACAGTTGTATGGACTGATTTATTAACAGCTTGTGACCGTTACCGTGCGAAAGCCTACCGTGTAGATCCAGTTCCAAATTCAACAGATTCATACTTTGCTTTCATTGCATATGAATGTGATTTATTTGAAGAAGGTTCTTTAGCAAACTTAACAGCATCTATTATTGGTAACGTATTCGGTTTCAAAGCCGTATCAGCTTTACGTTTAGAAGATATGCGTATTCCACACTCATATTTAAAAACATTCCAAGGTCCTGCTACAGGTATTATTGTAGAACGTGAACGTTTAAACAAATACGGTGTTCCTTTATTAGGTGCTACAGTAAAACCAAAATTAGGCTTATCAGGTAAAAACTATGGTCGTGTAGTTTATGAAGGTTTAAAAGGTGGTTTAGACTTCTTAAAAGATGATGAAAACATTAACTCACAACCATTTATGCGTTGGAGAGAACGTTTCTTAAACTGTATGGAAGGTATCAACCGTGCTTCAGCTGCTACAGGTGAAGTTAAAGGTTCTTACTTAAACGTAACAGGCGCTACAATGGAAGATGTTTACGAACGTGCTGAATATGCTAAAGAAGTAGGTTCTGTAATTATCATGATCGATTTAGTAATGGGTTATACTGCAATTCAAAGTATTGCTTATTGGTCTCGTAAAAATGATATGCTTTTACACTTACACCGTGCAGGTAACTCAACATATGCTCGTCAAAAAAACCACGGTATTAATTTCCGTGTAATCTGTAAATGGATGCGTATGTCTGGTGTAGATCATATTCACGCAGGTACAGTTGTAGGTAAATTAGAAGGTGATCCTTTAATGATTAAAGGTTTCTACGATACATTACGTTTAACAACATTAGAAGTTAACTTACCTTACGGTCTTTTCTTTGAAATGCCTTGGGCTAGTTTACGTCGTTGTATGCCAGTAGCTTCTGGTGGTATTCACTGTGGTCAAATGCACCAATTAGTTTATTACTTAGGTGATGATGTAATCTTACAATTCGGTGGTGGTACAATCGGTCACCCAGATGGTATCCAAGCAGGTGCTACAGCAAATCGTGTTGCATTAGAAGCAATGGTTTTAGCTCGTAACGAAGGTGCTGATTACTTCAATAACGAAGTTGGTCCACAAATTTTACGTAATGCTGCGAAAACATGTGGTCCTTTACAAACAGCTTTAGACTTATGGAAAGACATTAGTTTTAACTACACGTCTACAGATACAGCTGATTTCGCTGCAACACCTACAGCAAACGTATAA-----GTTTAATTAATGTGTCTGGGAAATTATTAGGTGCTCACGTAGCACACGCAGGTTTAATGGTATTTTGGGCTGGTGCGATGATTCTATTCGAAGTATCTCACTTTGTTCCAGAAAAACCATTGTATGAGCAAGGTTTCATCTGTATGCAGCATTTAGCTACATTAGGATATGGAATTGGTCCTGGTGGTGAGATTACAACAACTGTACCATATTTTGCTGTTGGTGTTATTCATCTAATTTCATCAGCTGTATTAGGATTTGGTGGTATTTATCATTCATTATTAGGTCCTGATACATTAGAAGAATCATTCCCATTTTTTGGTTATGATTGGCGTGATAAAAATAAAATGACAACAATTTTAGGTATTCATTTATGTCTTTTAGGTTGCGGTGCTTTCTTATTAGTTATTAAAGCAATGTACCTAGGTGGCGTTTATGATACGTGGGCCCCTGGTGGTGGTGATGTTCGTTTTATTACAACGCCAACATTAAACCCGATTGTAATCTTTGGTTACGTATTCCGCTCACCATTTGGTGGTGATGGTTGGGTTGTATCTGTAAATAATATGGAAGATATCGTCGGTGGTCATATCTGGGTTGGTATCTTATGTATTACAGGTGGTATCTGGCATATCTTTACAAAACCTTTTGCTTGGGCACGTCGAGCTTTCGTATGGTCTGGAGAAGCATATCTTTCTTATAGTTTAGCTGCTATTTCAATTATGGGTTTTACAGCTTCATTATACTCTTGGTATAATAACACAGCATATCCAAGTGAATTATATGGTCCAACAGGTCCAGAAGCATCTCAATCTCAAGCATTTACATTTTTAGTTCGTGACCAACGTTTAGGTGCGAATGTTTCATCAGCCCAAGGTCCTACTGGTTTAGGTAAATATTTAATGCGTTCTCCAAGTGGCGAAATTATCTTTGGTGGTGAAACTATGCGTTTTTGGGATTTACGTGCACCATGGGTTGAACCATTACGTGGTCCAAATGGATTATATATCAATAAAATAAAAAATGATATTCAGCCATGGCAAGAACGACGTGCTGCCGAATATATGACTCATGCACCTTTAGGTTCTCTTAACTCTGTAGGTGGTGTAGCAACAGAAATTAACTCGGTTAACTATGTTTCACCTCGTTCATGG
	Nitzschia_dubiiformis            TGCCAGTAGTCATACGCTCGTCTCAAAGATTAAGCCATGCATGTCTAAGTATAAATC-TCTTACTTTGAAACTGCGAACGGCTCATTATATCAGTTATAGTTTATTTGATAGTCCCTT-ACTACTTGG-ATAACCGTA------------------------------------------------------------------------------------------GTAATTCTAGAGCTAATACATGCGTCAATACCCTTCTG---------GGGTAGTATTTATTAGATTGAAACCAACCCC--TTCGGGGTGATGTGGTGATTCATAATAAGCTTGCGGATCGCATGGCT-CACGCCGGCGATGGATCATTCAAGTTTCTGCCCTATCAGCTTTGGATGGTAGGGTA------------------------------------------------------------------------------------------TTGGCCTACCATGGCTTTAACGGGTAACGGGAAATTAGGGTTTGATTCCGGAGAGGGAGCCTGAGAGACGGCTACCACATCCAAGGAAGGCAGCAGGCGCGTAAATTACCCAATCCTGACACAGGGAGGTAGTGACAATAAATAACAATGCCGGGCC-TTTGTAGGTCTGGCAATTGGAATGAGAACAATTTAAACCCCTTATCGAGTATCAATTGGAGGGCAAGTCTGGT----------------------------------------------------------------------------------------------------GCCAGCAGCCGCGGTAAT--------------------------------------------------------------------------------------TCCAGCTCCAATAGCGTA----------------------------------------------------------------------------------------------------------------------------------------------------------------------------------------------------------------------------------------------------------------------------------------------------------------------------------------------------------------------------------------------------------------------------------------------------------TATTAAAGTTGTTGCAGTTAAAAAGCTCGTAGTTGGATTTGTGGCTGTCGCTAGCGGCCTATCAC--CTAGTGTTAG--TGCTTGCTGGTGTCG-CCATCCTTGGGTGGAGCCTGTGTGGCATTAGGTTGTCGTGCAGGGGATGCCCATCGTTTACTGTGAGAAAATTAGAGTGTTCAAAGCAGGCTTATGCCGTTGAATATGTTAGCATGGAATAATAAGATAGGACCTTGGTACTATTTTGTTGGTTTGCGCACCGAGGTAATGATTAATAGGGACAGTTGGGGGTATTCGTATTCCATTGTCAGAGGTGAAATTCTTGGATTTCTGGAAGACGAACTACTGCGAAAGCATTTAC-CAAGG------------------------------------------------------------------------------------------ATGTTTTCATTAATCAAGAACGAAAGTTAGGGGATCGAAGATGATTAGATACCATCGTAGTCTTAACCAT--------------------------------------------------------------------------------------AAACTATGCCGACAAGGGATTGGTGGAGTTT-CGT-TTTGTCTCCATCAGCACCTTATGAGAAATC-ACAAGTCTTTGGGTTCCGGGGGGAGTATGGTCGCAAGGCTG------------------------------------------------------------------------------------------AAACTTAAAGAAATTGACGGAAGGGCACCACCAGGAGTGGAGCCTGCGGCTTAATTTGACTCAACACGGGAAAACTTACCAGGTCCAGACATAGTGAGGATTGACAGATTGAGAGCTCTTTCTTGATTCTATGGGTGGTGGT-------------------------------------------------------------------------------------GCATGGCCGTTCTTAGTTGGTGGA-GTGATTTGTCTGGT---------------------------------------------------------------------------------------TAATTCCGTTAACGAACGAGACCCCTGCCTGCTAAATAGCTTGCCGAGTGAGTTT-TCACTGGGTGA-AGCTTCTTAGAGGGACGTGCATTCTATTAGATGCAGGAAGATAGGGGCAATAACAGGT-----------------------------------------------------------------------------------------CTGTGATGCCCTTAGATGTCCTGGGCCGCACGCGCGCTACACTGATGCATTCAACGAG---TTTTTCCTTGGCCGAGAGGCCTGGGTAATCTTTTGAACGTGCATCGTGATAGGGATAGATTATTGCAATTATTAATCTTGAACGAGGAATTCCTAGTAAACGCAGATCATCAATCTGCATTGATTACGTCCCTGCCCTTTGTACACACCGCCCGTCG----------------------------------------------------------------------------------------------CACCTACCGATTGAATGGTCCGGTGAAGCCTCGGGATTGTGGCGAGTTTCCTTTATTGGGAGTTTGTCGCGAGAACTTGTCTAAACCTTATCATTTAGAGGAAGGTGAA------------------------------------AGTGACCGTTACGAATCTGGTGTAATCCCTTACGCTAAAATGGGTTACTGGGATGCTTCATACTCAGTAAAAACTACTGATGTTCTTGCTTTATTCCGTATTACACCGCAACCAGGTGTAGATCCAGTCGAAGCTGCTGCTGCAGTAGCTGGTGAATCTTCTACAGCAACTTGGACAGTTGTATGGACTGATTTATTAACAGCTTGTGACCGTTACCGTGCTAAAGCTTACCGTGTAGATCCAGTTCCAAACACAACAGATCAATATTTTGCTTTCATCGCATATGAATGTGATTTATTTGAAGAAGGTTCATTATCTAACTTAACAGCTTCAATTATTGGTAACGTATTCGGTTTTAAAGCTGTAGCGGCATTACGCTTAGAAGATATGCGTATTCCTCATTCATACTTAAAAACATTCCAAGGTCCTGCAACAGGTATTATTGTAGAACGTGAGCGTTTAAACAAATACGGTACTCCATTATTAGGTGCAACTGTAAAACCAAAATTAGGTTTATCAGGTAAAAACTATGGTCGTGTAGTATACGAAGGTTTAAAAGGTGGCTTAGACTTCTTAAAAGATGATGAAAACATTAACTCTCAACCATTTATGCGTTGGAGAGAACGTTTCTTAAATTGTATGGAAGGTATTAACCGTGCTTCTGCTGCTACAGGTGAAGTTAAAGGTTCTTACTTAAACATTACAGCAGCAACTATGGAAGATGTATATGAACGTGCTGAGTATGCGAAAGAAGTAGGTTCTGTAATTGTAATGATTGATTTAGTTATGGGTTATACTGCTATTCAATCTATTGCTCTTTGGGCTCGTAAAAATGATATGCTTTTACATTTACACCGTGCAGGTAACTCTACTTACGCTCGTCAAAAAAATCATGGTATTAACTTCCGTGTAATTTGTAAATGGATGCGTATGTCTGGTGTCGATCATATCCATGCTGGTACAGTTGTAGGTAAATTAGAAGGTGATCCTTTAATGATTAAAGGTTTCTATGATACTTTACGTTTAACAACATTAGAAGTTAACTTACCTTACGGTATTTTCTTTGAAATGCCATGGGCTAGTTTACGTCGTTGTATGCCAGTTGCTTCTGGTGGTATTCACTGTGGTCAAATGCACCAATTAGTACATTATTTAGGTGATGATGTAGTATTACAATTTGGTGGTGGTACAATTGGTCACCCAGATGGTATCCAAGCTGGTGCTACGGCTAACCGTGTAGCTTTAGAAGCTATGGTTTTAGCTCGTAACGAAGGTGCTGATTATTTCAATAATCAAGTTGGTCCTGTAATTTTACGCAACGCTGCGAAAACATGTGGTCCTTTACAAACAGCATTAGATTTATGGAAAGATATTAGCTTTAACTACACATCTACAGATACAGCTGATTTCGCTGAAACGCCTACAGCA----------------------------------------------------------------------------------------------------------------------------------------------------------------------------------------------------------------------------------------------------------------------------------------------------------------------------------------------------------------------------------------------------------------------------------------------------------------------------------------------------------------------------------------------------------------------------------------------------------------------------------------------------------------------------------------------------------------------------------------------------------------------------------------------------------------------------------------------------------------------------------------------------------------------------------------------------------------------------------------------------------------------------------------------------------------------------------------------------------------------------------------------------------------------------------------------------------------
	Psammodictyon_constrictum        TGCCAGTAGTCATACGCTCGTCTCAAAGATTAAGCCATGCATGTCTAAGTATAAATA-TCTTACTTTGAAACTGCGAACGGCTCATTATATCAGTTATAGTTTATTTGATAGTCCCTT-ACTACTTGG-ATAACCGTA------------------------------------------------------------------------------------------GTAATTCTAGAGCTAATACATGCGTCAATACCCTTCTG---------GGGTAGTATTTATTAGATTGAAACCAACCCC--TTCGGGGTGATGTGGTGATTCATAATAAGCTTGCGGATCGCATGCCT-CACGGCGGCGATGGATCATTCAAGTTTCTGCCCTATCAGCTTTGGATGGTAGGGTA------------------------------------------------------------------------------------------TTGGCCTACCATGGCTTTAACGGGTAACGGGAAATTAGGGTTTGATTCCGGAGAGGGAGCCTGAGAGACGGCTACCACATCCAAGGAAGGCAGCAGGCGCGTAAATTACCCAATCCTGACACAGGGAGGTAGTGACAATAAATAACAATGCCGGGCC-TTTGTAGGTCTGGCAATTGGAATGAGAACAATTTAAACCTCTTATCGAGTATCAATTGGAGGGCAAGTCTGGT----------------------------------------------------------------------------------------------------GCCAGCAGCCGCGGTAAT--------------------------------------------------------------------------------------TCCAGCTCCAATAGCGTA----------------------------------------------------------------------------------------------------------------------------------------------------------------------------------------------------------------------------------------------------------------------------------------------------------------------------------------------------------------------------------------------------------------------------------------------------------TATTAAAGTTGTTGCAGTTAAAAAGCTCGTAGTTGGATTTGTGGCTGTCACGGGCGGCCTATCAC--TTAGTGTTAG--TGCTTGCCTGTGTCG-CCATCCTTGGGTGGAGCCCGTGTGGCATTAGGTTGTCGTGCGGGGGATGCCCATCGTTTACTGTGAGAAAATTAGAGTGTTCAAAGCAGGCTTATGCCGTTGAATATGTTAGCATGGAATAATAAGATAGGACCTCGGTACTATTTTGTTGGTTTGCGCACCGAGGTAATGATTAATAGGGACAGTTGGGGGTATTCGTATTCCATTGTCAGAGGTGAAATTCTTGGATTTCTGGAAGACGAACTACTGCGAAAGCATTTAC-CAAGG------------------------------------------------------------------------------------------ATGTTTTCATTAATCAAGAACGAAAGTTAGGGGATCGAAGATGATTAGATACCATCGTAGTCTTAACCAT--------------------------------------------------------------------------------------AAACTATGCCGACAAGGGATTGGCGGAGTTT-CGT-TTTGTCTCCGTCAGCACCTTATGAGAAATC-ATAAGTCTTTGGGTTCCGGGGGGAGTATGGTCGCAAGGCTG------------------------------------------------------------------------------------------AAACTTAAAGAAATTGACGGAAGGGCACCACCAGGAGTGGAGCCTGCGGCTTAATTTGACTCAACACGGGAAAACTTACCAGGTCCAGACAAAGTGAGGATTGACAGATTGAGAGCTCTTTCTTGATTCTTTGGGTGGTGGT-------------------------------------------------------------------------------------GCATGGCCGTTCTTAGTTGGTGGA-GTGATTTGTCTGGT---------------------------------------------------------------------------------------TAATTCCGTTAACGAACGAGACCCCTGCCTGCTAAATAGCCTAGCAAATGAGTTT-TCATTCGCCGG-GGCTTCTTAGAGGGACGTGCATTCTATTAGATGCAGGAAGATAGGGGCAATAACAGGT-----------------------------------------------------------------------------------------CTGTGATGCCCTTAGATGTCCTGGGCCGCACGCGCGCTACACTGATGCGTTCAACGAG---TTCTTCCTTGGCCGAGAGGCCTGGGCAATCTTTTGAACGCGCATCGTGATAGGGATTGACACTTGCAATTATTTGTCATGAACGAGGAATTCCTAGTAAACGCAGATCATCAATCTGCATTGATTACGTCCCTGCCCTTTGTACACACCGCCCGTCG----------------------------------------------------------------------------------------------CACCTACCGATTGAATGGTCCGGTGAAGCCTCGGGATTGTGGCGAGTTTCCTTTATTGGGAGTTTGTCGCGAGAACTTGTCTAAACCTTATCATTTAGAGGAAGGTGAA------------------------------------AGTGACCGTTACGAATCTGGTGTAATCCCTTACGCTAAAATGGGTTACTGGGATGCTTCATACTCAGTAAAAACTACTGATGTTCTTGCTTTATTCCGTATTACACCACAACCAGGTGTAGATCCAGTAGAAGCTGCAGCAGCAGTAGCTGGTGAATCTTCTACAGCAACTTGGACAGTTGTATGGACTGATTTATTAACAGCTTGTGACCGTTACCGTGCTAAAGCTTACCGTGTAGATCCAGTTCCAAATACAACTGATCAATACTTCGCTTTCATCGCATACGAATGTGATTTATTTGAAGAAGGTTCATTATCAAACTTAACAGCTTCTATTATTGGTAACGTATTCGGTTTCAAAGCTGTAGCAGCGTTACGTTTAGAAGATATGCGTATTCCTCACTCATACTTAAAAACATTCCAAGGTCCTGCAACAGGTATCATTGTAGAACGTGAGCGTTTAAACAAATACGGTGCTCCATTATTAGGTGCAACAGTAAAACCAAAATTAGGTTTATCTGGTAAAAACTATGGTCGTGTAGTATACGAAGGTTTAAAAGGTGGTTTAGACTTCTTAAAAGATGATGAAAACATTAACTCTCAACCATTCATGCGTTGGAGAGAACGTTTCTTAAACTGTATGGAAGGTATTAACCGTGCTTCTGCTGCTACAGGTGAAGTTAAAGGTTCTTACTTAAACGTTACAGCAGCAACTATGGAAGAAATCTATGAACGTGCTGAGTACGCGAAAGAAGTAGGTTCTGTTATCATTATGATCGATTTAGTTATGGGTTATACTGCTATCCAATCTATCGCTCTTTGGGCTCGTAAAAACGATATGCTTTTACACTTACACCGTGCTGGTAACTCTACTTACGCTCGTCAAAAAAACCACGGTATTAACTTCCGTGTAATCTGTAAATGGATGCGTATGTCTGGTGTAGATCATATCCACGCTGGTACAGTTGTAGGTAAATTAGAAGGTGATCCTTTAATGATTAAAGGTTTCTACGATGTTTTACGTTTAACTAACTTAGAAGTTAACTTACCTTACGGTATTTTCTTCGAAATGCCATGGGCTAGTTTACGTCGTTGTATGCCAGTTGCTTCTGGTGGTATTCACTGTGGTCAAATGCACCAATTAATCTACTACTTAGGTGATGATGTAGTATTACAATTCGGTGGTGGTACAATCGGTCACCCTGATGGTATCCAAGCTGGTGCTACAGCTAACCGTGTTGCTTTAGAAGCTATGGTTTTAGCTCGTAACGAAGGTGCTGATTACTTCAACAATCAAGTTGGTCCTGTAATCTTACGTAATGCTGCTAAAACATGTGGTCCATTACAAACAGCATTAGACTTATGGAAAGATATCAGCTTCAACTACACATCTACGGATACGGCTGATTTCGCTGAAACACCAACAGCG----------------------------------------------------------------------------------------------------------------------------------------------------------------------------------------------------------------------------------------------------------------------------------------------------------------------------------------------------------------------------------------------------------------------------------------------------------------------------------------------------------------------------------------------------------------------------------------------------------------------------------------------------------------------------------------------------------------------------------------------------------------------------------------------------------------------------------------------------------------------------------------------------------------------------------------------------------------------------------------------------------------------------------------------------------------------------------------------------------------------------------------------------------------------------------------------------------------
	Rhopalodia_gibba                 GGCCAGTAGTCATACGCTCGTCTCAAAGACTAAGCCATGCACGTCTAAGTATAAATC-TTTTACTTTGAAACTGCGAATGGCTCATTATATCAGTTATAGTTTATTTGATATTCCCTT-ACTACTTGG-ATAACCGTA------------------------------------------------------------------------------------------GTAATTCTAGAGCTAATACATGCGTCAACACCTATTC-----------GGTGGTATTTATTAGATGGAAACCAACCCC--TTTGGGGTGATGTGGTGATTCATAATAAGTTTGCGGATCGCACAGCT-T-GC-TGGCGACGGATCATTCAAGTTTCTGCCCTATCAGCTTTGGACGGTAAGGTA------------------------------------------------------------------------------------------TTGGCTTACCGTGGCTTTAACGGGTAACGGGGAATTAGGGTTCGATTCCGGAGAGGGAGCCTGAGAGACGGCTACCACATCCAAGGAAGGCAGCAGGCGCGTAAATTACCCAATCTTGAAACAAGGAGGTAGTGACAATAAATAACAATGCTGGGCC-TTTCTAGGTCTGGCAATTGGAATGAGAACAATTTAAATCCCTTATTGAGGATCCATTGGAGGGCAAGTCTGGT----------------------------------------------------------------------------------------------------GCCAGCAGCCGCGGTAAT--------------------------------------------------------------------------------------TCCAGCTCCAATAGCGTA----------------------------------------------------------------------------------------------------------------------------------------------------------------------------------------------------------------------------------------------------------------------------------------------------------------------------------------------------------------------------------------------------------------------------------------------------------TATTAAAGTTGTTGCAGTTAAAAAGCTCGTAGTTGGATTTGTGTTCTGCCGTGATGTCC-AAA------------TT-GGTACGTTCGCGGGAGAGCATCCTTGGGTGGAACCTGCGTGGCATTAGGTTGTCGTGCAGGGGATGCTCATCGTTTACTGTGAAAAAATTAGAGTGTTCAAAGCAGGCTTAGGCTGTTGAATATATTAGCATGGAATAATGAGATAGGACCTTGGTACTATTTTGTTGGTTTGCGCACCGAGGTAATGATTAACAGGGACAGTTGGGGGTATTCGTATTCCATTGTCAGAGGTGAAATTCTTGGATTTCTGGAAGACGAACTACTGCGAAAGCATTTAC-CAAGG------------------------------------------------------------------------------------------ATGTTTTCATTAATCAAGAACGAAAGTTAGGGGATCGAAGATGATTAGATACCATCGTAGTCTTAACCAT--------------------------------------------------------------------------------------AAACTATGCCAACAAGGGATTGACGGGGTTT-CGT-TACGTCTCCGTCAGCACCTTATGAGAAATC-ACAAGTTTTTGGGTTCCGGGGGGAGTATGGTCGCAAGGCTG------------------------------------------------------------------------------------------AAACTTAAAGAAATTGACGGAAGGGCACCACCAGGAGTGGAGCCTGCGGCTTAATTTGACTCAACACGGGAAAACTTACCAGGTCCAGACATAGTGAGGATTGACAGATTGAGAGCTCTTTCTTGATTCTATGGGTGGTGGT-------------------------------------------------------------------------------------GCATGGCCGTTCTTAGTTGGTGGA-GTGATTTGTCTGGT---------------------------------------------------------------------------------------TAATTCCGTTAACGAACGAGACCCCTGCCTGCTAAATAGTCCAACGAGTGATCTT--TACTGGTTGG-GGCTTCTTAGAGGGACGTGCATTCGACTAGTTGCAGGAAGATAGGGGCAATAACAGGT-----------------------------------------------------------------------------------------CTGTGATGCCCTTAGATGTTCTGGGCCGCACGCGCGCTACACTGATGCATTCAACGAG-----TTTCCTTGACCGAGAGGTCTGGGCAATCTTTGGAATGTGCATCGTGATAGGGATAGATTATTGCAATTATTAATCTTGAACGAGGAATTCCTAGTAAACGCAGATCATCAATCTGCATTGATTACGTCCCTGCCCTTTGTACACACCGCCCGTCG----------------------------------------------------------------------------------------------CACCTAA----------------------------------------------------------------------------------------------------------------------------------------AAAGTGACCGTTACGAATCTGGTGTAATCCCTTACGCTAAAATGGGTTACTGGGATGCTTCATATGCAGTAAAAAATACTGACGTTCTTGCTTTATTCCGTATTACACCACAACCAGGTGTAGATCCAGTAGAAGCTGCAGCAGCTGTAGCTGGTGAATCTTCAACTGCTACATGGACAGTAGTATGGACTGATTTATTAACAGCTTGTGACCGTTACCGTGCTAAAGCTTACCGTGTAGATCCAGTTCCAAACACAACTGATCAATACTTTGCATTTATTGCTTATGAATGTGATTTATTTGAAGAAGGTTCTTTAGCTAACTTAACAGCTTCTATCATTGGTAACGTATTCGGTTTCAAAGCCGTATCTGCTTTACGTTTAGAAGATATGCGTATTCCTCACTCTTACTTAAAAACATTCCAAGGTCCAGCGACAGGTGTTATTGTAGAACGTGAGCGTTTAAACAAATACGGTACTCCATTATTAGGTGCAACTGTAAAACCAAAACTAGGTTTATCAGGTAAAAACTATGGTCGTGTAGTTTATGAAGGTTTAAAAGGTGGTTTAGACTTCTTAAAAGATGATGAAAACATTAACTCACAACCATTTATGCGTTGGAGAGAGCGTTTCTTAAACTGTATGGAAGGTATTAACCGTGCATGTTCAGCAACAGGTGAAGTAAAAGGTTCTTACTTAAACGTTACTGCTGGTACAATGGAAGAAGTTTACAAACGTGCTGAATATGCTAAGTCTGTAGGTTCTATCATTATTATGATCGATTTAGTTATGGGCTATACAGCAATTCAATCAATTGCACTTTGGTCTCGTGACAACGATATGCTTTTACATTTACACCGTGCAGGTAACTCTACATATGCACGTCAAAAAAATCATGGTATTAACTTCCGTGTAATTTGTAAATGGATGCGTATGTCAGGTGTAGATCATATTCACGCTGGTACTGTTGTAGGTAAATTAGAAGGTGATCCTTTAATGATTAAAGGTTTCTACGATACTTTATTATTAACAAAATTAGATGTTAATTTACCATATGGTATCTTCTTCGAAATGACATGGGCAAGTTTACGTAAATGTATGCCTGTAGCATCAGGTGGTATTCACTGTGGTCAAATGCACCAATTAGTTCATTACTTAGGTGATGATGTAGTATTACAATTTGGTGGTGGTACAATTGGTCACCCTGATGGTATTCAAGCAGGTGCTACAGCTAACCGTGTTGCATTAGAAGCAATGGTATTAGCTCGTAACGAAGGTGCTGATTACTTCAATAACCAAGTAGGTCCTCAAATTTTACGTGAGGCAGCAAAAACATGTGGTCCTTTACAAACAGCGTTAGATTTATGGAAAGA------------------------------------------------------------------------------------------------------------------------------------------GGGCTGGTGCAATGATTTTATTTGAAGTATCACATTTTGTTCCAGAAAAACCGTTATATGAGCAAGGTTTCATTTGTATGCAACACTTAGCATCATTAGGTTATGGTATTGGACCAGGTGGTGAAATTACTTCAACAGTACCTTATTTTGCTGTAGGTGTAATTCATTTAATCTCATCTGCTGTATTAGGTTTTGGTGGAATTTATCACTCTTTACTAGGCCCTGATACATTAGAAGAATCATTCCCATTCTTTGGTTATGACTGGCGTGATAAAAACAAAATGACAACAATTTTAGGAATTCACTTAATTTTATTAGGTGCTGGTTCTTTATTATTTGTAGCTAAAGCAATGTACCTTGGTGGTGTTTATGATACATGGGCTCCAGGTGGTGGAGATGTTCGTTTAATTACAACTCCTACTTTAAACCCAATTGTAATCTTTGGCTATGTATTCCGTTCACCATTTGGTGGCGATGGCTGGATTGTATCAGTAAATAATATGGAAGATGTAGTTGGTGGCCATGTATGGATTGGTGTATTATGCATCATTGGTGGTTTCTGGCATATCTTTACAAAACCATTTGCTTGGGCACGTCGTGCATTTGTTTGGTCAGGTGAAGCATACTTATCGTATAGTTTAGCAGCTATTTCACTTATGGGTTTAACAGCTTCATTATATTCATGGTATAATAACACAGCTTACCCTAGTGAACTATATGGTCCAACTGGTCCAGAAGCATCTCAAGCACAAGCATTTACATTCTTAGTTCGAGATCAACGTTTAGGTGCAAATGTTTCATCTGCACAAGGTCCAACTGGTTTAGGTAAATACTTAATGCGTTCACCGAGTGGTGAAATCATCTTTGGTGGTGAGACAATGCGTTTCTGGGATTTACGTGCTCCATGGGTTGAACCATTACGTGGTCCAAATGGTTTAGATATCAATAAAATTAAAAATGATATTCAGCCTTGGCAAGAACGTCGTGCTGCAGAATATATGACACATGCTCCTTTAGGTTCACTTAACTCTGTAGGTGGTGTTGCTACAGAAATTAACTCAGTT------------------------
	Rhopalodia_sp.                   ---CAGTAGTCATACGCTCGTCTCGAAGACTAAGCCATGCACGTCTAAGTATAAATT-CTTTACTTTGAAACTGCGAATGGCTCATTATATCAGTTATAGTTTATTTGATAGTCCCTT-ACTACTTGG-ATAACCGTA------------------------------------------------------------------------------------------GTAATTCTAGAGCTAATACATGCATCAACACCTACTC-----------GGTGGTATTTATTAGATGGAAACCAACCCC--TTCGGGGTGATGTGGTGATTCATAATAAGTTTGCGGATCGCATGGCT-T-GC-CGGCGACGGATCATTCAAGTTTCTGCCCTATCAGCTTTGGACGGTAAGGTA------------------------------------------------------------------------------------------TTGGCTTACCGTGGCTTTAACGGGTAACGGGGAATTAGGGTTCGATTCCGGAGAGGGAGCCTGAGAGACGGCTACCACATCCAAGGAAGGCAGCAGGCGCGTAAATTACCCAATCTTGAAACAAGGAGGTAGTGACAATAAATAACAATGCCGGGCC-TTTCTAGGTCTGGCAATTGGAATGAGAACAATTTAAATCCCTTATCGAGGATCAATTGGAGGGCAAGTCTGGT----------------------------------------------------------------------------------------------------GCCAGCAGCCGCGGTAAT--------------------------------------------------------------------------------------TCCAGCTCCAATAGCGTA----------------------------------------------------------------------------------------------------------------------------------------------------------------------------------------------------------------------------------------------------------------------------------------------------------------------------------------------------------------------------------------------------------------------------------------------------------TATTAAAGTTGTTGCAGTTAAAAAGCTCGTAGTTGGATTTGTGCTCTCCCGCGATGTCC-ATA------------TT-GGTACGTTTGCGGGAGAGCATCCTTGGGTGGAACCTGTGTGGCATTAGGTTGTCGTGCAGGGGATGCTCATCGTTTACTGTGAAAAAATTAGAGTGTTCAAAGCAGGCTTAGGCCGTTGAATATATTAGCATGGGATAATGAGATAGGACCTTGGTACTATTTTGTTGGTTTGCGCACTGAGGTAATGATTAACAGGGACAGTTGGGGGTATTCGTATTCCATTGTCAGAGGTGAAATTCTTGGATTTTTGGAAGACGAACTACTGCGAAAGCATTTAC-CAAGG------------------------------------------------------------------------------------------ATGTTTTCATTAATCAAGAACGAAAGTTAGGGGATCGAAGATGATTAGATACCATCGTAGTCTTAACCAT--------------------------------------------------------------------------------------AAACTATGCCAACAAGGGATTGGCGGGGTCT-CGT-TACGTCTCCGTCAGCACCTTATGAGAAATC-ACAAGTTTTTGGGTTCCGGGGGGAGTATGGTCGCAAGGCTG------------------------------------------------------------------------------------------AAACTTAAAGAAATTGACGGAAGGGCACCACCAGGAGTGGAGCCTGCGGCTTAATTTGACTCAACACGGGAAAACTTACCAGGTCCAGACATAGTGAGGATTGACAGATTGAGAGCTCTTTCTTGATTCTATGGGTGGTGGT-------------------------------------------------------------------------------------GCATGGCCGTTCTTAGTTGGTGGA-GTGATTTGTCTGGT---------------------------------------------------------------------------------------TAATTCCGTTAACGAACGAGACCCCTGCCTGCTAAATAGTCTGACGAGTGATCTT--CACTGGTTGG-GACTTCTTAGAGGGACGTGCATTCGACTAGTTGCAGGAAGATAGGGGCAATAACAGGT-----------------------------------------------------------------------------------------CTGTGATGCCCTTAGATGTTCTGGGCCGCACGCGCGCTACACTGATGCATTCAACGAG-----TTTCCTTGACCGAGAGGTCTGGGCAATCTTTTGAACGTGCATCGTGATAGGGATAGATTATTGCAATTATTAATCTTGAACGAGGAATTCCTAGTAAACGCAGATCATCAATCTGCATTGATTACGTCCCTGCCCTTTGTACACACCGCCCGTCG----------------------------------------------------------------------------------------------CACCTA----------------------------------------------------------------------------------------------------------------------------------------AAAAGTGACCGTTACGAATCTGGTGTAATCCCTTACGCTAAAATGGGTTACTGGGATGCTTCATATGCAGTAAAAAATACTGACGTTCTTGCTTTATTCCGTATTACACCACAACCAGGTGTAGATCCAGTGGAAGCTGCTGCAGCGGTAGCTGGTGAGTCTTCAACTGCTACATGGACAGTTGTATGGACTGATTTATTAACAGCTTGTGACCGTTACCGTGCTAAAGCTTACCGTGTAGACCCAGTTCCAAACACAACTGATCAATACTTTGCATTTATCGCTTACGAATGTGATTTATTTGAAGAAGGTTCTTTAGCTAACTTAACAGCGTCTATCATTGGTAACGTATTCGGTTTCAAAGCCGTATCTGCTTTACGTTTAGAAGATATGCGTATTCCTCACTCTTACTTAAAAACATTCCAAGGTCCAGCGACAGGTGTTATTGTAGAGCGTGAGCGTTTAAATAAATATGGTACTCCATTATTAGGTGCAACAGTAAAACCGAAATTAGGTTTATCAGGTAAAAACTACGGTCGTGTAGTATACGAAGGGTTAAAAGGTGGTTTAGACTTCTTAAAAGATGATGAAAACATTAACTCACAACCATTTATGCGTTGGAGAGAACGTTTCTTATACTGTATGGAAGGTATTAACCGTGCATCTTCAGCAACTGGTGAAACAAAGGGTTCTTACTTAAACATTACTGCTGGTACGATGGAAGACGTTTACAAACGTGCTGAATATGCTAAGGCAGTAGGGTCTGTAATTGTTATGATCGATTTAGTTATGGGTTACACAGCAATTCAATCAATTGCACTTTGGGCTCGTGACAACGATCTACTTTTACACTTACACCGTGCCGGAAACTCTACATATGCACGTCAAAAAAATCACGGTATTAACTTCCGTGTAATTTGTAAATGGATGCGTATGTCAGGTGTAGATCATATTCACGCTGGTACCGTTGTAGGTAAATTAGAAGGTGATCCTTTAATGATTAAGGGTTTCTACGATACTTTATTATTAACAAAATTAGATGTTAACTTACCATATGGTATCTTCTTTGAAATGACATGGGCAAGTTTACGTAAATGTATGCCTGTAGCATCAGGTGGTATTCACTGTGGTCAAATGCACCAATTAGTTCATTACTTAGGTGATGATGTAGTATTACAATTCGGTGGTGGTACAATTGGTCACCCTGATGGTATTCAAGCAGGTGCTACAGCTAACCGTGTTGCATTAGAAGCTATGGTATTAGCTCGGAACGAAGGTGCTGACTACTTCAATAACCAAGTAGGTCCTCAAATTTTACGTGAGGCAGCTAAAACATGTGGTCCTTTACAAACAGCTTTAGATTTATGGAAAGATATCAGCTTCAACTATACATCTACAGATACA------------------------------------------------------------------------------------------------------------------------------------------------CGTTCCAGAAAAACCTTTATATGAACAAGGTTTTATCTGTATGCAACATTTAGCATCATTAGGTTATGGTATTGGACCAGGTGGTGAAATTACTTCAACAGTACCATACTTTGCTGTTGGTGTAATTCATTTAATTTCATCTGCTGTATTAGGTTTTGGTGGAATTTATCACTCTTTATTAGGTCCAGACACATTAGAAGAATCATTCCCATTCTTTGGTTATGACTGGCGTGATAAAAACAAAATGACAACGATTCTAGGAATTCACTTAATTTTATTAGGTGCTGGTTCTTTATTATTTGTTGCTAAAGCAATGTATCTTGGTGGTGTTTATGATACATGGGCTCCAGGTGGGGGAGATGTTCGTTTAATTACAACTCCTACTTTAAACCCAATTGTAATTTTTGGTTACGTATTCCGTTCACCATTTGGTGGCGACGGTTGGATTGTATCAGTAAATAACATGGAAGATATTGTTGGTGGTCATGTCTGGATTGGTGTGTTATGCATAATCGGTGGTTTATGGCATATTTTTACAAAACCATTTGCTTGGGCAAGACGTGCATTTGTTTGGTCAGGTGAAGCATATTTATCATATAGTTTAGCAGCAATCTCAATGATGGGATTAACAGCTTCTTTATATTCATGGTATAATAACACAGCTTATCCTAGTGAATTATATGGTCCAACGGGTCCAGAAGCCTCACAAGCGCAAGCGTTTACATTCTTAGTTCGAGATCAACGTTTAGGTGCAAATGTTTCATCTGCACAAGGTCCAACTGGTTTAGGAAAATACTTAATGCGTTCACCAAGTGGTGAGATCATTTTTGGTGGTGAAACAATGCGTTTTTGGGATTTACGTGCACCATGGGTTGAACCATTACGTGGGCCAAACGGTTTAGATATTAATAAAATTAAAAATGATATTCAACCTTGGCAAGAACGTCGGGCTGCAGAATACATGACACATGCTCCATTAGGTTCACTTAACTCAGTAGG----------------------------------------------------
	Rossia_sp.                       ----------------------------------------------------------TTTTACTTTGAAACTGCGAACGGCTCATTATATCAGTTATAGTTTATTTGATAGTCCCTT-ACTACTTGG-ATAACCGTA------------------------------------------------------------------------------------------GTAATTCTAGAGCTAATACATGCGTCAATACCCCAGTG---------GGTGAGTATTTATTAGATGGAAACCAACCCC--TTCGGGGTGCTGTGGCGATTCATAATAAGCGTGCAGATCGCATGGCT-T-TGCCGGCGATGGATCATTCAAGTTTCTGCCCTATCAGCTTTGGAAGGTAGGGTC------------------------------------------------------------------------------------------TTGGCCTACCTTGGCTTTAACGGGTAACGGGAAATTAGGGTTTGATTCCGGAGAGGGAGCCTGAGAGACGGCTACCACATCCAAGGAAGGCAGCAGGCGCGTAAATTACCCAATCCTGACACAGGGAGGTAGTGACAATAAATAACAATGCCGGGCC-TTTGTAGGTCTGGCAATTGGAATGAGAACAATTTAAACCCCTTATCGAGGATCAATTGGAGGGCAAGTCTGGT----------------------------------------------------------------------------------------------------GCCAGCAGCCGCGGTAAT--------------------------------------------------------------------------------------TCCAGCTCCAATAGCGTA----------------------------------------------------------------------------------------------------------------------------------------------------------------------------------------------------------------------------------------------------------------------------------------------------------------------------------------------------------------------------------------------------------------------------------------------------------TATTAAAGTTGTTGCAGTTAAAAAGCTCGTAGTTGGATTTGTGGCAGGTGCGTGGTTGGTCCA----AATTGTTTTG-GTACCTTACGAACACTGCCATCTTTGGTCGGAACCGGTGTGGCATTAGGTTGTCGTGCCGGGGAGGTCCATCGTTTACTGTGAAAAAATTAGAGTGTTCAAAGCAGGCTTATGCCGTTGAATAGATTAGCATGGAATAATGAGATAGGACCTTGGTACTATTTTGTTGGTTTGTGCACCGAGGTAATGATTAATAGGGACAGTTGGGGGTATTCGTATTCCATTGTCAGAGGTGAAATTCTTGGATTTTTGGAAGACGAACTACTGCGAAAGCATTTACCCAAGG------------------------------------------------------------------------------------------ATGTTTTCATTAATCAAGAACGAAAGTTAGGGGATCGAAGATGATTAGATACCATCGTAGTCTTAACCAT--------------------------------------------------------------------------------------AAACTATGCCAGTTAGGGATTGGCAGGGCCT-CGT-TACGTCTCTGTCAGCACCTTATGAGAAATCATTAAACTTTTGGGTTCCGGGGGGAGTATGGTCGCAAGGCTG------------------------------------------------------------------------------------------AAACTTAAAGAAATTGACGGAAGGGCACCACCAGGAGTGGAGCCTGCGGCTTAATTTGACTCAACACGGGAAAACTTACCAGGTCCAGACATAGTGAGGATTGACAGATTGAGAGCTCTTTCTTGATTCTATGGGTGGTGGT-------------------------------------------------------------------------------------GCATGGCCGTTCTTAGTTGGTGGA-GTGATTTGTCTGGT---------------------------------------------------------------------------------------TAATTCCGTTAACGAACGAGACCCCTGCCTGCTAAATAGTGGCGCGAGTGATTTT--CACTGGCGTG-AACTTCTTAGAGGGACGTGCATTCTATTAGATGCAGGAAGATAGGGGCAATAACAGGT-----------------------------------------------------------------------------------------CTGTGATGCCCTTAGATGTTCTGGGCCGCACGCGCGCTACACTGATGCATTCAACGAG---TGTTTCCTTGGCCGAGAGGCCTGGGCAATCTTTTGAACGTGCATCGTGATAGGGATAGATTATTGCAATTATTAATCTTGAACGAGGAATTCCTAGTAAACGCAGTTCATCAAACTGCATTGATTACGTCCCTGCCCTTTGTACACACCGCCCGTCG----------------------------------------------------------------------------------------------CACCTACCGATTGAATGGTCCGGTGAAGCCTCGGGATTGTGACAGGTGCCTTTAT--TGGTGTCAGTCGCGAGAACTTGTCTAAACCTTATCATTTAGAGGAAGGTGAA--------------------------------------------------------------CCCTTACGCTAAAATGGGTTACTGGGATGCTTCATACGCAGTAAAAGCAACTGATGTTCTTGCATTATTCCGTGTTACACCACAACCAGGTGTAGATCCAGTAGAAGCAGCAGCTGCAGTAGCTGGTGAGTCTTCTACAGCTACATGGACAGTTGTATGGACTGATTTATTAACAGCTTGTGATCGTTACCGTGCTAAAGCTTACCGTGTAGATCCAGTTCCAAACACAACAGATCAATACTTTGCATTTATCGCATATGAATGTGATTTATTTGAAGAAGGTTCTTTAGCTAACTTAACAGCGTCTATCATTGGTAACGTATTCGGTTTCAAAGCCGTATCTGCGTTACGTTTAGAAGATATGCGTATTCCTCACTCTTACTTAAAAACATTCCAAGGTCCTGCGACAGGAATTATTGTAGAACGTGAGCGTTTAAACAAATACGG???TCCATTATTAGGTGCTACAGTAAAACCAAAATTAGGTTTATCTGGTAAAAACTACGGTCGTGTAGTATTTGAAGGTTTAAAAGGTGGTTTAGACTTCTTAAAAGATGATGAGAACATTAACTCTCAACCATTTATGCGTTGGAGAGAGCGTTTCTTATACTGTATGGAAGGTATTAACCGTGCCGCTTCAGCTACAGGTGAAGTTAAAGGTTCTTACTTAAACATTACTGCTGGTACAATGGAAGAAGTATATGCACGTGCAGAATACGCTAAAGCAGTAGGTTCAATCGTTGTTATGATCGATTTAGTTATGGGTTATACAGCAATTCAAAGTGCTGCTATTTGGGCTCGTGATAACGACATGTTATTACACTTACACCGTGCAGGTAACTCTACTTACGCTCGTCAAAAAAATCATGGTATTAACTTCCGTGTTATTTGTAAATGGATGCGTATGTCTGGTGTAGATCATATCCACGCTGGTACAGTTGTTGGTAAATTAGAAGGTGATCCTTTAATGATTAAAGGTTTCTACGATACTTTACGCAAAACACACTTAGATGTTAACTTACCATATGGTATTTTCTTCGAAATGACATGGGCTAGTTTACGTAAATGTATGCCTGTTGCATCTGGTGGTATTCACTGTGGTCAAATGCACCAATTAGTTCACTATTTAGGTGATGATGTAGTATTACAATTTGGTGGTGGTACAATTGGTCACCCGGATGGTATTCAAGCAGGTGCTACAGCTAACCGTGTTGCTTTAGAAGCAATGGTATTAGCTCGTAACGAAGGTCTTGACTACTTCAACAATCAAGTTGGTCCACAAATTTTACGTGATGCTGCTAGAACATGTGGTCCTTTACAAACAGCTTTAGATTTATGGAAAGATA------------------------------------------------------------------------------------------------------------------------------------------------------------------------------------------------------------------------------------------------------------------------------------------------------------------------------------------------------------------------------------------------------------------------------------------------------------------------------------------------------------------------------------------------------------------------------------------------------------------------------------------------------------------------------------------------------------------------------------------------------------------------------------------------------------------------------------------------------------------------------------------------------------------------------------------------------------------------------------------------------------------------------------------------------------------------------------------------------------------------------------------------------------------------------------------------------------------------------------------------------------------------
	Stauroneis_acuta                 TGCCAGTAGTCATACGCTCGTCTCAAAGATTAAGCCATGCATGTCTAAGTATAAATC-TTGTACTTTGAAACTGCGAACGGCTCATTATATCAGTTATAGTTTATTTGATAGTCCCTT-ACTACTCGG-ATAACCGTA------------------------------------------------------------------------------------------GTAATTCTAGAGCTAATACGTGCGTTAATACTCTTC-G---------GGGTAGTATTTATTAGATGGAAACCAACTGC--TTCGGCATGATGTGGTGATTCATAATAAGCTAGCGGATCGCATGGCT-T-TGCCGGCGATGGATCATTCAAGTTTCTGCCCTATCAGCTTTG-ACGGTACTGTA------------------------------------------------------------------------------------------TTGGAGTACCGTGGCGGTAACGGGTAACGGAAAATTAGGGTTTGACACCGGAGAGGGAGCCTGAGAGACGGCTACCACATCCAAGGAAGGCAGCAGGCGCGTAAATTACCCAATCTTGACACAAGGAGGTAGTGACAATAAATAACAATGCCGGGCC-TTTGTAGGTCTGGCAATTGGAATGAGAACAAATCAAATCCCTTATCGAGGATCAATTGGAGGGCAAGTCTGGT----------------------------------------------------------------------------------------------------GCCAGCAGCCGCGGTAAT--------------------------------------------------------------------------------------TCCAGCTCCAATAGCGTA----------------------------------------------------------------------------------------------------------------------------------------------------------------------------------------------------------------------------------------------------------------------------------------------------------------------------------------------------------------------------------------------------------------------------------------------------------TATTAAAGTTGTTGCAGTTAAAAAGCTCGTAGTTGGATTTGTGGTATGTGCCATGGCG-TCC-----ATTTG-CGTG-GTTCTGCTGTGGCCATGCCATCCTTGGGCGGATCCTGTGTGGCATTAGGTTGTCGTGCAGGAGATGCCCATCGTTTACTGTGAAAAAATTAGAGTGTTCAAAGCAGGCTTATGCCGTTGAATATATTAGCATGGAATAATGAGATAGGTCTTTGGTCCTATTTTGTTGGTTTGCGGGCCGGAGAAATGATTAACAGGGACAGTTGGGGGTATTCGTATTTCATTGTCAGAGGTGAAATTCTTGGATTTCTGGAAGACGAACTACTGCGAAAGCATTTAC-CAAGG------------------------------------------------------------------------------------------ATGTTTTCATTAATCAAGAACGAAAGTTAGGGGATCGAAGATGATTAGATACCATCGTAGTCTTAACCAT--------------------------------------------------------------------------------------AAACTATGCCGACAAGGGATTGGCGGGGTTT-CGT-TATGTCTCCGTCAGCACCTTATGAGAAATC-ACAAGTTTTTGGGTTCCGGGGGGAGTATGGTCGCAAGGCTG------------------------------------------------------------------------------------------AAACTTAAAGAAATTGACGGAAGGGCACCACCAGGAGTGGAGCCTGCGGCTTAATTTGACTCAACACGGGAAAACTTACCAGGTCCAGACATAGTGAGGATTGACAGATTGAGAGCTCTTTCTTGATTCTATGGGTGGTGGT-------------------------------------------------------------------------------------GCATGGCCGTTCTTAGTTGGTGGA-GTGATTTGTCTGGT---------------------------------------------------------------------------------------TAATTCCGTTAACGAACGAGACCCCTGCCTGCTAAATAGTTTCATGAGTGATTCA--CACCCATGTA-AACTTCTTAGAGGGACGTGCATTCTATTAGATGCAGGAAGATAGGGGCAATAACAGGT-----------------------------------------------------------------------------------------CTGTGATGCCCTTAGATGTTCTGGGCCGCACGCGCGCTACACTGATGCATTCAACGAG---TTTCACCTTGGCCGAGAGGCCTGGGCAATCTTTTGAAAGTGCATCGTGATAGGGATAGATTATTGCAATTATTAATCTTGAACGAGGAATTCCTAGTAAACGCAGATCATCAATCTGCATTGATTACGTCCCTGCCCTTTGTACACACCGCCCGTCG----------------------------------------------------------------------------------------------CACCTACCGATTGAATGGTCCGGTGAAGCCTCGGGATTGTGACTGGTGCCTTTAC--TGGTACTGGTTGCGAGAACTTGTCTAAACCTTATCATTTAGAGGAAGGTGAAATGTCTCAATCTGTAACAGAACGGACTCGAATCAAAAGTGACCGTTACGAATCTGGTGTAATTCCTTACGCTAAAATGGGTTACTGGGATGCTGCATATGCAGTAAAAACTACTGATGTTCTTGCATTATTCCGTATTACACCACAACCAGGTGTAGATCCAGTAGAAGCTGCTGCTGCCGTAGCTGGTGAATCTTCTACAGCAACATGGACAGTTGTATGGACTGATTTATTAACAGCTTGTGACCGTTACCGTGCTAAAGCTTACCGTGTAGATCCAGTTCCAAATACAACAGATCAATTCTTTGCTTTCATCGCATACGAATGTGATTTATTCGAAGAAGGTTCATTAGCTAACTTAACAGCGTCTATCATCGGTAACGTATTTGGTTTCAAAGCCGTATCTGCTTTACGTTTAGAAGATATGCGTATTCCTCACTCTTACTTAAAAACATTCCAAGGTCCAGCGACAGGTATCATTGTAGAGCGTGAGCGTTTAAACAAATACGGTACACCATTATTAGGTGCAACAGTAAAACCTAAATTAGGTTTATCTGGTAAAAACTATGGTCGTGTAGTATATGAAGGTTTAAAAGGTGGTTTAGACTTTTTAAAAGATGACGAAAACATTAACTCTCAACCATTTATGCGTTGGAGAGAACGTTTCTTATACTGTATGGAAGGTATTAATCGTGCTTCTGCAGCTACAGGTGAAGTTAAAGGTTCATACTTAAACATTACTGCAGGTACTATGGAAGAAGTTTACAAACGTGCTGAATATGCTAAAGCAGTAGGTTCTGTAATTGTAATGATCGACTTAGTAATGGGTTACACAGCAATTCAAAGTTCTGCTATCTGGGCTCGTGACAACGATATGCTTTTACATTTACACCGTGCGGGTAACTCTACATATGCTCGTCAAAAAAATCATGGTATTAATTTCCGTGTTATTTGTAAATGGATGCGTATGGCTGGTGTAGATCATATTCACGCTGGTACAGTTGTAGGTAAATTAGAAGGTGATCCTTTAATGATTAAAGGTTTCTACGATACTTTAACAAAAACAAACTTAGAAGTTAACTTACCATACGGTATTTTCTTCGAAATGACATGGGCTAGTTTACGTAAATGTATGCCTGTAGCATCTGGTGGTATTCACTGTGGTCAAATGCACCAATTAGTTCATTACTTAGGTGATGATGTAGTATTACAATTCGGTGGTGGTACAATCGGTCACCCTGATGGTATTCAAGCAGGTGCTACAGCTAACCGTGTTGCTTTAGAAGCAATGGTATTAGCTCGTAACGAAGGTGCTGATTACTTTAATAATCAAGTTGGTCCTCAAATTTTACGCGATGCTGCTAAAACATGTGGTCCTTTACAAACAGCTTTAGATTTATGGAAAGATATTAGTTTCAACTATACATCTACAGATACAGCTGACTTCGCTACAACACCTACAAGAAACATCTAA--------------ATGTTTCAGGTAAATTATTAGGTGCTCACGTAGCACACGCTGGCTTTATGGTATTTTGGGCTGGTGCAATGATTTTATTCGAGGTATCGCATTTTGTTCCAGAGAAACCTTTATATGAACAAGGTTTCATTTGTATGCAACATTTAGCAACTTTAGGTTATGGTATTGGTCCAGGTGGTGAAATTACTACAACTGTACCATATTTTGCTGTTGGTGTAATTCATTTAATTTCATCAGCTGTGTTAGGTTTTGGTGGTATTTATCACTCATTACTTGGTCCAGATACATTAGAAGAATCATTCCCATTCTTTGGTTATGACTGGCGTGATAAGAATAAAATGACAACAATTTTAGGTATTCACTTATGCCTTTTAGGTGGTGGTGCTTTATTATTAGTTGCAAAAGCAATGTATATTGGTGGTGTATATGATACTTGGGCACCTGGTGGTGGAGATGTTCGTTTAATTACGACACCTACTTTAAATCCAATTGTAATCTTTGGTTACGTATTCCGTTCACCATTTGGTGGAGACGGCTGGGTTGTATCAGTTAATAACATGGAAGATCTTATTGGTGGTCATGTATGGGTTGGTGTTTTATGTATTCTTGGCGGTATCTGGCATATCTTCACTAAGCCATTTGCTTGGGCACGTCGTGCATTTGTATGGTCAGGCGAAGCTTATTTATCATATAGTTTAGCAGCTATTTCGTTAATGGGTTTAACAGCTTCATTATACGCTTGGTATAATAATACAGCTTATCCAAGTGAATTATATGGTCCAACAGGTCCAGAAGCTTCACAAGCACAAACATTTACATTCTTAGTTCGAGATCAACGTTTAGGTGCTAATGTTTCATCAGCACAAGGTCCTACTGGTTTAGGTAAATACTTAATGCGTTCACCAAGTGGTGAAATCATTTTTGGTGGTGAAACAATGCGTTTCTGGGATTTACGTGCACCGTGGGTTGAACCATTACGTGGTCCAAACGGTTTAGATATCAATAAAATTAAAAATGATATTCAGCCTTGGCAAGAACGTCGTGCTGCAGAATATATGACACACGCTCCATTAGGTTCACTTAACTCAGTAGGTGGTGTAGCAACAGAAATTAACTCAGTTAACTATGTATCACCTCGTTCATGG
	Stenopterobia_curvula            ---CAGTAGTCATACGCTCGTCTCAAAGACTAAGCCATGCACGTCTAASTATAAATA-TATTACTTTGAAACTGCGAATGGCTCATTATATCAGTTATAGTTTATTTGATAGTCCCTT-ACTACTTGG-ATAACCGTA------------------------------------------------------------------------------------------GTAATTCTAGAGCTAATACATGCGTCAAAACCCATCTA---------GGGTTGTATTTATTAGATTGAAACCAACCCC--TTCGGGGTGATGTGGTGATTCATAATAAGGTTGCGAATCGCAGGTTC-T--GCCGGCGATGGATCATTCAAGTTTCTGCCCTATCAGCTTTGGACGGTAAGGTA------------------------------------------------------------------------------------------TTGGCTTACCGTGGCTTTAACGGGTAACGGGGAATTAGGGTTCGATTCCGGAGAGGGAGCCTGAGAGATGGCTACCACATCCAAGGAAGGCAGCAGGCGCGTAAATTACCCAATCTTGAAACAAGGAGGTAGTGACAATAAATAACGATGCTGGGCC-TCTCGAGGTCTGGCAATTGGAATGAGAACAATTTAAATCTCTTATCGAGTATCAATTGGAGGGCAAGTCTGGT----------------------------------------------------------------------------------------------------GCCAGCAGCCGCGGTAAT--------------------------------------------------------------------------------------TCCAGCTCCAATAGCGTA----------------------------------------------------------------------------------------------------------------------------------------------------------------------------------------------------------------------------------------------------------------------------------------------------------------------------------------------------------------------------------------------------------------------------------------------------------TATTAAAGTTGTTGCAGTTAAAAAGCTCGTAGTTGGACTTGTGCTCGTCTCTGGCTGT--CCAA-------ATTTTT-GGTACGTGTTGGAGCGTGCATCTTTGGGTGGAACCTCTGTGGCATTAGGTTGTCGTAGAGGGGAGGCTCATCGTTTACTGTGAAAAAATTAGAGTGTTCAAAGCAAGCTTAGGCTGTTGAATATATTAGCATGGAATAATAAGATAGGACCTAGGTACTATTTTGTTGGTTTGCGCACCTGGGTAATGATTAACAGGGACAGTTGGGGGTATTCGTATTCCAATGTCAGAGGTGAAATTCTTGGATTTTTGGAAGACGAACGACTGCGAAAGCATTTAC-CAAGG------------------------------------------------------------------------------------------ATGTTTTCATTAATCAAGAACGAAAGTTAGGGGATCGAAGATGATTAGATACCATCGTAGTCTTAACCAT--------------------------------------------------------------------------------------AAACTATGCCAACAAGGGATTGGCGGGGTCTTCGT-TACGTCTCCGTCAGCACCTTATGAGAAATC-ACAAGTTTTTGGGTTCCGGGGGGAGTATGGTCGCAAGGCTG------------------------------------------------------------------------------------------AAACTTAAAGAAATTGACGGAAGGGCACCACCAGGAGTGGAGCCTGCGGCTTAATTTGACTCAACACGGGGAAACTTACCAGGTCCAGACATAGTGAGGATTGACAGATTGAGAGCTCTTTCTTGATTCTATGGGTGGTGGT-------------------------------------------------------------------------------------GCATGGCCGTTCTTAGTTGGTGGA-TTGATTTGTCTGGT---------------------------------------------------------------------------------------TAATTCCGTTAACGAACGAGACCCCTGCCTGCTAAATAGTCTGGCGAGTGATTTT--CACTGGCCCT-GGCTTCTTAGAGGGACGTGCATTCGACTAGTTGCAGGAAGATAGGGGCAATAACAGGT-----------------------------------------------------------------------------------------CCGTGATGCCCTTAGATGTTCTGGGCCGCACGCGCGCTACACTGATGTATTCAACGAG----TTTTCCTTGGCCGAGAGGCCTGGGTAATCTTTGAAACGTGCATCGTGATAGGGATAGATTATTGCAATTATTAATCTTGAACGAGGAATTCCTAGTAAACGCAGATCATCAATCTGCATTGATTACGTCCCTGCCCTTTGTACACACCGCCCGTCG----------------------------------------------------------------------------------------------CACCTACCGATTGGATGGTCCGGTGAAGCCTCGGGATTGTGGCTGTAGCCTTTAC--TGGTTGCGGTTGCGAGAACTTGTCTAAACCTTATCATCTAGAGGAAGGTGAA--------ATCTGTGTCAGAACGGACTCGAATTAAAAGTGACCGTTACGAATCTGGTGTAATCCCTTACGCTAAAATGGGTTACTGGGATGCTTCATATGCAGTAAAAAATACTGACGTTCTTGCTTTATTCCGTATTACACCACAACCAGGTGTAGACCCAGTAGAAGCTGCAGCAGCAGTAGCTGGTGAATCTTCTACTGCAACATGGACAGTTGTATGGACTGATTTATTAACAGCTTGTGACCGTTACCGTGCTAAAGCTTACCGTGTAGATCCAGTTCCAAATACTGCAGATCAATATTTCGCATTCATCGCTTACGAATGTGATTTATTCGAAGAAGGTTCTTTAGCTAACTTAACAGCTTCTATTATTGGTAACGTATTCGGTTTCAAAGCTGTATCTGCGTTACGTTTAGAAGATATGCGTATTCCTCATTCTTACTTAAAAACATTCCAAGGTCCAGCAACTGGTGTTGTTGTGGAACGTGAGCGTTTAAACAAATACGGTACTCCATTATTAGGTGCTACAGTAAAACCAAAATTAGGTTTATCTGGTAAAAACTATGGTCGCGTAGTATACGAAGGTTTAAAAGGTGGTTTAGACTTCTTAAAAGATGACGAAAACATTAACTCACAACCATTTATGCGTTGGAGAGAACGTTTCTTATATTGTATGGAAGGTATTAACCGTGCATCTTCAGCAACTGGTGAAGTAAAAGGTTCTTACTTAAACATCACTGCAGGTACAATGGAAGAAGTTTACAAACGTGCTCAATATGCTAAAGCAGTTGGTTCTGTAATCGTGATGATTGACTTAGTTATGGGTTACACAGCTATTCAATCAATTGCATACTGGGCTCGTGAAAACGATATGCTTTTACACTTACACCGTGCAGGTAACTCTACATATGCGCGTCAAAAAAATCATGGTATTAACTTCCGTGTAATCTGTAAATGGATGCGTATGTCAGGTGTAGATCACATCCACGCTGGTACAGTTGTAGGTAAATTAGAAGGTGATCCTTTAATGATTAGAGGTTTCTACGATACTTTATTATTAACACATTTAGATGTTAATTTACCATACGGTATCTTCTTCGAAATGACATGGGCAAGTTTACGTAAATGTATGCCTGTAGCTTCAGGTGGTATTCACTGTGGTCAAATGCACCAATTAGTTCACTATTTAGGTGATGATGTAGTATTACAATTCGGTGGTGGTACAATCGGTCACCCTGATGGTATTCAAGCAGGTGCTACAGCTAACCGTGTTGCATTAGAAGCAATGGTATTAGCTCGTAACGAAGGTGCTGACTACTTCAATAACCAAGTTGGTCCTCAAATTTTACGTGAGGCAGCTAAAACATGTGGTCCGTTACAAACAGCTTTAGATTTATGGAAAGATATCAGCTTCAACTACACATCTACAGATACAGCTGATTTCGCTACAACACCTACAGCAAACGTATAATGCTCGTTTGATTAATGTTTCAGGTAAATTATTAGGTGCTCACGTAGCACACGCTGGCTTAATGGTATTTTGGGCTGGTGCTATGATTTTATTTGAAGTATCACACTTTGTACCAGAAAAACCTTTATATGAACAAGGTTTTATCTGTATGCAACATTTAGCTACATTAGGCTACGGTGTTGGACCAGGTGGTGAAATTACTTCAACAGTACCATATTTTGCTGTTGGTGTTATTCACTTAATTTCATCTGCTGTATTAGGTTTTGGTGGTATCTATCACTCAGTATTAGGTCCAGACACATTAGAAGAATCATTCCCATTCTTTGGTTATGACTGGCGTGATAAAAACAAAATGACAACAATTTTAGGAATTCACTTAGTTTTATTAGGTGTTGGTTCTTTATTACTTGTTGCTAAAGCAATGTATATTGGTGGTGTTTACGATACATGGGCGCCAGGTGGTGGAGATGTTCGATTAATTACAACTCCTACTTTAAATCCAATTGTAATCTTTGGTTACGTATTCCGTTCACCGTTTGGTGGAGACGGATGGGTTGTGGCAGTAAACAACATGGAAGATATCGTTGGTGGTCATGTTTGGATTGGTGTATTATGCATCATTGGTGGTTTCTGGCATATCTTTACAAAACCATTTGCTTGGGTACGTCGTGCCTTTGTTTGGTCAGGTGAAGCATACTTATCATACAGTTTAGGAGCACTTGCAGTTATGGGTTTCACAGCTGCTTTATACGCATGGTATAACAATACAGCTTACCCAAGTGAATTCTATGGTCCAACTGGTCCAGAAGCATCACAAGCACAAGCATTTACATTCTTAGTTCGAGATCAACGTTTAGGTGCAAATGTTTCATCTGCACAAGGTCCAACTGGTTTAGGTAAATATTTAATGCGTTCACCAAGTGGTGAAATCATTTTTGGTGGTGAAACAATGCGTTTCTGGGATTTACGTGCACCATGGGTTGAACCGTTACGTGGTCCAAATGGTTTAGACATTAATAAAATTAAGAATGATATTCAACCTTGGCAAGAGCGTCGTGCTGCAGAATATATGACACATGCTCCATTAGGTTCACTTAACTCAGTAGGTGGTGTTGCTACAGAAATTAACTCAGTTAACTATGTATCACCGCGTTCTTGG
	Surirella_minuta                 TGCCAGTAGTCATACGCTCGTCTCAAAGACTAAGCCATGCACGTCTAAGTATAAATC-CTTTACTTTAAAACTGCGAATGGCTCATTATATCAGTTATAATTCAAATGATAATCCCTT-ACTACTTGG-ATAACCGTA------------------------------------------------------------------------------------------GTAATTCTAGAGCTAATACATGCACAAACACCCTTTT----------GGGTGGTATTTATTAGAGTGAAACCAACCC--TTTCGGGGTGATGTGGTGATTCATAATAAGCAAACGGATCGCATGGCT-T-GC-CGGCGACGGATCATTCAAGTTTCTGCCCTATCAGCTTTGGACGGTAAGGTA------------------------------------------------------------------------------------------TTGGCTTACCGTGGCTTTAACGGGTAACGGGGAATTAGGGTTCGGTTCCGGAGAGGGAGCCTGAGAGACGGCTACCACATCCAAGGAAGGCAGCAGGCGCGTAAATTACCCAATCTTGAAACAAGGAGGTAGTGACAATAAATAACAATGCCGGGCC-TTTCTAGGTCTGGCAATTGGAATGAGAACTATTTAAATCCCATATCGAGGATCAATTGGAGGGCAAGTCTGGT----------------------------------------------------------------------------------------------------GCCAGCAGCCGCGGTAAT--------------------------------------------------------------------------------------TCCAGCTCCAATAGCGTA----------------------------------------------------------------------------------------------------------------------------------------------------------------------------------------------------------------------------------------------------------------------------------------------------------------------------------------------------------------------------------------------------------------------------------------------------------TATTAAAGTTGTTGCAGTTAAAAAGCTCGTAGTTGGACATGTGCATGTCTCTAGCTGTC-CATA------TTGC-TT-GGTACGGTCTAGGGGGTGCATCCTTGGGTGGAATCTGCGTGGCATTAGGTTGTCGTGCAGAAGATGCTCATCGTTTACTGTGAAAAAATTAGAGTGTTCAAAGCAGGCTTACGCCGTTGAATATATTAGCATGGAATAATAAGATAGGACTTTTGTGCTATTTTGTTGGTTTGCGCACTGAGGTAATGATTAACAGGGACAGTTGGGGGTATTCGTATTCCATTGTCAGAGGTGAAATTCTTGGATTTCTGGAAGACGAACTACTGCGAAAGCATTTAC-CAAGG------------------------------------------------------------------------------------------ATGTTTTCATTAATCAAGAACGAAAGTTAGGGGATCGAAGATGATTAGATACCATCGTAGTCTTAACCAT--------------------------------------------------------------------------------------AAACTATGCCAACAAGGGATCGGCGGGGCTTTCGT-TACGACTCCGTCGGCACCTTATGAGAAATC-AAAAGTTTTTGGGTTCCGGGGGGAGTATGGTCGCAAGGCTG------------------------------------------------------------------------------------------AAACTTAAAGAAATTGACGGAAGGGCACCACCAGGAGTGGAGCCTGCGGCTTAATTTGACTCAACACGGGAAAACTTACCAGGTCCAGACATAGTGAGGATTGACAGATTGAGGGCTCTTTCTTGATTCTATGGGTGGTGGT-------------------------------------------------------------------------------------GCATGGCCGTTCTTAGTTGGTGGA-GTGATTTGTCTGGT---------------------------------------------------------------------------------------TAATTCCGTTAACGAACGAGACCCCTGCCTGCTAAATAGTTTGGTTAGTGATCTC--CACTAGCCAT-GGCTTCTTAGAGGGACGTGCATTCGACTAGTTGCAGGAAGATAGGGGCGATAACAGGT-----------------------------------------------------------------------------------------CTGTGATGCCCTTAGATGTTCTGGGCCGCACGCGCGCTACACTGATGCATTCAACGAG---TTT-TCCTTGGCCGAGAGACCTGGGCAATCTTCTGAACGTGCATCGTGATAGGGATAGATTATTGTAATTATTAATCTTGAACGAGGAATTCCTAGTAAACGCAGATCATCAATCTGCATTGATTACGTCCCTGCCCTTTGTACACACCGCCCGTCG----------------------------------------------------------------------------------------------CACCTACCGATTGGATGGTCCGGTGAAGCCTCGAGATTGTGATTGTTGCCTTTAT--TGGTATCCGTTGCAAGAACTTGTCTAAACCTTATCATCTAGAGGAAGGTGAAATGTCTCAATCTGTATCAGAACGGACTCGAATTAAAAGTGACCGTTACGAATCTGGTGTAATCCCTTACGCTAAAATGGGTTACTGGGATGCTTCATACGCAGTAAAAAGTACTGACGTTTTAGCTTTATTCCGTATTACACCACAACCAGGTGTAGATCCAGTAGAAGCTGCAGCAGCTGTAGCTGGTGAATCTTCAACTGCAACATGGACAGTTGTATGGACTGATTTATTAACAGCTTGTGACCGTTACCGTGCTAAAGCTTACCGTGTAGATCCAGTTCCAAATACAACTGATCAATACTTTGCATTCGTTGCTTACGAATGTGATTTATTCGAAGAAGGTTCTTTAGCTAACTTAACAGCTTCTATTATTGGTAACGTATTTGGTTTTAAAGCTATCTCTGCGTTACGTTTAGAAGATATGCGTATTCCTCACTCTTATTTAAAAACATTCCAAGGTCCAGCGACTGGTGTTGTTGTAGAACGTGAACGTTTAAACAAATATGGTACTCCATTATTAGGTGCTACAGTAAAACCAAAATTAGGTTTATCTGGTAAAAACTATGGTCGTGTAGTATATGAAGGTTTAAAAGGTGGTTTAGACTTCTTAAAAGATGATGAAAACATTAACTCACAACCATTTATGCGTTGGAGAGAGCGTTTCTTATACTGTATGGAAGGTATCAACCGTGCATCTTCAGCTACTGGTGAAACAAAAGGTTCTTACTTAAACATCACTGCAGGCACAATGGAAGAAGTTTACAAACGTGCTGAGTACGCTAAAGCAGTAGGTTCTATCATTGTTATGATCGACTTAGTTATGGGTTATACAGCGATTCAATCAATTGCTTACTGGGCTCGTGAAAATGATATGCTTTTACACTTACACCGTGCAGGTAACTCTACATATGCACGTCAAAAAAATCATGGTATTAACTTCCGTGTTATTTGTAAATGGATGCGTATGTCAGGTGTAGATCATATCCACGCTGGTACAGTTGTAGGTAAATTAGAAGGTGATCCTTTAATGATTAAAGGTTTCTACGATACTTTATTATTAACACACTTAGATGTTAATTTACCATACGGTATCTTCTTCGAAATGACATGGGCAAGTTTACGTAAATGTATGCCTGTAGCTTCAGGTGGTATCCACTGTGGTCAAATGCACCAATTAGTTCACTATTTAGGTGATGACGTAATTTTACAATTCGGTGGTGGTACAATTGGTCACCCTGATGGTATTCAAGCAGGTGCTACAGCTAACCGTGTTGCTTTAGAAGCAATGGTATTAGCTCGTAATGAAGGTGCTGACTACTTCAACAACCAAGTTGGTCCTCAAATTTTACGTGAGGCTGCTAAAACATGTGGTCCTTTACAAACAGCTTTAGACTTATGGAAAGATATCAGCTTCAACTACACATCTACAGATACAGCTGATTTCGCTACAACACCTACAGCAAACGTATAA----------------------------------GGTGCTCACGTAGCACACGCTGGCTTTATGGTATTTTGGGCTGGTGCAATGATTTTATTTGAAGTATCTCACTTTGTACCAGAAAAACCTTTATACGAACAAGGTTTTATCTGTATGCAACATTTAGCAACATTAGGATATGGTATTGGACCAGGTGGTGAAATTACTTCAACAGTACCATACTTTGCTGTTGGTGTTATTCACTTAATTTCATCTGCTGTATTAGGTTTTGGTGGTATTTATCACTCACTATTAGGTCCAGATACATTAGAAGAATCATTCCCATTCTTTGGTTATGATTGGCGTGATAAAAACAAAATGACAACAATTTTAGGAATCCACTTAGTACTATTAGGGGTTGGTTCTTTATTATTTGTTGCTAAAGCAATGTACTTAGGTGGTGTTTATGACACATGGGCACCAGGTGGTGGAGATGTTCGTTTCATCACAACTCCTACATTAAATCCAATCGTAATTTTTGGTTACGTATTCCGTTCACCATTTGGTGGCGACGGTTGGGTTGTAGCAGTAAACAACATGGAAGATATTGTTGGTGGCCACGTATGGATTGGTGTATTATGCATCATCGGTGGTTTCTGGCATATTTTCACAAAACCATTTGCTTGGGCACGTCGTGCATTTGTTTGGTCAGGTGAAGCTTACTTATCATACAGTTTAGCAGCTATTTCTCTTATGGGTTTCACAGCTGCCTTATACGCTTGGTATAATAACACAGCTTACCCAAGTGAATTATATGGTCCAACTGGTCCAGAAGCATCTCAATCACAAGCATTTACATTCTTAGTTCGAGATCAACGTTTAGGTGCAAATGTATCATCTGCACAAGGTCCAACTGGTTTAGGTAAATACTTAATGCGTTCACCAAGTGGTGAAATCATTTTTGGTGGTGAAACAATGCGTTTCTGGGATTTACGTGCACCATGGGTAGAACCATTACGTGGTCCAAATGGTTTAGATATCAACAAAATTAAAAATGATATCCAACCTTGGCAAGAACGTCGTGCTGCAGAATACATGACACATGCTCCGTTAGGTTCACTTAACTCAGTAGGTGGTGTTGCTACAGAAATTAACTCAGTTAACTATGTATCACCACGTTCTTGG
	Surirella_splendida              TGCCAGTAGTCATACGCTTGTCTCAAAGACTAAGCCATGCACGTCTAAGTATAAATA-CTTTACTTTGAAACTGCGAATGGCTCATTATATCAGTTATAGTTTATTTGATAGTCCCTT-ACTACTTGG-ATAACCGTA------------------------------------------------------------------------------------------GTAATTCTAGAGCTAATACATGCGTTGACACCCGTCTA---------GGGTGGTATTTATTAGATAGAAACCAACCCC--TTCGGGGTGATGTGGTGATTCATAATAAGTTTGCGAATTGCTGGTTA-A-TTCTGGCAATGGATCATTCAAGTTTCTGCCCTATCAGCTTTGGACGGTAAGGTA------------------------------------------------------------------------------------------TTGGCTTACCGTGGCTTTAACGGGTAACGGGGAATTAGGGTTCGATTCCGGAGAGGGAGCCTGAGAGATGGCTACCACATCCAAGGAAGGCAGCAGGCGCGTAAATTACCCAATCTTGGAACAAGGAGGTAGTGACAATAAATAACAATGCCGGGCC-TGTACAGGTCAGGCAATTGGAATGAGAACAATTTAACTCTCTTATCAAGTATCAATTGGAGGGCAAGTCTGGT----------------------------------------------------------------------------------------------------GCCAGCAGCCGCGGTAAT--------------------------------------------------------------------------------------TCCAGCTCCAATAGCGTA----------------------------------------------------------------------------------------------------------------------------------------------------------------------------------------------------------------------------------------------------------------------------------------------------------------------------------------------------------------------------------------------------------------------------------------------------------TATTAAAGTTGTTGCAGTTAAAAAGCTCGTAGTTGGATCTGTGCTTTTTATAGATGTCCACA---------TCTTGT-GGTATGTTTTATATTGAGCATCCTTGGGTGGAGTCTGTGTGGCATTAGGTTGTCGTGCAGTCGAGGCCCATCGTTTACTGTGAGAAAATTAGAGTGTTCAAAGCAGGCCTTGGCCATTGAATATATTAGCATGGAATAATAAAATAGGACCTAGGTACTATTTTGTTGGTTTGTGCATCTAGGTAATGATTAACAGGGATAGTTGGGGGTATTTGTATTCCAATGTCAGAGGTGAAATTCTTGGATTTCTGGAAGACAAACTACTGCGAAAGCATTTAC-CAAGG------------------------------------------------------------------------------------------ATGTTTTCATTAATCAAGAACGAAAGTTAGGGGATCGAAGATGATTAGATACCATCGTAGTCTTAACCAT--------------------------------------------------------------------------------------AAACTATGCCAACAAGGGATTGGCGGGGTCTTCGT-TACGTCTCCGTCAGCACCTTATGAGAAATC-ACAAGTTTTTGGGTTCCGGGGGGAGTATGGTCGCAAGGCTG------------------------------------------------------------------------------------------AAACTTAAAGAAATTGACGGAAGGGCACCACCAGGAGTGGAGCCTGCGGCTTAATTTGACTCAACACGGGGAAACTTACCAGGTCCAGACATAGTGAGGATTGACAGATTGAGAGCTCTTTCTTGATTCTATGGGTGGTGGT-------------------------------------------------------------------------------------GCATGGCCGTTCTTAGTTGGTGGA-CTGATTTGTCTGGT---------------------------------------------------------------------------------------TAATTCCGTTAACGAACGAGACCCCTGCCTGCTAAATAGCCTTACGAGTGATCTT--CACTGGTGTA-GGCTTCTTAGAGGGACGTGCACTCGACTAGTTGCAGGAAGATAGGGGCAATAACAGGT-----------------------------------------------------------------------------------------CTGTGATGCCCTTAGATGTTCTGGGCCGCACGCGCGCTACACTGATGTATTCAACAAG---TTG-ACCTTGTCCGAGAGGGCTGGGTAATCTTTTGAACCTGCATCGTGATAGGGATAGATTCTTGCAATTATTAATCTTGAACGAGGAATTCCTAGTAAATGCAGATCATCAGTCTGCGTTGATTACGTCCCTGCCCTTTGTACACACCGCCCGTCG----------------------------------------------------------------------------------------------CACCTACCGATTGGATGGTCCGGTGAAGCCTCGAGATTGTGACAGTTGCCCTCAC--GGGTGACGGTTGCAAGAACTTGTCTAAACCTTATCATCTAGAGGAAGGTGAAATGTCTCAATCTGTATCAGAACGGACTCGAATCAAAAGTGACCGTTACGAATCTGGTGTAATCCCTTACGCTAAAATGGGTTACTGGGATGCTTCATATGCAGTAAAAAATACTGACGTTCTTGCTTTATTCCGTATTACACCACAACCAGGTGTAGATCCAGTAGAAGCTGCAGCAGCTGTAGCAGGTGAATCTTCTACTGCAACATGGACAGTTGTATGGACTGATTTATTAACAGCTTGTGACCGTTACCGTGCTAAAGCTTACCGTGTAGATCCAGTTCCAAATACTGCTGATCAATACTTTGCATTCATCGCTTACGAATGTGATTTATTCGAAGAAGGTTCTTTAGCTAACTTAACAGCGTCTATCATTGGTAACGTATTCGGTTTTAAAGCTGTATCTGCTTTACGTTTAGAAGATATGCGTATTCCTCACTCTTACTTAAAAACATTCCAAGGTCCAGCAACTGGTGTTGTTGTAGAACGTGAGCGTTTAAACAAATACGGTACTCCATTATTAGGTGCTACAGTAAAACCAAAATTAGGTTTATCTGGTAAAAACTATGGTCGTGTAGTATACGAAGGTTTAAAAGGTGGTTTAGACTTCTTAAAAGATGATGAAAACATTAACTCACAACCATTCATGCGTTGGAGAGAACGTTTCTTAAACTGTATGGAAGGTATCAACCGTGCATCTGCAGCAACTGGTGAAGTAAAAGGTTCTTACTTAAACATCACTGCAGCTACAATGGAAGAAGTTTACAAACGTGCTATTTATGCTAAATCAGTAGGTTCTGTAATCGTTATGATCGACTTAGTTATGGGTTATACAGCGATTCAATCAATTGCTTACTGGGCTCGTGAAAACGATATGCTTTTACACTTACACCGTGCAGGTAACTCTACATATGCACGTCAAAAAAATCACGGTATCAACTTCCGTGTAATCTGTAAGTGGATGCGTATGTCAGGTGTAGATCATATCCACGCTGGTACAGTTGTAGGTAAATTAGAAGGTGATCCTTTAATGATTAAAGGTTTCTACGATACTTTATTATTAACACACTTAGATGTTAACTTACCATACGGTATCTTCTTCGAAATGACATGGGCAAGTTTACGTAAATGTATGCCTGTAGCTTCAGGTGGTATCCACTGTGGTCAAATGCACCAATTAGTTCACTACTTAGGTGATGATGTAGTATTACAATTCGGTGGTGGTACAATTGGTCACCCTGATGGTATTCAAGCAGGTGCTACAGCTAACCGTGTTGCATTAGAAGCAATGGTATTAGCTCGTAACGAAGGTGCTGATTACTTCAACAACCAAGTTGGTCCTCTAATTTTACGTGAGGCAGCTAAAACATGTGGTCCTTTACAAACAGCTTTAGACTTATGGAAAGATATCAGCTTCAACTACACATCTACAGATACAGCTGATTTCGCTACAACACCTACAGCAAACGTTTAA------------CAATGTTTCAGGTAAATTATTAGGTGCTCACGTAGCACATGCTGGTTTAATGGTATTTTGGGCTGGCGCGATGATTTTATTTGAAGTATCACACTTTGTACCAGAAAAACCTTTATATGAACAAGGTTTTATCTGTATGCAACATTTAGCATCGTTAGGTTATGGTATTGGACCAGGTGGTGAAATTACTACAACAGTGCCATATTTTGCTGTTGGTGTTATTCACTTAATTTCATCTGCTGTACTAGGTTTTGGTGGTATCTATCACTCATTATTAGGTCCAGACACATTAGAAGAATCATTCCCATTCTTTGGTTATGACTGGCGTGATAAAAACAAAATGACAACAATTTTAGGAATTCACTTAATATTATTAGGTGCTGGTTCTTTATTATTTGTTGCTAAAGCAATGTATATTGGTGGTGTTTATGACACATGGGCACCAGGTGGTGGAGATGTTCGATTAATTACAACTCCTACTTTAAATCCAATTGTAATCTTTGGTTACGTATTCCGTTCACCATTTGGTGGAGACGGATGGGTTGTGTCAGTAAACAACATGGAAGATATTGTTGGTGGTCACGTTTGGATTGGTGTATTATGCATCATCGGTGGTTTCTGGCATATCTTTACAAAACCATTTGCTTGGGCACGTCGTGCATTTGTTTGGTCAGGTGAAGCATACTTATCATACAGTTTAGCAGCAATTTCACTTATGGGTTTAACAGCTTCTTTATACGCATGGTATAACAATACAGCTTATCCAAGTGAATTATATGGTCCAACTGGTCCAGAAGCATCACAAGCGCAAGCATTTACATTTTTAGTTCGAGATCAACGTTTAGGTGCAAATGTTTCATCTGCACAAGGTCCTACTGGTTTAGGTAAGTACTTAATGCGTTCACCAAGTGGTGAAATTATTTTTGGTGGTGAAACAATGCGTTTCTGGGATTTACGTGCACCATGGGTTGAACCATTACGTGGTCCAAATGGTTTAGACATTAATAAAATTAAGAATGATATTCAACCTTGGCAAGAGCGTCGTGCTGCAGAATATATGACACACGCTCCATTAGGTTCACTTAACTCAGTAGGTGGTGTTGCTACAGAAATTAACTCAGTTAACTACGTATCACCACGTTCTTGG
	Cymatopleura_elliptica           TGCCAGTAGTCATACGCTCGTCTCAAAGACTAAGCCATGCACGTCTAAGTATAAATT-TTCTACTTTGAAACTGCGAATGGCTCATTATATCAGTTATAGTTTATTTGATAATCGCTT-ACTACTTGG-ATAACCGTA------------------------------------------------------------------------------------------GTAATTCTAGAGCTAATACATGCGCAGACACCTGTTTC---------AGGTGGTATTTATTAGATGGAAACCAACCCC--TTCGGGGTGATGTGGTGATTCATATTAAGCATGTGGATCGCACGGCT-T-GTCCGGCGACAGATTTTTCAAGTTTCTGCCCTATCAGCTTTGGACGGTAAGGTA------------------------------------------------------------------------------------------TTGGCTTACCGTGGCTTTAACGGGTAACGGGGAATTAGGGTTCGATTCCGGAGAGGGAGCCTGAGAGATGGCTACCACATCCAAGGAAGGCAGCAGGCGCGTAAATTACCCAATCTTGAAACAAGGAGGTAGTGACAATAAATAACAATGCCGGGCC-TTTGTAGGTCTGACAATTGGAATGAGACCAAACTAAATCCCTCATCAAGGATCAATTGGAGGGCAAGTCTGGT----------------------------------------------------------------------------------------------------GCCAGCAGCCGCGGTAAT--------------------------------------------------------------------------------------TCCAGCTCCAATAGCGTA----------------------------------------------------------------------------------------------------------------------------------------------------------------------------------------------------------------------------------------------------------------------------------------------------------------------------------------------------------------------------------------------------------------------------------------------------------TATTAAAGTTGTTGCAGTTAAAAAGCTCGTAGTTGGACTTGTGCATGTCCCTGTATGTC-CATA------TTG-TTT-GGTGCCTTCAAGGGCGTGCATCCTTGGGTGAAACCTGTGTGGCATTAGGTTGTCGTGTAGGGAATGCTCATCGTTTACTGTGAAAAAATTAGAGTGTTCAAAGCAGGCTTATGCCGTTGAATACATTAGCATGGAATAATAAGATAGAACCTTGGTACTATTTTGTTGGTTTGCGAACTGGGGTAATGATTAACAGGAACAATTGGGGGTATTCGTATTCCATTGTCAGAGGTGAAATTCTTGGATTTTTGGAAGACGAACTACTGCGAAAGCATTTAC-CAAGG------------------------------------------------------------------------------------------ATGTTTTCATTAATCAAGAACGAAAGTTAGGGGATCGAAGATGATTAGATACCATCGTAGTCTTAACCAT--------------------------------------------------------------------------------------AAACTATGCCAACAAGGGATTGGTGGGGCTTTCGT-TACGTCTCTGTCAGCACCTTATGAGAAATC-ATAAGTTTTTGGGTTCCGGGGGGAGTATGGTCGCAAGGCTG------------------------------------------------------------------------------------------AAACTTAAAGAAATTGACGGAAGGGCACCACCAGGAGTGGAGCCTGCGGCTTAATTTGACTCAACACGGGAAAACTTACCAGGTCCAGACATGGTGAGGATTGACAGATTGAGAGTTCTTTCTTGATTCTATGGGTGGTGGT-------------------------------------------------------------------------------------GCATGGCCGTTCTTAGTTGGTGGA-GTGATTTGTCTGGT---------------------------------------------------------------------------------------TAATTCCGTTAACGAACGAGACCCCTGCCTGCTAAATAGTATGGTGAGTGATCTA--CACTAACCAT-GGCTTCTTAGAGGGACGTGCATTCAACTAGTTGCAGGAGGATAGGGGCAATAACAGGT-----------------------------------------------------------------------------------------CTGTGATGCCCTTAGATGTTCTGGGCCGCACGCGCGCTACACTGATGCATTCAACGAG----TG-ACCTTGGCTGGGAGGCCTGGATAATCTTTTGAACGTGCATCGTGATAGGGATAGATTATTGCAATTATTAATCTTGAACGAGGAATTCCTAGTAAACGCAGATCATCAACCTGCATTGATTACGTCCCTGCCCTTTGTACACACCGCCCGTCG----------------------------------------------------------------------------------------------CACCTACCGATTGGATGGTCCGGTGAAGCCTCGAGATTGTGACTGTTGCCTTTGC--TGGTGTCGGCTGCAAGAACTTGTCTAAACCTTATCATCTAGAGGAAGGTGAA-----TCAATCTGTATCAGAACGGACTCGAATCAAAAGTGACCGTTACGAATCTGGTGTAATCCCTTACGCTAAAATGGGTTACTGGGATGCTTCATACGCAGTAAAAAGTACTGACGTTTTAGCTTTATTCCGTATTACACCACAACCAGGTGTAGATCCAGTAGAAGCTGCAGCAGCTGTAGCAGGTGAATCTTCTACTGCAACATGGACAGTTGTATGGACTGATTTATTAACAGCTTGTGACCGTTACCGTGCTAAAGCTTACCGTGTAGATCCAGTTCCAAATACAACTGATCAATACTTCGCATTCATCGCTTACGAATGTGATTTATTCGAAGAAGGTTCTTTAGCTAACTTAACAGCTTCTATCATTGGTAACGTATTTGGTTTCAAAGCTGTAGCTGCGTTACGTTTAGAAGATATGCGTATTCCTCACTCTTACTTAAAAACATTCCAAGGTCCAGCGACTGGTGTTGTTGTAGAACGTGAGCGTTTAAACAAATACGGTACTCCATTATTAGGTGCTACAGTAAAACCAAAATTAGGTTTATCTGGTAAAAACTACGGTCGTGTAGTATACGAAGGTTTAAAAGGTGGTTTAGACTTCTTAAAAGATGATGAAAACATTAACTCACAACCATTTATGCGTTGGAGAGAGCGTTTCTTATACTGTATGGAAGGTATCAACCGTGCATCTTCAGCTACTGGTGAAACTAAAGGTTCTTACTTAAACATCACTGCAGGCACAATGGAAGAAGTTTACAAACGTGCTGAGTACGCTAAAGCAGTAGGTTCTGTAATCGTTATGATCGATTTAGTTATGGGTTACACAGCTATTCAATCAATCGCTTACTGGGCTCGTGATAACGATATGCTTTTACACTTACACCGTGCTGGTAACTCTACATATGCACGTCAAAAAAATCATGGTATTAACTTCCGTGTTATTTGTAAATGGATGCGTATGTCAGGTGTAGATCATATCCACGCTGGTACAGTTGTAGGTAAATTAGAAGGTGATCCTTTAATGATTAGAGGTTTCTACGATACTTTATTATTAACACACTTAGATGTTAACTTACCATACGGTATCTTCTTCGAAATGACATGGGCAAGTTTACGTAAATGTATGCCTGTAGCTTCAGGTGGTATCCACTGTGGTCAAATGCACCAATTAGTTCACTACTTAGGTGATGACGTAGTATTACAATTCGGTGGTGGTACAATTGGTCACCCTGATGGTATTCAAGCAGGTGCTACAGCTAACCGTGTTGCTTTAGAAGCAATGGTATTAGCTCGTAATGAAGGTGCTGACTACTTCAACAACCAAGTTGGTCCTCAAATTTTACGTGAGGCTGCTAAAACATGTGGGCCTTTACAAACAGCTTTAGACTTATGGAAAGATATCAGCTTCAACTACACATCTACAGATACAGCTGATTTCGCTACAACACCTACAGCAAACGTATAA--------TAATCAATGTTTCAGGTAAATTATTAGGTGCTCATGTAGCGCACGCTGGCTTAATGGTATTCTGGGCTGGTGCAATGATTTTATTTGAAGTATCTCATTTTGTACCAGAAAAACCTCTATACGAGCAAGGTTTTATCTGTATGCAACATTTAGCAACCTTAGGTTATGGTATTGGACCAGGTGGTGAAATTACTTCAACAGTACCATATTTTGCTGTTGGTGTTATTCACTTAATTTCATCTGCTGTATTAGGTTTTGGTGGTATTTACCACTCATTATTAGGTCCAGATACATTAGAAGAATCATTCCCATTCTTTGGTTATGACTGGCGTGATAAAAACAAAATGACAACAATTTTAGGAATCCACTTAGTATTATTAGGGGTTGGTTCTTTATTATTTGTTACTAAAGCAATGTACCTAGGTGGTGTTTATGACACATGGGCACCAGGTGGTGGAGATGTTCGTTTAATTACAACTCCTACTTTAAATCCAATCGTAATCTTTGGTTACGTATTCCGTTCACCATTTGGTGGTGACGGCTGGGTTGTAGCAGTAAACAACATGGAAGACATTGTTGGTGGTCATATATGGATTGGTGTATTATGTATCATTGGTGGTTTCTGGCATATTTTCACAAAACCATTCGCGTGGGCACGTCGTGCTTTTGTTTGGTCAGGTGAAGCTTACTTATCATACAGTTTAGCAGCAATTTCTCTAATGGGTTTCACAGCTGCATTATACTCTTGGTATAATAATACAGCTTATCCTAGTGAATTGTATGGTCCAACTGGTCCAGAAGCATCACAATCCCAAGCATTTACATTCTTAGTTCGAGATCAACGTTTAGGTGCAAATGTTTCATCTGCACAAGGTCCAACGGGTTTAGGTAAATACTTAATGCGTTCACCAAGTGGTGAAATCATTTTTGGTGGTGAAACAATGCGTTTCTGGGATTTACGTGCACCATGGGTAGAACCATTACGTGGTCCAAATGGTTTAGATATCAACAAAATTAAAAATGATATTCAACCTTGGCAAGAACGTCGTGCTGCAGAATACATGACACATGCTCCATTAGGTTCACTTAACTCAGTAGGTGGTGTTGCTACAGAAATTAACTCAGTTAACTATGTATCTCCACGTTCTTGG
	Diploneis_subovalis              TGCCAGTAGTCATACGCTCGTCTCAAAGATTAAGCCATGCATGTCTAAGTATAAATA-ATCTACTTTGAAACTGCGAACGGCTCATTAAATCAGTTATAATTTATTTGACAGTCCCTT-ACTAAATGG-ATAACCGTA------------------------------------------------------------------------------------------GTAATTCTAGAGCTAATACATGCATTTATACCCTTTTG---------GGGTAGTATTTATTTGATGGAAACCAACCCC--TCTGGGGTGATGTGGTGATTCATAATAAACTTGCGAATCGCACGGGA-A-AC-TGGCGATGAATCATTCAAGTTTCTGCCCTATCAGCTTTGGATGGTAGGGTA------------------------------------------------------------------------------------------TTGGCCTACCATGGCATTAACGGGTAACGGGAAATTAGGGTTTGATTCCGGAGAGGGAGCCTGCGAGACGGCTACCACATCCAAGGAAGGCAGCAGGCGCGTAAATTACCCAATCCTGATACAGGGAGGTAGTGACAATAAATAACAATGCTGGGCC-CTATTGGGTCTGGCAATTGGAATGAGAACAATTTAAACCCCTTATTGAGGATCAATTGGAGGGCAAGTCTGGT----------------------------------------------------------------------------------------------------GCCAGCAGCCGCGGTAAT--------------------------------------------------------------------------------------TCCAGCTCCAATAGCGTA----------------------------------------------------------------------------------------------------------------------------------------------------------------------------------------------------------------------------------------------------------------------------------------------------------------------------------------------------------------------------------------------------------------------------------------------------------TATTAAAATTGTTGCAGTTAAAAAGCTCGTAGTTGAATTTGTGGCTGCTCTTAACGCCTAA------------TTTT-GGTGCTTTTGGGAGAAGCCATCCTTGAGTGRAATCTGTGTGGCATTAAGTTGTCGTGCAGGGAATGCTCATCGTTTACTGTGAAAAAAATAGAGTGTTCAAAGCAGGCTTACGCCGTTGAATATATTAGCATGGAATAATAAGATAGGATCTCGGTACTATTTTGTTGGTTTGTGCATCGAGGTAATGATAAATAGGGACAGTTGGGGGTATTCGTATTCCATTGTCAGAGGTGAAATTCTTGGATTTTTGGAAGACGAACTACTGCGAAAGCATTTAC-CAAGG------------------------------------------------------------------------------------------ATGTTTTCATTAATCAAGAACGAAAGTTAGGGGATCGAAGATGATTAGATACCATCGTAGTCTTAACCAT--------------------------------------------------------------------------------------AAACTATGCCGACAAGGGATTGGCAGG-GTTTCAT-TATGTCTCTGGCAGCACCTTATGAGAAATC-ACAAGTCTTTGGGTTCCGGGGGGAGTATGGTCGCAAGGCTG------------------------------------------------------------------------------------------AAACTTAAAGAAATTGACGGAAGGGCACCACCAGGAGTGGAGCCTGCGGCTTAATTTGACTCAACACGGGAAAACTTACCAGGTCCAGACATAGTGAGGATTGACAGATTGAGAGCTCTTTCTTGATTCTATGGGTGGTGGT-------------------------------------------------------------------------------------GCATGGCCGTTCTTAGTTGGTGGA-GTGATTTGTCTGGT---------------------------------------------------------------------------------------TAATTCCGTTAACGAACGAGACCCCTGCCTGCTAAATAGTTCCGCCAGTGAGTTT--CACTAGTGTG-GGCTTCTTAGAGGGACGTGCGTTCTATTAGACGCAGGAAGATAGGGGCAATAACAGGT-----------------------------------------------------------------------------------------CCGTGATGCCCTTAGATGTTCTGGGCTGCACGCGCGCTACACTGATGCATTCAACAAG----TGTACCTTGGCCGAAAGGCCTGGGCAATCTTTTGAATGTGCATCGTGATAGGGATAGATTTTTGCAATTATTAATCTTGAACGAGGAATTCCTAGTAAACGCAGATCATCAATCTGCATTGATTACGTCCCTGCCCTTTGTACACACCGCCCGTCG----------------------------------------------------------------------------------------------CACCTACCGATTGAATGGTCCGGTGAAGCCTTGGGATTGTGACTGGTGCTTTCAC--TGGCGCTGTTCATAAGAACTTGTCTAAACCTTATCATTTAGAGGAAGGTGAAATGTCTCAATCTGTATCAGAACGGACTCGAATTAAAAGTGACCGTTACGAATCTGGTGTAATCCCTTATGCTCGTATGGGTTACTGGGATGCTTCATATGCAGTAAAAACTACTGATATTCTTGCTTTATTCCGTATTACACCACAACCAGGTGTAGATCCAGTAGAAGCTGCTGCAGCTGTTGCTGGTGAATCTTCTACAGCAACATGGACAGTTGTATGGACAGATTTATTAACAGCTTGTGATCGTTACCGTGCGAAAGCTTACCGTGTAGATCCAGTTCCAAATACAGCAGACCAATACTTCGCTTTCATCGCATACGAATGTGATTTATTCGAAGAAGGTTCTTTAGCTAACTTAACTGCATCTATCATCGGTAACGTATTCGGTTTTAAAGCAGTATCTGCTCTACGTTTAGAAGATATGCGTATTCCTCACTCTTACTTAAAAACATTCCAAGGTCCTGCTACAGGTGTTATTGTTGAACGTGAACGTTTAAACAAATACGGTGTTCCTTTATTAGGTGCTACAGTAAAACCAAAATTAGGTTTATCTGGTAAAAACTACGGTCGTGTAGTATACGAAGGTTTAAAAGGTGGTTTAGACTTCTTAAAAGATGATGAAAACATTAACTCTCAACCATTTATGCGTTGGAGAGAGCGTTTCTTATACTGTATGGAAGGTATTAACCGTGCGGCAGCTGCTACAGGTGAAGTTAAAGGTTCTTACTTAAACATGACTGCAGGTACAATGGATGAATGTATCCGTCGTGGTGAATACGCTGTTTCAGTTGGTTCAGTCATTGTTATGGTCGATTTAGTATTAGGTTACACAGCAATTCAAACTGCAGCTATCTGGGCTCGTGAAAATGATGTAGTTTTACATTTACACCGTGCAGGTAACTCTACATACGCTCGTCAAAAAAATCATGGTATTAACTTCCGTGTTATTTGTAAATGGATGCGTATGTCTGGTGTAGATCATATCCACGCTGGTACTGTTGTTGGTAAATTAGAAGGTGATCCTTTAATGATTAAAGGTTTCTACGATACTTTATTATTAACAAAATTAGAAGTTAACTTACCATACGGTATCTTCTTCGAAATGCCATGGGCTAGTTTACGTAAATGTATGCCAGTTGCATCTGGTGGTATCCACTGTGGTCAAATGTACCAATTACTTCACTACTTAGGTGATGATGTAGTATTACAATTTGGTGGTGGTACAATTGGTCACCCGGATGGTATTCAAGCAGGTGCTACAGCTAACCGTGTTGCTTTAGAATCAATGGTTTTAGCTCGTAACGAAGGTGTTGATTACTTTAACAACAATATTGGTCCACAAATTTTACGCGATGCTGCTAAAACATGTGGTCCTTTACAAACAGCTTTAGATTTATGGAAAGATATCAGCTTCAACTACACATCGACAGATACAGCTGATTTCGCCGTTACTGCTACAGCAAACGTATAATGCTCGTTTAATTAATGTTTCAGGGAAATTATTAGGTGCTCATGTAGCACATGCTGGTCTAATGGTATTTTGGGCTGGTGCAATGATTTTATTTGAAGTATCGCATTTTGTACCTGAGAAACCTTTATATGAACAAGGTTTCATTTGTATGCAACACTTAGCAACATTAGGTTATGGTGTTGGACCAGGTGGTGAAATTACTACAACTGTTCCTTACTTTGCTGTAGGTGTAATTCATTTAATTTCATCAGCGGTTTTAGGTTTTGGTGGTATTTACCATTCTTTATTAGGTCCAGATACATTAGAAGAATCATTCCCATTCTTCGGGTATGATTGGCGTGATAAAAACAAAATGACAACAATTTTAGGTATCCACCTATGTGTATTAGGTTTTGGTTCTTTATTATTAGTTGCTAAAGCAATGTATATTGGTGGTGTTTATGATACATGGGCACCTGGTGGTGGAGATGTTCGTTTCATTACTACTCCAACATTAAATCCAATTGTAATTTTTGGTTATGTATTCCGTTCTCCATTTGGTGGAGATGGCTGGGTTGTAGCTGTAAATAACATGGAAGATCTTGTTGGTGGTCACATATGGGTTGGTGTATTATGTATTGTTGGGGGTATTTGGCATATCTTTACTAAACCATTTGCATGGGCTCGTCGTGCTTTTGTTTGGTCAGGGGAAGCATATTTATCATATAGTTTAGCTGCGATTTCAATTATGGGTTTCACAGCTGCATTATACGCTTGGTATAATAACACGGCTTACCCAAGTGAATTCTATGGTCCAACAGGTCCAGAAGCTTCACAAGCACAAGCATTTACATTCTTAGTTCGAGATCAACGTTTAGGTGCAAATATTTCATCAGCACAAGGTCCGACTGGTTTAGGTAAATACTTAATGCGCTCACCAAGTGGTGAAATTATCTTTGGTGGTGAAACGATGCGTTTCTGGGATTTACGTGCACCATGGGTTGAACCATTACGTGGTCCAAATGGTTTAGATATTAACAAAATTAAAAATGATATCCAACCTTGGCAAGAACGTCGTGCAGCAGAATACATGACACATGCACCATTAGGTTCACTTAACTCTGTAGGTGG-------------------------------------------------
	Bacillaria_paxillifer            ------TAGTCATACGCTCGTCTCAAAGATTAAGCCATGCATGTCTAAGTATAAATG-TTTTACTTTGAAACTGCGAACGGCTCATTATATCAGTTATAGTTTATTTGATAGTCCCTT-ACTACTTGG-ATAACCGTA------------------------------------------------------------------------------------------GTAATTCTAGAGCTAATACATGCGTCAATACCCTTTTG---------GGGTAGTATTTATTAGATAGAAACCAACCCC--TTCGGGGTGATGTGGTGATTCATAATAAGCTTGCGGATCGCATGGCG-TAAGCCGGCGATGGATCATTCAAGTTTCTGCCCTATCAGCTTTGGATGGTAGGGTA------------------------------------------------------------------------------------------TTGGCCTACCATGGCTTTAACGGGTAACGGGAAATTAGGGTTTGATTCCGGAGAGGGAGCCTGAGAGACGGCTACCACATCCAAGGAAGGCAGCAGGCGCGTAAATTACCCAATCCTGACACAGGGAGGTAGTGACAATAAATAACAATGCCGGGCC-TTTGTAGGTCTGGCAATTGGAATGAGAACAATTTAAATCCCTTATCGAGGATCAATTGGAGGGCAAGTCTGGT----------------------------------------------------------------------------------------------------GCCAGCAGCCGCGGTAAT--------------------------------------------------------------------------------------TCCAGCTCCAATAGCGTA----------------------------------------------------------------------------------------------------------------------------------------------------------------------------------------------------------------------------------------------------------------------------------------------------------------------------------------------------------------------------------------------------------------------------------------------------------TATTAAAGTTGTTGCAGTTAAAAAGCTCGTAGTTGTATTTGTGGCAGTCTTAATCGGCGTGACAC--TTTGTGTTAT--TGCTTGGTTTGGTCG-CCATCCTTGGGTGGAAGTTGTGTGGCATTAGGTTGTCGTGCAGTGGATGCCCATCGTTTACTGTGAAAAAATTAGAGTGTTCAAAGCAGGCTTATGCCGTTGAATATATTAGCATGGAATAATAAGATAGGACCTTGGTACTATTTTGTTGGTTTGCGCACCGAGGTAATGATTAATAGGGCCAGTTGGGGGTATTCGTATTCCATTGTCAGAGGTGAAATTCTTGGATTTTTGGAAGACGAACTACTGCGAAAGCATTTAC-CAAGG------------------------------------------------------------------------------------------ATGTTTTCATTAATCAAGAACGAAAGTTAGGGGATCGAAGATGATTAGATACCATCGTAGTCTTAACCAT--------------------------------------------------------------------------------------AAACTATGCCGACAAGGGATTGGCGGAGTCT-CGT-TTTGTCTCCGTCAGCACCTTATGAGAAATC-ACAAGTCTTTGGGTTCCGGGGGGAGTATGGTCGCAAGGCTG------------------------------------------------------------------------------------------AAACTTAAAGAAATTGACGGAAGGGCACCACCAGGAGTGGAGCCTGCGGCTTAATTTGACTCAACACGGGAAAACTTACCAGGTCCAGACATAGTGAGGATTGACAGATTGAGAGCTCTTTCTTGATTCTATGGGTGGTGGT-------------------------------------------------------------------------------------GCATGGCCGTTCTTAGTTGGTGGA-GTGATTTGTCTGGT---------------------------------------------------------------------------------------TAATTTCGTTAACGAACGAGACCCCTGCCTGCTAAATAGATGAGCGAGTGAATGT-TCACTGGTTGT-ATCTTCTTAGAGGGACGTGCATTGTATTAGATGCAGGAAGATAGGGGCAATAACAGGT-----------------------------------------------------------------------------------------CTGTGATGCCCTTAGATGTCCTGGGCCGCACGCGCGCTACACTGATGCATTCAACGAG---TTGTACCTTGGCTGAGAGGCCTGGGGAATCTTTTGAACGTGCATCGTGATAGGGATAGATTATTGCAATTATTAATCTTGAACGAGGAATTCCTAGTAAACGCAGATCATCAATCTGCATTGATTACGTCCCTGCCCTTTGTACACACCGCCGTTCG----------------------------------------------------------------------------------------------CACCTAA------------------------------------------------------------------------------------------------------ATGTCTCAATCTGTATCAGAACGGACTCGAATTAAAAGTGACCGTTACGAATCTGGTGTAATCCCTTACGCTAAAATGGGTTACTGGGATGCTTCATACGCAGTAAAAACTACTGATGTTCTTGCTTTATTCCGTATTACACCACAACCAGGTGTAGATCCAGTAGAAGCTGCAGCTGCTGTTGCAGGTGAATCTTCTACAGCTACTTGGACAGTTGTATGGACTGATTTATTAACAGCTTGTGACCGTTACCGTGCTAAAGCTTACCGTGTAGATCCAGTTCCAAATACAACAGATCAATACTTCGCTTTTATCGCATACGAATGTGACTTATTTGAAGAAAGTTCTTTAGCTAACTTAACAGCATCTATTATTGGTAACGTTTTTGGATTTAAAGCAATATCTGCTTTACGTTTAGAAGATATGCGTATTCCTCATTCATATTTAAAAACATTCCAAGGTCCAGCGACAGGTGTTGTTGTAGAGCGTGAACGTTTAAACAAATATGGTGTTCCATTATTAGGTGCAACAGTAAAACCAAAATTAGGTTTATCTGGTAAAAACTATGGCCGTGTAGTATATGAAGGTTTAAAAGGTGGTTTAGACTTCTTAAAAGATGACGAAAACATTAACTCTCAACCATTCATGCGTTGGAGAGAACGTTTCTTATACTGTATGGAAGGTATTAACCGTGCTTCTGCTGCTACAGGTGAAGTTAAAGGTTCTTACTTAAATATTACAGCTGCAACTATGGAAGAAGTGTATAAACGTGCTCAATACGCTAAAGAAGTAGGTTCTGTAATTGTGATGATCGATTTAGTAATGGGTTATACAGCAATTCAAAGTATTGCTTACTGGGCTCGTGAAAACGATATGATCTTACACTTACACCGTGCAGGTAACTCTACTTACGCTCGTCAAAAGAATCATGGTATTAACTTCCGTGTTATCTGTAAATGGATGCGTATGTCTGGTGTAGATCATATCCACGCTGGTACAGTTGTAGGTAAATTAGAAGGTGATCCTTTAATGATTAAAGGTTTCTACGATACTTTACGTTTAACATCATTAGACGTTAACTTACCTTATGGTATCTTCTTTGAAATGTCATGGGCTAGTTTACGTAAATGTATGCCTGTTGCTTCTGGTGGTATTCACTGTGGTCAAATGCACCAATTAGTTCATTACTTAGGTGATGATGTAGTATTACAATTTGGTGGTGGTACAATCGGTCACCCAGATGGTATTCAAGCAGGTGCTACAGCTAACCGTGTTGCTTTAGAAGCTATGGTTTTAGCTCGTAACGAAGGTGCTGACTACTTCAACAACCAAGTTGGTCCACAAATTTTACGTGATGCTGCTAAAACATGTGGTCCTTTACAAACAGCTTTAGATTTATGGAAAGATATTAGTTTCAACTATACTTCTACAGATACAGCTGATTTCGCTTCAACACCAACAGCAAACGTATAATGCTCGTTTAATTAATGTTTCAGGTAAATTATTAGGTGCTCACGTAGCTCATGCCGGATTAATGGTATTTTGGGCTGGTGCAATGATTTTATTTGAAGTTTCTCATTTCGTACCAGAAAAACCGTTATATGAACAAGGTTTTATCTGTATGCAACACTTAGCAACATTAGGTTATGGTGTTGGACCAGGTGGTGAAATCACAACAACTGTTCCATACTTTGCGGTTGGTGTAATTCATTTAATTTCATCAGCTGTATTAGGTTTTGGTGGAATTTATCATTCATTATTAGGTCCAGATACATTAGAAGAATCATTCCCATTCTTTGGTTATGATTGGCGTGATAAAAATAAAATGACAACAATTTTAGGTATTCATTTATGTCTTTTAGGTTGCGGTGCTTTCTTATTAGTTATTAAAGCAATGTACTTAGGTGGCGTTTATGATACTTGGGCACCAGGTGGGGGAGATGTTCGTTATATTACTACTCCAACATTAAACCCGATCGTAATTTTTGGTTACGTATTCCGTTCTCCATTTGGAGGAGATGGTTGGGTTGTATCTGTTAACAATATGGAAGACGTTGTTGGTGGACATATTTGGGTTGGTATTTTATGTATTACTGGTGGTATTTGGCATATTTTCACTAAACCATTTGCTTGGGCTCGTCGTGCCTTTGTATGGTCAGGTGAAGCGTATCTTTCATATAGTTTAGCTGCTATCTCTCTTATGGGATTCACAGCTGCATTATATGCTTGGTATAATAATACTGCGTATCCAAGTGAACTATATGGTCCAACTGGTCCTGAAGCATCACAATCTCAAGCATTTACATTTTTAGTTCGAGATCAACGTTTAGGTGCAAATGTTTCATCAGCACAAGGTCCAACTGGTTTAGGTAAATACTTAATGCGTTCACCAAGTGGAGAAATTATTTTTGGTGGTGAAACAATGCGTTTCTGGGATTTACGTGCACCATGGGTTGAACCATTACGTGGTCCAAATGGTTTAGATATTAACAAAATTAAAAACGATATTCAACCTTGGCAAGAACGTCGTGCTGCAGAATACATGACACATGCTCCATTAGGTTCACTAAACTCAGTAGGTGGTGTAGCAACTGAAATTAACTCAGTTAACTATGTATCGCCTCGTTCATGG
	Berkeleya_rutilans               TGCCAGTAGTCATACGCTCGTCTCAAAGATTAAGCCATGCATGTCTAAGTATAAATC-TTTTACTTTGAAACTGCGAATGGCTCATTATATCAGTTATAGTTTATTTGATAGTCCCTT-ACTACACGG-ATAACCGTA------------------------------------------------------------------------------------------GTAATTCTAGAGCTAATACATGCGTTCATACCCTTCTG---------GGGTAGTATTTATTAGATTGAAACCAACCCC--TTCGGGGTGATGTGGTGATTCATAATAAGCTTGCGGATCGG---------CGTTGCCGATGGATCATTCAAGTTTCTGCCCTATCAGCTTTGGATGGTAGGGTA------------------------------------------------------------------------------------------TTGGCCTACCATGGCTTTAACGGGTAACGGGAAATTAGGGTTTGATTCCGGAGAGGGAGCCTGAGAGACGGCTACCACATCCAAGGAAGGCAGCAGGCGCGTAAATTACCCAATCCTGACACAGGGAGGTAGTGACAATAAATAACAATGACGGGCC--TTTTTGGTCTGTCAATTGGAATGAGAACAATTTAAACCCCTTATCGAGGATCAATTGGAGGGCAAGTCTGGT----------------------------------------------------------------------------------------------------GCCAGCAGCCGCGGTAAT--------------------------------------------------------------------------------------TCCAGCTCCAATAGCGTA----------------------------------------------------------------------------------------------------------------------------------------------------------------------------------------------------------------------------------------------------------------------------------------------------------------------------------------------------------------------------------------------------------------------------------------------------------TATTAAAGTTGTTGCAGTTAAAAAGCTCGTAGTTGGATTTGTGGCGGTTGTTGCGGTCCATT------------TTT-GGTACTGCGTCGACTG-CCATCCTTGAGTGGAACCTGCGTGGCATTAGGTTGTCGTGCAGGGGATGCTCATCGTTTACTGTGAAAAAATTAGCGCGTTCAAAGCAAGCTTATGCTGTTGAATAGATTAGCATGGAATAATGAGATAGGACCTTGGTACTATTTTGTTGGTTTGCGCACCGAGGTAATGATTAACAGGGACAGTTGGGGGTATTCGTATTCCATTGTCAGAGGTGAAATTCTTGGATTTCTGGAAGACGAACTACTGCGAAAGCATTTAC-CAAGG------------------------------------------------------------------------------------------ATGTTTTCATTAATCAAGAACGAAAGTTAGGGGATCGAAGATGATTAGATACCATCGTAGTCTTAACCAT--------------------------------------------------------------------------------------AAACTATGCCGACAAGGGATTGGCGGGGTTT-CGT-TTTGTCTCCGTCAGCACCTTATGAGAAATC-ACAAGTCTTTGGGTTCCGGGGGGAGTATGGTCGCAAGGCTG------------------------------------------------------------------------------------------AAACTTAAAGAAATTGACGGAAGGGCACCACCAGGAGTGGAGCCTGCGGCTTAATTTGACTCAACACGGGAAAACTTACCAGGTCCAGACATAGTGAGGATTGACAGATTGAGAGCTCTTTCTTGATTCTATGGGTGGTGGT-------------------------------------------------------------------------------------GCATGGCCGTTCTTAGTTGGTGGA-GTGATTTGTCTGGT---------------------------------------------------------------------------------------TAATTCCGTTAACGAACGAGACCCCTGCCTGCTAAATAGTCCAGTGAGTGAGT-T-TCACTGACCGG-GACTTCTTAGAGGGACGTGCGTTCTATTAGACGCAGGAAGATAGGGGCAATAACAGGT-----------------------------------------------------------------------------------------CTGTGATGCCCTTAGATGTTCTGGGCCGCACGCGCGCTACACTGATGCACTCAACGAG------TTCCTTGGCCGAGAGGCCTGGGCAATCTTTTGAACTTGCATCGTGATAGGGATAGATTATTGCAATTATTAATCTTGAACGAGGAATTCCTAGTAAACGCAGATCATCAATCTGCATTGATTACGTCCCTGCCCTTTGTACACACCGCCCGTCG----------------------------------------------------------------------------------------------CACCTACCGATTGAATGGTCCGGTGAAGCCTCGGGATTGTGACCAGTGCCTTTAT--TGGTGTTGGTTGCGAGAACTTGTCTAAACCTTATCATTTAGAGGAAGGTGAA--GTCTCAATCTGTATCAGAACGGACTCGAATTAAAAGTGACCGTTACGAATCTGGTGTAATCCCTTACGCTAAAATGGGTTACTGGGATGCTGCATACGCAGTAAAAACTACTGATATTTTAGCATTATTCCGTATTACTCCACAGCCAGGTGTAGATCCAGTAGAAGCTGCCGCAGCTGTAGCTGGTGAGTCTTCAACAGCAACATGGACAGTTGTGTGGACTGATTTATTAACAGCTTGTGATCGTTACCGTGCTAAAGCTTACCGTGTAGATCCAGTTCCAAACACAAATGACCAATACTTTGCTTTTATCGCATACGAATGTGATTTATTTGAAGAAGGTTCATTAGCTAACTTAACAGCGTCTATCATTGGTAACGTATTCGGTTTTAAAGCCGTATCTGCTTTACGTTTAGAAGATATGCGTATTCCTCATTCTTACTTAAAAACATTCCAAGGTCCAGCTACGGGTGTTATTGTAGAACGTGAGCGTTTAAATAAATACGGTGTTCCATTACTAGGTGCGACTGTAAAACCTAAATTAGGTTTATCTGGTAAAAACTATGGTCGTGTAGTTTACGAAGGTCTAAAAGGTGGTTTAGACTTCTTAAAAGATGATGAGAATATTAACTCTCAACCATTTATGCGTTGGAGAGAGCGTTTCTTAAACTGTATGGAAGGTATTAACCGTGCTTCTGCATCTACAGGTGAAGTTAAAGGTTCTTATTTAAATATTACTGCGGGTACAATGGAAGAAGTGTACAAACGTGCTGAGTATGCTAAAGCTGTTGGTTCTATAGTTGTTATGATCGATTTAGTTATGGGTTATACAGCGATTCAAAGTGCTGCAATCTGGTCTCGTGATAACGATATGTTATTACATTTACACCGTGCAGGAAACTCTACATATGCTCGTCAAAAAAATCATGGTATTAATTTCCGTGTAATTTGTAAGTGGATGCGTATGGCTGGTGTAGATCATATTCACGCTGGTACGGTTGTAGGTAAGTTAGAAGGTGATCCTTTAATGATCAAAGGTTTCTATGATACTTTATTATTAACAAACTTAGACGTTAATTTACCATACGGTATTTTCTTTGAAATGTCTTGGGCTAGTTTACGTAAGTGTATGCCTGTTGCCTCTGGTGGTATCC--------------------------------------------------------------------------------------------------------------------------------------------------------------------------------------------------------------------------------------------------------------------------------------------------------------------------------------TATCAATGTTTCAGGTAAATTATTAGGTGCTCACGTAGCACATGCCGGCTTAATGGTATTTTGGGCTGGTGCAATGATATTGTTCGAAGTATCTCATTTTGTTCCAGAAAAACCTTTATACGAGCAAGGTTTTATTTGTATGCAACATTTAGCAACTTTAGGTTATGGTGTAGGCCCTGGTGGTGAAATCACTACAACTGTTCCATACTTTGCTGTTGGTGTAATTCATTTAATTTCTTCAGCTGTTTTAGGTTTTGGTGGTATTTATCATTCATTATTAGGTCCAGATACTTTAGAAGAATCATTCCCATTCTTTGGTTATGACTGGCGTGATAAAAATAAAATGACAACTATCTTAGGAATCCACTTATGTCTTTTAGGGGGTGGTGCTTTATTATTAGTTGCTAAAGCAATGTACATTGGTGGTGTATATGACACTTGGGCTCCAGGTGGTGGTGATGTTCGTTTAATAACAACTCCTACTTTAAATCCAATTGTAGTTTTTGGCTACGTATTCCGTTCTCCATTTGGTGGAGATGGGTGGGTTGTATCAGTTAATAACATGGAAGATGTTGTTGGTGGACACGTTTGGGTAGGCGTTTTATGTATTTCAGGCGGTATTTGGCATATATTTACTAAACCATTTGCTTGGGCACGTCGTGCTTTTGTTTGGTCTGGTGAAGCGTACTTATCGTATAGTTTAGCAGCAATCTCGTTAATGGGTTTAACTGCTTCATTATATTCTTGGTATAATAATACGGCTTATCCAAGTGAGTTTTATGGTCCAACAGGTCCAGAAGCTTCACAATCACAAGCATTCACCTTTTTAGTTCGAGATCAACGTTTAGGTGCTAATGTTTCATCGGCACAAGGTCCAACAGGTTTAGGTAAATACTTAATGCGCTCACCAAGTGGAGAAATTATTTTCGGTGGTGAAACTATGCGTTTTTGGGATTTACGTGCACCATGGGTTGAACCATTACGTGGTCCAAATGGTTTAGACATTAACAAAATTAAAAATGATATCCAGCCTTGGCAAGAACGTCGTGCTGCAGAATACATGACTCATGCTCCATTAGGATCATTAAACTCTGTAGGTGGTGTAGCAACAGAAATTAACTCCGTTAACTATGTATCACCTCGTTCATGG
	Climaconeis_riddleae             ---CAGTAGTCATACGCTCGTCTCAAAGATTAAGCCATGCATGTCTAAGTATAAATT-CTGTACTGTGAAACTGCGAATGGCTCATTATATCAGTTATAGTTTATTTGATAATCCCTT-ACTACTTGG-ATAACCGTA------------------------------------------------------------------------------------------GTAATTCTAGAGCTAATACATGCGCAAATGCCCTTCTG---------GGGCAGTATTTATTAGATTGAAACCAACCCC--TTCGGGGTGTCCTGGTGATTCATAATAAACGTACGGATCG----------CTTTTGCGATGGATCATTCAAGTTTCTGCCCTATCAGCTTTGGATGGTAAGGTA------------------------------------------------------------------------------------------TTGGCTTACCATGGCTTTGACGGGTAACGGGAAATTAGGGTTTGATTCCGGAGAGGGAGCCTGAGAGACGGCTACCACATCCAAGGAAGGCAGCAGGCGCGTAAATTACCCAATCCTGACACAGGGAGGTAGTGACAATAAATAACAATGCCGGGCC-TTTGTAGGTCTGGCAATTGGAATGAGAACAACTCAAACCCCTTATCGAGGATCAATTGGAGGGCAAGTCTGGT----------------------------------------------------------------------------------------------------GCCAGCAGCCGCGGTAAT--------------------------------------------------------------------------------------TCCAGCTCCAATAGCGTA----------------------------------------------------------------------------------------------------------------------------------------------------------------------------------------------------------------------------------------------------------------------------------------------------------------------------------------------------------------------------------------------------------------------------------------------------------TATTAAAGTTGTTGCAGTTAAAAAGCTCGTAGTTGGACTTGTGAATGTGCTGGGGGCCAATTTGCG----------------CCATCCGGGACGTTCATTTTTGGGTGGAAGCTGCCGGGCATTAGGTTGTTTGGTAGCGGACGTCCATCTTTTACTGTGAGAAAATTAGCGCGTTCAAAGCAAGCTTATGCTGTTGAATATGTTAGCATGGAATAATGAGATAGGACCTCGGTACTATTTTGTTGGTTTGTGCACTGAGGTAATGGTTAATAGGGATTGTTGGGGGTATTCGTATTCCACTGTCAGAGGTGAAATTCTTGGATTTTTGGAAGACGAACTACTGCGAAAGCATTTAC-CAAGG------------------------------------------------------------------------------------------ATGTTTTCATTAATCAAGAACGAAAGTTAGGGGATCGAAGATGATTAGATACCATCGTAGTCTTAACCAT--------------------------------------------------------------------------------------AAACTATGCCGACAAGGGATTGGCGGGGTCT-CGT-TATGTCCCCGTCAGCACCTTATGAGAAATC-ACAAGTCTTTGGGTTCCGGGGGGAGTATGGTCGCAAGGCTG------------------------------------------------------------------------------------------AAACTTAAAGAAATTGACGGAAGGGCACCACCAGGAGTGGAGCCTGCGGCTTAATTTGACTCAACACGGGAAAACTCACCAGGTCCAGACATAGTGAGGATTGACAGATTGAGAGCTCTTTCTTGATTCTATGGGTGGTGGT-------------------------------------------------------------------------------------GCATGGCCGTTCTTAGTTGGTGGA-GTGATTTGTCTGGT---------------------------------------------------------------------------------------TAATTCCGTTAACGAACGAGACCGCTGCCTGCTAAATAGTCCCGCAAGTGGTTTC--CACTCGCGAG-GACTTCTTAGAGGGACGTGCGTTCTATTAGACGCAGGAGGATAGCGGCAATAACAGGT-----------------------------------------------------------------------------------------CTGTGATGCCCTTAGATGTTCTGGGCCGCACGCGCGCTACACTGATGCAATCAACGAG------TTCCTTGGCCGAGAGGCCTGGGCAATCTTTTGAACCTGCATCGTGATAGGGATAGATTATTGCAATTATTGATCTTGAACGAGGAATTCCTAGTAAACGCAGATCATCAGTCTGCATTGATTACGTCCCTGCCCTTTGTACACACCGC-----------------------------------------------------------------------------------------------------------------------------------------------------------------------------------------------------------------ATGTCTCAATCTGTATCAGAACGGACTCGAATTAAAAGTGACCGTTACGAATCTGGTGTAATTCCCTACGCTAAAATGGGTTACTGGGATGCTTCATATGTAGTAAAAGCTACTGATGTTCTTGCATTATTCCGTATCACTCCACAACCAGGTGTAGATCCTGTAGAAGCTGCTGCAGCTGTAGCTGGTGAGTCTTCTACAGCAACATGGACAGTTGTATGGACTGATTTATTAACAGCTTGTGACCGTTATCGTGCAAAAGCTTACCGTGTAGATCCAGTTCCAAATACAACAGATCAATTCTTTGCTTTTATTGCTTATGAATGTGATTTATTTGAAGAAGGCTCATTAGCTAACTTAACAGCATCTATCATCGGTAACGTATTTGGTTTCAAAGCCGTATCTGCATTACGTTTAGAAGATATGCGTATTCCTCATTCATATTTAAAAACGTTCCAAGGTCCAGCTACAGGTGTAATTGTAGAACGTGAGCGTTTAAATAAATACGGTACTCCTTTATTAGGTGCGACTGTAAAACCTAAATTAGGTTTATCTGGTAAAAACTATGGTCGTGTAGTTTATGAAGGTTTAAAAGGTGGTTTAGACTTCTTAAAAGATGATGAGAACATTAACTCTCAACCATTTATGCGTTGGAGAGAGCGTTTCTTAAACTGTATGGAAGGTATTAACCGTGCTTCTTCAGCTACAGGTGAAGTTAAAGGTTCATACTTAAACATCACAGCAGGTACAATGGAAGAAGTTTACAAACGTGCTGAATATGCTAAAGCAGTTGGATCTATCATTGTTATGATTGATTTAGTTATGGGTTATACAGCTATTCAAAGTGCTGCTATCTGGTCTCGTGAAAACGATATGCTTTTACATTTACACCGTGCTGGTAACTCTACATATGCCCGTCAAAAAAATCATGGTATTAACTTCCGTGTAATTTGTAAATGGATGCGTATGTCTGGTGTGGATCACATTCACGCGGGTACTGTTGTAGGTAAATTAGAAGGTGATCCTTTAATGATTAAAGGTTTCTATGATACTTTATTATCAACACACTTAAATGTTAACTTACCATATGGTATTTTCTTCGAAATGACATGGGCTAGTTTACGTAGATGTATGCCTGTAGCATCAGGTGGTATCCACTGTGGTCAAATGCACCAATTAGTTCACTATTTAGGTGATGACGTTGTATTACAATTTGGTGGTGGTACAATTGGTCACCCAGATGGTATTCAAGCAGGTGCTACTGCTAACCGTGTTGCTTTAGAAGCAATGGTTTTAGCTCGTAACGAAGGTGCGGATTACTTCAATAGTGATATCGGTCCTCAAATTTTACGTGATGCAGCTAAAACATGCGGTCCTTTACAAACGGCTTTAGATTTATGGAAAGATATTAGCTTTAACTATACATC----------------------------------------------------------------------------------------------------TGGTTTAATGGTATTTTGGGCCGGTGCAATGATTTTATTTGAAGTATCTCACTTTGTACCAGAAAAACCTTTATACGAGCAAGGTTTTATTTGTATGCAACATTTAGCTACATTAGGCTATGGTATAGGTCCTGGTGGTGAGATTACTACAACAGTACCTTATTTTGCTGTTGGTGTAATTCATTTAATTTCATCAGCTGTTTTAGGTTTTGGTGGTATTTATCACTCATTACTTGGTCCAGATACGTTAGAAGAATCATTCCCATTTTTTGGTTATGACTGGCGTGATAAGAATAAAATGACAACAATTTTAGGTATTCATTTATGTCTTTTAGGTTGTGGTTCTTTATTATTAGTTGCTAAAGCAATGTATATTGGTGGTGTATATGACACTTGGGCTCCAGGTGGTGGCGATGTTAGATTAATTACAACTCCTACTCTAAACCCAATTGTAATTTTTGGGTATGTATTCCGTTCTCCATTTGGTGGAGATGGCTGGGTTGTATCAGTTAATAATATGGAAGATGTTATTGGTGGCCACGTATGGGTTGGTACCTTATGTATTATTGGTGGTATCTGGCATATCTTTACAAAGCCTTTTGCATGGGCACGTCGTGCTTTTGTTTGGTCAGGTGAAGCATATTTATCATACAGTTTAGCTGCTCTTTCATTAATGGGATTCACAGCTGCATTATACTCTTGGTACAATAATACTGCTTATCCAAGTGAATTATATGGTCCTACAGGTCCAGAAGCTTCACAATCACAAGCATTTACATTCTTAGTTCGAGATCAACGTTTAGGTGCAAATGTTTCATCAGCACAAGGTCCAACTGGTTTAGGTAAATATTTAATGCGTTCACCAAGTGGTGAAATTATCTTTGGTGGTGAAACAATGCGTTTCTGGGATTTACGTGCTCCATGGGTTGAACCATTACGTGGTCCAAACGGCTTAGATATTAATAAAATTAAAAATGATATTCAACCATGGCAAGAACGTCGTGCCGCTGAATACATGACACATGCTCCATTAGGTTCACTTAACTCAGTAGGTGGTGTTGCTACGGAAATTAACTCAGTTAACTATGTGTCACCTCGTTCATGG
	Placoneis_elginensis             TGCCAGTAGTCATACGCTCGTCTCAAAGATTAAGCCATGCACGTCTAAGTATAAATA-TATCACTGTGAAACTGCGAATGGCTCATTATATCAGTTATAGTTTATTTGATAGTCCCTT-ACTACTTGG-ATAACCGTA------------------------------------------------------------------------------------------GTAATTCTAGAGCTAATACATGCGTCAATACCCTTC-G---------GGGTAGTATTTATTAGAGTGAGACCAACCCC--TTCGGGGTGATGTGGTGATTCATAATAAGCTTGCAGATCGCACGGYT---CGCCGGCGATGGATCATTCAAGTTTCTGCCCTATCAGCTTTGGATGGTAGGGTA------------------------------------------------------------------------------------------TTGGCCTACCATGGCTTTAACGGGTAACGGAGGATTAGGGTTTGATTCCGGAGAGGGAGCCTGAGAGACGGCTACCACATCCAAGGAAGGCAGCAGGCGCGTAAATTACCCAATCCTGACACAGGGAGGTAGTGACAATAAATAACAATGCCGGGCC--CTTCGGGTCTGGCACTTGGAATGAGAACAACTCAAACCACTTATCGAGGATCAATTGGAGGGCAAGTCTGGT----------------------------------------------------------------------------------------------------GCCAGCAGCCGCGGTAAT--------------------------------------------------------------------------------------TCCAGCTCCAATAGCGTA----------------------------------------------------------------------------------------------------------------------------------------------------------------------------------------------------------------------------------------------------------------------------------------------------------------------------------------------------------------------------------------------------------------------------------------------------------TATTAAAGTTGTTGCAGTTAAAAAGCTCGTAGTTGGATTTGTGGGGGAACCTCTGGCCCATT------------TTG-GTGCCGTGAGGGACCG-CCATCCTTGGGTGGAGCCTGTGTGGCATTAGGTTGTCGTGCAGGGGATGCCCATCATTTACTGTGAAAAAATCAGCGCGTTCAAAGCAGGCTTATGCCATTGAATGTATTAGCATGGAATAATAAGATAGGACCTTGGCACTATTTTGTTGGTTTGCGCACCGAGGTAATGATTAATAGGGACAGTTGGGGGTATTCGTATTCCATTGTCAGAGGTGAAATTCTTGGATTTCTGGAAGACGAACTACTGCGAAAGCATTTAC-CAAGG------------------------------------------------------------------------------------------ATGTTTTCATTAATCAAGAACGAAAGTTAGGGGATCGAAGATGATTAGATACCATCGTAGTCTTAACCAT--------------------------------------------------------------------------------------AAACTATGCCGACAAGGGATTGGTGGGGTTC-CGT-AATGTCTCCATCAGCACCTTATGAGAAATC-ACAAGTTTTTGGGTTCCGGGGGGAGTATGGTCGCAAGGCTG------------------------------------------------------------------------------------------AAACTTAAAGAAATTGACGGAAGGGCACCACCAGGAGTGGAGCCTGCGGCTTAATTTGACTCAACACGGGAAAACTTACCAGGTCCAGACATAGTGAGGATTGACAGATTGAGAGCTCTTTCTTGATTCTATGGGTGGTGGT-------------------------------------------------------------------------------------GCATGGCCGTTCTTAGTTGGTGGA-GTGATTTGTCTGGT---------------------------------------------------------------------------------------TAATTCCGTTAACGAACGAGACCGCTGCCTGCTAAATAGTCCAGCTAGTGATTTT--CACTGGCGTG-GGCTTCTTAGAGGGACGTGCATTTTATTAGATGCAGGAAGATAGCGGCAATAACAGGT-----------------------------------------------------------------------------------------CTGTGATGCCCTTAGATGTTCTGGGCCGCACGCGCGCTACACTGATGTATTCAACGAG---TGCTTCCTTGGCTGAAAAGCCTGGGCAATCTTTTGAACGTGCATCGTGATAGGGATAGATTATTGCAATTATTAATCTTGAACGAGGAATTCCTAGTAAACGCAGATCATCAATCTGCATTGATTACGTCCCTGCCCTTTGTACACACCGCCCGTCG----------------------------------------------------------------------------------------------CACCTACCGATTGAATGGTCCGGTGAAGCCTCGGGATTGTGACTAGTGCCTTCAC--TGGTGCTGGTTGCAAGAACTTGTCTAAACCTTATCATTTAGAGGAAGGTGAA------------------------------------AGTGACCGTTACGAATCTGGTGTAATCCCTTACGCTAAAATGGGTTACTGGGATGCTTCATACGCAGTAAAAACTACTGACGTTCTTGCATTATTCCGTATTACACCACAACCAGGTGTGGATCCAGTAGAAGCTGCTGCAGCTGTAGCTGGTGAATCTTCAACAGCAACATGGACAGTTGTATGGACGGATTTATTAACAGCTTGTGATCGTTACCGTGCTAAAGCTTACCGAGTAGATCCAGTTCCAAATACAACAGACCAATTCTTCGCTTTTATCGCATATGAATGTGATTTATTCGAAGAAGGTTCATTAGCTAACTTAACTGCATCTATCATTGGTAACGTATTCGGTTTCAAAGCCGTTTCTGCATTACGTTTAGAAGATATGCGTATTCCTCACTCATACTTAAAAACATTCCAAGGTCCTGCTACTGGTATTATTGTAGAACGTGAGCGTTTAAATAAATACGGTGCACCATTATTAGGTGCAACAGTAAAACCAAAATTAGGTTTATCTGGTAAAAACTACGGTCGTGTAGTTTACGAAGGTTTAAAAGGTGGTTTAGACTTCTTAAAAGATGATGAGAATATTAACTCTCAACCATTCATGCGTTGGAGAGAACGTTTCTTATACTGTATGGAAGGTATTAACCGTGCTGCTGCAGCTACAGGTGAAGTTAAAGGTTCATACTTAAACATCACTGCTGGTACAATGGAAGAAGTTTACAAACGTGCTGAGTACGGTAAAGCTGTTGGTTCTATCATTGTAATGATTGACTTAGTTATGGGTTACACAGCAATTCAAAGTGCTGCTATTTGGGCTCGTGACAACGATATGCTTTTACACTTACACCGTGCAGGTAACTCAACTTATGCGCGTCAAAAAAATCATGGTATTAACTTCCGTGTTATTTGTAAATGGATGCGTATGTCGGGTGTAGACCATATCCACGCTGGTACAGTTGTTGGTAAATTAGAAGGTGATCCTTTAATGATTAAAGGTTTCTACGATACTTTACGTTTAACAAACTTAGACGTTAACTTACCTTATGGTATTTTCTTCGAAATGACATGGGCTAGTTTACGTAAATGTATGCCTGTTGCTTCTGGTGGTATTCACTGTGGTCAAATGCACCAATTAGTTCACTACTTAGGTGATGACGTAATATTACAATTTGGTGGTGGTACAATTGGTCACCCTGATGGTATTCAAGCAGGTGCTACAGCTAACCGTGTTGCTTTAGAAGCAATGATTTTAGCTCGTAACGAAGGCGCTGACTACTTCAATAGTAATGTTGGACCTCAAATTTTACGCGATGCAGCGAAAACATGTGGTCCTTTACAAACTGCATTAGATTTATGGAAAGATATCAGCTTCAACTACACATCAACAGATACAGCTGATTTCTCAGTAACACCTACACAAAACAGATAA---TCGTTTAATTAATGTTTCAGGTAAGTTATTAGGTGCTCACGTAGCACATGCTGGCTTAATGGTATTTTGGGCTGGTGCAATGATTTTATTTGAAGTATCACACTTTGTACCAGAGAAACCTTTATATGAACAAGGTTTCATTTGCATGCAACATTTAGCAACATTAGGTTACGGTATTGGACCTGGTGGTGAAATAACTACAACTGTACCATACTTTGCTGTTGGTGTAATTCATTTAATCTCGTCAGCGGTTTTAGGTTTTGGTGGTATTTATCACTCATTATTAGGACCAGATACATTAGAAGAATCATTCCCGTTCTTCGGGTATGACTGGCGTGATAAAAACAAAATGACAACAATTTTAGGAATTCACTTATGTGTATTAGGTGGTGGTTCGCTATTATTAGTTGCTAAAGCAATGTATATTGGTGGTGTGTATGATACTTGGGCACCAGGTGGTGGAGATGTTCGTTTAATTACGACTCCAACATTAAATCCAATTGTAATTTTTGGTTACGTATTCCGTTCTCCATTTGGTGGTGATGGTTGGGTTGTATCAGTAAATAACATGGAAGATGTTATTGGTGGTCATGTTTGGGTTGGTGTTTTATGTATTATTGGTGGTATTTGGCATATTTTCACTAAACCATTTGCTTGGGCACGTCGTGCCTTTGTTTGGTCAGGTGAAGCATATTTATCATACAGTTTAGCTGCTATTTCAATAATGGGTTTCACAGCTTCATTATACTCTTGGTATAATAATACTGCTTACCCAAGTGAATTATATGGCCCAACAGGTCCAGAAGCTTCACAAGCACAAGCATTTACTTTCTTAGTTCGAGATCAACGATTAGGTGCTAATGTTTCATCAGCACAAGGTCCAACAGGTTTAGGTAAATACTTAATGCGTTCACCAAGTGGTGAAATCATTTTTGGTGGTGAAACAATGCGTTTCTGGGATTTACGTGCTCCATGGGTTGAGCCACTACGTGGTCCAAATGGTTTAGATATCAATAAAATTAAAAATGATATTCAACCTTGGCAAGAACGTCGTGCAGCAGAATATATGACTCACGCTCCATTAGGTTCACTTAACTCTGTAGGTGGTGTAGCAACCGAAATTAACTCAGTTAATTACGTATCACCTCGTTCATG-
	Tryblionella_apiculata           TGCCAGTAGTCATACGCTCGTCTCAAAGATTAAGCCATGCATGTCTAAGTATAAATA-TSTTACTTTGAAACTGCGAACGGCTCATTATATCAGTTATAGTTTATTTGATAGTCCCTT-ACTACTTGGAATAACCGTA------------------------------------------------------------------------------------------GTAATTCTAGAGCTAATACATGCGTCAATACCCTTCTG---------GGGTAGTATTTATTAGATTGAAACCAACCCC--TTCGGGGTGATGTGGTGATTCATAATAAGCTTGCGGATCGCATGGCT-CT-GCCGGCGATGGATCATTCAAGTTTCTGCCCTATCAGCTTTGGATGGTAGGGTA------------------------------------------------------------------------------------------TTGGCCTACCATGGCTTTAACGGGTAACGGGAAATTAGGGTTTGATTCCGGAGAGGGAGCCTGAGAGACGGCTACCACATCCAAGGAAGGCAGCAGGCGCGTAAATTACCCAATCCTGACACAGGGAGGTAGTGACAATAAATAACAATGCCGGGCC-TTTGTAGGTCTGGCAATTGGAATGAGAACAATTTAAACCCCTTATCGAGTATCAATTGGAGGGCAAGTCTGGT----------------------------------------------------------------------------------------------------GCCAGCAGCCGCGGTAAT--------------------------------------------------------------------------------------TCCAGCTCCAATAGCGTA----------------------------------------------------------------------------------------------------------------------------------------------------------------------------------------------------------------------------------------------------------------------------------------------------------------------------------------------------------------------------------------------------------------------------------------------------------TATTAAAGTTGTTGCAGTTAAAAAGCTCGTAGTTGGATTTGTGGTTGTCGCTTGCGGCCTGGTAC--CTAGTGCCGG--CGCTTGCAGGCGGCT-CCATCCTTGGGTGGAACCTGTGTGGCATTAGGTTGTCGTGCAGGGGATGCCCATCATTTACTGTGAAAAAATTAGAGTGTTCAAAGCAGGCTTATGCCGTTGAATATGTTAGCATGGAATAATAAGATAGGACCTTGGTACTATTTTGTTGGTTTGCGCACCAAGGTAATGATTAAAAGGGACAGTTGTGGGTATTCGTATTCCATTGTCAGAGGTGAAATTCTTGGATTTTTGGAAGACGAACTACTGCGAAAGCATTTAC-CAAGG------------------------------------------------------------------------------------------ATGTTTTCATTAATCAAGAACGAAAGTTAGGGGATCGAAGATGATTAGATACCATCGTAGTCTTAACCAT--------------------------------------------------------------------------------------AAACTATGCCGACAAGGGATTGGCGGAGTTT-CGT-TTTGTCTCCGCCAGCACCTTATGAGAAATC-ACAAGTCTTTGGGTTCCGGGGGGAGTATGGTCGCAAGGCTG------------------------------------------------------------------------------------------AAACTTAAAGAAATTGACGGAAGGGCACCACCAGGAGTGGAGCCTGCGGCTTAATTTGACTCAACACGGGAAAACTTACCAGGTCCAGACATAGTGAGGATTGACAGATTGAGAGCTCTTTCTTGATTCTATGGGTGGTGGT-------------------------------------------------------------------------------------GCATGGCCGTTCTTAGTTGGTGGA-GTGATTTGTCTGGT---------------------------------------------------------------------------------------TAATTCCGTTAACGAACGAGACCCCTGCCTGCTAAATAGCTTGCATAGTGAATTT-TCACTGTGTGA-AGCTTCTTAGAGGGACGTGCATTCTATTAGATGCAGGAAGATAGGGGCAATAACAGGT-----------------------------------------------------------------------------------------CTGTGATGCCCTTAGATGTCCTGGGCCGCACGCGCGCTACACTGATGTATTCAACGAG---TTTTACCTTGGCCGAGAGGCCTGGGCAATCTTTTGAACGTGCATCGTGATAGGGATAGATTATTGCAATTATTAATCTTGAACGAGGAATTCCTAGTAAACGCAGATCATCAATCTGCATTGATTACGTCCCTGCCCTTTGTACACACCGCCCGTCG----------------------------------------------------------------------------------------------CACCTACCGATTGAATGGTCCGGTGAAGCCTCGGGATTGTGGCTGGTTCCCTTTATTGGGAGTTTGTCGCGAGAACTTGTCTAAACCTTATCATTTAGAGGAAGGTGAAATGTCTCAATCTGTATCAGAACGGACTCGAATTAAAAGTGACCGTTACGAATCTGGTGTAATCCCTTACGCTAAAATGGGTTACTGGGATGCTTCATACGCAGTAAAAACTACGGATGTTCTTGCTTTATTCCGTATTACACCACAACCAGGTGTAGATCCAGTAGAAGCTGCTGCTGCTGTAGCAGGTGAATCTTCAACTGCAACTTGGACAGTTGTATGGACTGATTTATTAACAGCTTGTGACCGTTATCGTGCTAAAGCTTACCGTGTAGATCCAGTTCCAAATGCACCTGACCAATACTTTGCTTTTATCGCATATGAATGTGATTTATTTGAAGAAGGTTCATTAGCTAACTTAACAGCGTCTATTATTGGTAACGTATTTGGTTTTAAAGCTGTAGCTGCTTTACGTTTAGAAGATATGCGTATTCCTCACTCATACTTAAAAACATTCCAAGGTCCAGCTACAGGTATCATTGTAGAACGTGAGCGTTTAAACAAATACGGTGTTCCTTTATTAGGTGCAACAGTAAAACCAAAATTAGGTTTATCTGGTAAAAACTACGGTCGTGTAGTATACGAAGGTTTAAAAGGTGGTTTAGACTTCTTAAAAGATGATGAAAACATTAACTCACAACCATTTATGCGTTGGAGAGAACGTTTCTTAAACTGTTTAGAAGGTATTAACCGTGCTTCTGCTGCTACTGGTGAAGTTAAAGGTTCTTACTTAAACGTTACAGCGGCTACTATGGAAGAAGTATACAAACGTGCTGAGTATGCTAAAGCAATCGGTTCTATCATCATCATGATCGATTTAGTTATGGGTTACACAGCAATTCAAAGTATTGCTCTTTGGGCTCGTGATAATGATATGATTTTACACTTACACCGTGCTGGTAACTCAACTTACGCTCGTCAAAAGAATCATGGTATTAACTTCCGTGTAATCTGTAAATGGATGCGTATGTCTGGTGTTGACCATATCCACGCTGGTACTGTTGTAGGTAAATTAGAAGGTGATCCTTTAATGATTAAAGGTTTCTACGATACTTTACGTTTAGTAACATTAGATGTTAACTTACCTTATGGTATTTTCTTCGAAATGTCATGGGCTAGTTTACGTAAATGTATGCCGGTTGCTTCTGGTGGTATCCACTGTGGTCAAATGCATCAATTAGTTCACTATTTAGGTGATGATGTAGTATTACAATTCGGTGGTGGTACAATCGGTCACCCTGATGGTATTCAAGCTGGTGCAACTGCTAACCGTGTTGCTTTAGAATCAATGGTATTAGCTCGTAACGAAGGTGCTGATTACTTCAACAATGAAGTTGGTCCACAAATTTTACGTAATGCTGCTAAAACATGTGGTCCTTTACAAACAGCTTTAGACTTATGGAAAGACATTAGTTTCAACTACACGTCTACAGATACAGCTGATTTCGCTGTAACACCAACAGCAAACGTATAA-----GTTTAATCAATGTTTCAGGTAAATTATTAGGTGCTCACGTAGCACACGCTGGCTTAATGGTATTTTGGGCTGGTGCAATGATTTTATTTGAAGTATCTCATTTCGTACCAGAAAAACCTTTATATGAACAAGGTTTTATTTGTATGCAACATTTAGCTACATTAGGTTATGGAATTGGACCAGGTGGTGAAATTACTACAACTGTTCCATACTTTGCTGTTGGTGTAATTCATTTAATTTCCTCAGCAGTTTTAGGATTTGGTGGTATTTACCATTCATTATTAGGTCCAGATACATTAGAAGAATCATTCCCATTCTTTGGATATGACTGGCGTGATAAAAATAAAATGACAACAATTTTAGGTATTCATTTATGTTTACTAGGTTGTGGTGCATTCTTATTAGTTATTAAAGCCATGTATTTAGGTGGTGTTTATGATACTTGGGCCCCAGGTGGTGGTGACGTTCGTTTCATTACAACTCCGACATTAAACCCAATTGTAATTTTTGGTTACGTATTCCGTTCTCCATTTGGTGGAGATGGTTGGGTTGTATCTGTAAATAATATGGAAGATATCGTTGGTGGTCATATCTGGGTTGGTATCTTATGTATTACTGGTGGTATTTGGCATATTTTCACTAAACCATTTGCATGGGCACGTCGTGCTTTTGTATGGTCAGGTGAAGCGTACCTTTCTTATAGTTTAGCTGCTATTTCTTTAATGGGTTTTACGGCTGCATTATATTCTTGGTATAACAATACTGCATACCCAAGTGAATTATATGGTCCAACAGGTCCAGAAGCATCACAATCTCAAGCATTTACATTCTTAGTTCGTGACCAACGTTTAGGTGCTAATATTTCATCTGCACAAGGTCCTACTGGGCTAGGTAAATATTTAATGCGTTCACCAAGTGGAGAAATTATCTTTGGTGGTGAAACTATGCGTTTTTGGGATTTACGTGCCCCATGGGTTGAGCCATTACGTGGTCCAAATGGTTTAGATATCAATAAAATTAAAAATGATATTCAACCTTGGCAAGAACGTCGTGCTGCTGAATACATGACACATGCACCATTAGGTTCACTTAACTCTGTAGGTGGTGTAGCAACAGAAATTAACTCAGTTAACTATGTATCACCTCGTTCATGG
	Cylindrotheca_closterium         TGCCAGTAGTCATACGCTCGTCTCAAAGATTAAGCCATGCATGTCTAAGTATAAATA-TCTTACTTTGAAACTGCGAACGGCTCATTATATCAGTTATAGTTTATTTGATAGTCCCTT-ACTACTTGG-ATAACCGTA------------------------------------------------------------------------------------------GTAATTCTAGAGCTAATACATGCGTCAATACCCTTCTG---------GGGTAGTATTTATTAGATTGAAACCAACCCC--TTCGGGGTGATGTGGTGATTCATAATAAGCTTGCGGATCGCATGGCT-TT-GCCGGCGATGGATCATTCAAGTTTCTGCCCTATCAGCTTTGGATGGTAGGGTA------------------------------------------------------------------------------------------TTGGCCTACCATGGCTTTAACGGGTAACGGGAAATTAGGGTTTGATTCCGGAGAGGGAGCCTGAGAGACGGCTACCACATCCAAGGAAGGCAGCAGGCGCGTAAATTACCCAATCCTGACACAGGGAGGTAGTGACAATAAATAACAATGCCGGGCC-TTTGTAGGTCTGGCAATTGGAATGAGAACAATTTAAACCCCTTATCGAGTATCAATTGGAGGGCAAGTCTGGT----------------------------------------------------------------------------------------------------GCCAGCAGCCGCGGTAAT--------------------------------------------------------------------------------------TCCAGCTCCAATAGCGTA----------------------------------------------------------------------------------------------------------------------------------------------------------------------------------------------------------------------------------------------------------------------------------------------------------------------------------------------------------------------------------------------------------------------------------------------------------TATTAAAGTTGTTGCAGTTAAAAAGCTCGTAGTTGGATTTGTGGTGTACTTCGGCGGCCCGTCAC--TATGTGATGG--AGCTTGCTGAAGTCG-CCATCCTTGGGTGGATCCTGTGTGGCATTAAGTTGTCGTGCAGGGGATGCCCATCGTTTACTGTGAAAAAATTAGAGTGTTCAAAGCAGGCTTATGCCGTTGAATATATTAGCATGGAATAATAGGATAGGACCTTGGTACTATTTTGTTGGTTTGCGCACCAAGGTAATGATTAATAGGGACAGTTGGGGGTATTCGTATTTCATTGTCAGAGGTGAAATTCTTGGATTTTTGAAAGACGAACTACTGCGAAAGCATTTAC-CAAGG------------------------------------------------------------------------------------------ATGTTTTCATTAATCAAGAACGAAAGTTAGGGGATCGAAGATGATTAGATACCATCGTAGTCTTAACCAT--------------------------------------------------------------------------------------AAACTATGCCGACAAGGGATTGGTGGAGTTT-CGT-TATGTCTCCATCAGCACCTTATGAGAAATC-ACAAGTCTTTGGGTTCCGGGGGGAGTATGGTCGCAAGGCTG------------------------------------------------------------------------------------------AAACTTAAAGAAATTGACGGAAGGGCACCACCAGGAGTGGAGCCTGCGGCTTAATTTGACTCAACACGGGAAAACTTACCAGGTCCAGACATAGTGAGGATTGACAGATTGAGAGCTCTTTCTTGATTCTATGGGTGGTGGT-------------------------------------------------------------------------------------GCATGGCCGTTCTTAGTTGGTGGA-GTGATTTGTCTGGT---------------------------------------------------------------------------------------TAATTCCGTTAACGAACGAGACCCCTGCCTGCTAAATAGGTTGCCTAGTGAAT-T-TCACTGGGTGA-ATCTTCTTAGAGGGACGTGCATTCTATTAGATGCAGGAAGATAGGGGCAATAACAGGT-----------------------------------------------------------------------------------------CTGTGATGCCCTTAGATGTCCTGGGCCGCACGCGCGCTACACTGATGCATTCAACGAG---TTCTACCTTGGCCGAGAGGCCTGGGCAATCTTTTGAACCTGCATCGTGATAGGGATAGATTATTGCAATTATTAATCTTGAACGAGGAATTCCTAGTAAACGCAGATCATCAATCTGCATTGATTACGTCCCTGCCCTTTGTACACACCGCCCGTCG----------------------------------------------------------------------------------------------CACCTACCGATTGAATGGTCCGGTGAAGCCTCGGGATTGTGGCGAGTTCCCTTCATTGGGAGTTTGTCGCGAGAACTTGTCTAAACCTTATCATTTAGAGGAAGGTGAAATGTCTCAATCTGTATCAGAACGGACTCGAATTAAAAGTGACCGTTACGAATCTGGTGTAATTCCTTACGCTAAAATGGGTTACTGGGATGCTTCATACGCAGTAAAAACTACTGATGTTTTAGCTTTATTCCGTATTACACCACAACCAGGTGTAGATCCAGTAGAAGCTGCTGCTGCAGTAGCTGGTGAATTTTCTACAGCAACTTGGACAGTTGTATGGACTGATTTATTAACAGCTTGTGACCGTTATCGTGCTAAAGCTTACCGTGTAGATCCAGTTCCAAATACACCCGATCAATATTTTGCATTTATTGCATATGAATGTGACTTATTTGAAGAAGGATCTTTAGCTAACCTAACAGCTTCGATTATTGGTAACGTTTTTGGATTTAAAGCAGTATCAGCTTTACGTTTAGAAGATATGCGTATTCCGCATTCATACTTAAAAACATTCCAAGGTCCCGCTACTGGTATTGTAGTAGAACGTGAACGTTTAAACAAATACGGTACACCATTATTAGGTGCAACAGTAAAACCAAAATTAGGTTTATCTGGTAAAAACTATGGTCGTGTAGTATTTGAAGGTTTAAAAGGTGGTTTAGACTTCTTAAAAGATGATGAGAATATTAATTCACAACCATTTATGCGTTGGAGAGAAAGATTCTTAAACTGTATGGAAGGTATTAATCGTGCATCAGCAGCTACCGGTGAAGTTAAAGGTTCATACTTAAACGTTACTGCTGCGACGATGGAAGAAGTATACAAACGTTCAGAATATGCGAAAGAAGTAGGGTCTATCGTTATTATGATCGATTTAGTTATGGGATATACTGCAATTCAAAGTATTGCTTTATGGGCTCGTGAAAATGATATGCTTTTACATTTACACCGTGCTGGTAACTCAACTTACGCACGTCAAAAAAATCATGGTATTAACTTCCGTGTAATTTGTAAATGGATGCGTATGTCTGGTGTAGACCATATCCATGCTGGTACAGTTGTAGGTAAACTAGAGGGTGACCCATTAATGATTAAAGGTTTTTATGATACTTTACGTTTAACAACTTTAGATGTTAATCTACCTTATGGCTTATTCTTCGAAATGTCATGGGCTAGTTTACGTCGTTGTATGCCAGTTGCTTCTGGTGGTATTCATTGTGGTCAGATGCACCAATTAGTTCATTATTTAGGTGATGATGTAGTATTACAATTTGGTGGTGGTACAATTGGTCACCCTGATGGTATACAAGCTGGTGCTACAGCTAACCGTGTTGCTTTAGAATCAATGGTATTAGCACGTAACGAAGGTAGTGATTACTTTAGTCAAGAAGTTGGTCCACAAATCTTACGTAATGCGGCTAAAACATGTGGTCCTTTACAAACAGCTTTAGATTTATGGAAAGATATTAGTTTTAACTATACATCTACAGATACAGCTGATTTCGCTGCAACACCAACAGCAAACGTATAATGCTCGTTTAATTAATGTTTCAGGTAAATTATTAGGTGCACACGTTGCACACGCTGGTTTAATGGTATTTTGGGCTGGTGCGATGATTTTATTTGAAGTTTCTCATTTTGTTCCAGAAAAACCTTTGTATGAACAAGGTTTTATTTGCATGCAGCATTTAGCTACATTAGGTTATGGGGTTGGTCCAGGTGGTGAAATCGTTACTACTGTTCCTTATTTCGCCGTAGGTGTACTTCACTTAATTTCTTCAGCAGTTCTAGGTTTTGGAGGAATTTATCACTCATTATTAGGTCCAGACACGTTAGAAGAATCGTTCCCATTTTTTGGATATGATTGGCGTGATAAAAATAAAATGACAACGATTTTAGGTATTCATTTATGTCTTTTAGGTTGTGGTGCGTTTTTATTAGTTTTTAAAGCAATGTATTTGGGTGGTGTTTATGATACATGGGCACCAGGTGGTGGTGATGTTCGTTATATTACGACACCAACTTTAAACCCAATTGTTATTTTTGGTTACGTATTTCGTTCTCCATTTGGTGGAGATGGTTGGGTAGTTTCAGTAAATAATATGGAAGATGTAATCGGTGGTCATATTTGGGTAGGTGTTTTGTGTATTACCGGTGGGATTTGGCATATTTTTACCAAACCATTTGCTTGGGCACGTCGAGCTTTTGTATGGTCTGGTGAAGCATACCTTTCTTACAGTTTGGCAGCTATTTCACTTATGGGTTGGACAGCAGCATTATATTCTTGGTATAATAATACAGCTTACCCGAGTGAATTATACGGTCCGACAGGTCCTGAAGCTTCGCAATCTCAAGCCTTTACATTTTTGGTACGTGACCAACGTTTAGGTGCTAATGTTTCATCAGCTCAAGGTCCAACTGGTTTAGGTAAATATCTAATGCGTTCTCCAAGTGGAGAAATCATTTTTGGTGGTGAAACAATGCGATTCTGGGATTTACGTGCACCGTGGGTTGAACCATTGCGTGGTCCAAATGGTTTAGATATCAATAAAATTAAAAATGATATTCAACCGTGGCAAGAACGTCGTGCAGCAGAATATATGACTCATGCTCCATTAGGTTCACTAAACTCAGTTGGTGGAGTAGCAACAGAGATTAACTCTGTTAATTACGTATCACCACGTTCATGG
	Hantzschia_amphioxys_var._major  ---CAGTAGTCATACGCTCGTCTCAAAGATTAAGCCATGCATGTCTAAGTATAAATC-TTTTACTTTGAAACTGCGAACGGCTTATTATATCAGTTATAGTTTATTTGATAGTCCCTT-ACTACTTGG-ATAACCGTA------------------------------------------------------------------------------------------GTAATTCTAGAGCTAATACATGCGTCAATACCCCTC-G---------GGGTAGTATTTATTAGATTGAAACCAACCCC--TTCGGGGTGATGTGGTGATTCATAATAAGCTCGCGGATCGCATGGTG-CAAGCCGGCGATGGATCATTCAAGTTTCTGCCCTATCAGCTTTGGATGGTAGGGTA------------------------------------------------------------------------------------------TTGGCCTACCATGGCAGTCACGGGTAACGGGAGATTAGGGTTTGGCTCCGAAGAGGGAGCCTGAGAGACGGCTACCACATCCAAGGAAGGCAGCAGGCGCGTAAATTACCCAATCCTGACACAGGGAGGTAGTGACAATAAATAACAATGCCGGGCC-TTTGTAGGTCTGGCAATTGGAATGAGAACAATTTAAATCCCTTATCGAGTATCAATTGGAGGGCAAGTCTGGT----------------------------------------------------------------------------------------------------GCCAGCAGCCGCGGTAAT--------------------------------------------------------------------------------------TCCAGCTCCAATAGCGTA----------------------------------------------------------------------------------------------------------------------------------------------------------------------------------------------------------------------------------------------------------------------------------------------------------------------------------------------------------------------------------------------------------------------------------------------------------TATTAAAGTTGTTGCAGTTAAAAAGCTCGTAGTTGGATTTGTGGTTGTTGTGAGCGGCCTGGCAC--TTGGTGCTAG--TGCCTGCCTGCGACT-CCATCCTTGGGTGGAACCTGTGTGGCATTAGGTTGTCGTGCAGGGGATGCCCATCATTTACTGTGAGAAAATTAGAGTGTTCAAAGCAGGCTTATGCCATTGAATATGTTAGCATGGAATAATAAGATAGGACCTTGGTACTATTTTGTTGGTTTGCGCACCAAGGTAATGGTTAATAGGGACAGTCGGGGGTATTCGTATTCCATTGTCAGAGGTGAAATTCTTGGATTTCTGGAAGACGAACTACTGCGAAAGCATTTAC-CAAGG------------------------------------------------------------------------------------------ATGTTTTCATTAATCAAGAACGAAAGTTAGGGGATCGAAGATGATTAGATACCATCGTAGTCTTAACCAT--------------------------------------------------------------------------------------AAACTATGCCGACAAGGGATTGGCGGAGTCT-CGT-TTTGTCTCCGTCAGCACCTTATGAGAAATC-ATAAGTCTTTGGGTTCCGGGGGGAGTATGGTCGCAAGGCTG------------------------------------------------------------------------------------------AAACTTAAAGAAATTGACGGAAGGGCACCACCAGGAGTGGAGCCTGCGGCTTAATTTGACTCAACACGGGAAAACTTACCAGGTCCAGACATAGTGAGGATTGACAGATTGAGAGCTCTTTCTTGATTCTATGGGTGGTGGT-------------------------------------------------------------------------------------GCATGGCCGTTCTTAGTTGGTGGA-GTGATTTGTCTGGT---------------------------------------------------------------------------------------TAATTCCGTTAACGAACGAGACCCCTGCCTGCTAAATAGCTTGCAGAGTGATTTT-TCACTGTGCAA-AGCTTCTTAGAGGGACGTGCATTCTATTAGATGCAGGAAGATAGGGGCAATAACAGGT-----------------------------------------------------------------------------------------CTGTGATGCCCTTAGATGTTCTGGGCCGCACGCGCGCTACACTGATGCATTCAACGAG---TTTTACCTTGGCCGAGAGGCCTGGGAAATCTTTTAAACGTGCATCGTGATAGGGATAGATTATTGCAATTATTAATCTTGAACGAGGAATTCCTAGTAAACGCAGATCATCAATCTGCATTGATTACGTCCCTGCCCTTTGTACACACCGCCCGTCG----------------------------------------------------------------------------------------------CACCTACCGATTGAATGGTCCGGTGAAGCCTCGGGATTGTGACAGGTTCCCTTTATTGGGGGTCTGTTGCGAGAACTTGTCTAAACCTTATCATTTAGAGGAAGGTGA----TCTCAATCTGTATCAGAACGGACTCGAATTAAAAGTGACCGTTACGAATCTGGTGTAATCCCTTACGCTAAAATGGGTTACTGGGATGCTTCATACGCAGTAAAAACTACTGATGTTCTTGCTTTATTCCGTATTACACCACAACCGGGTGTAGATCCAGTAGAAGCTGCTGCTGCAGTAGCTGGTGAATCTTCTACAGCAACATGGACAGTTGTATGGACTGATTTATTAACAGCATGTGACCGTTACCGTGCTAAAGCATACCGTGTAGATCCAGTCCCAAACACAACAGATCAATACTTCGCTTTTATAGCATACGAATGTGATTTATTTGAAGAAGGTTCTTTAGCTAATTTAACAGCTTCTATAATTGGAAACGTATTTGGTTTCAAAGCTGTATCAGCTTTACGTTTAGAAGATATGCGTATTCCTCATTCATACTTAAAAACATTCCAAGGTCCTGCTACAGGTATTGTTGTGGAACGTGAACGTTTAAACAAATACGGTGTCCCGTTATTAGGCGCAACAGTAAAACCAAAACTAGGTTTATCTGGTAAAAATTACGGTCGTGTAGTATATGAAGGTTTAAAAGGTGGTTTAGACTTCTTAAAAGATGACGAAAACATTAACTCTCAGCCATTCATGCGTTGGAGAGAGCGTTTTTTAAACTGTATGGAAGGTATTAACCGTGCGTCTGCTGCTACAGGTGAAGTTAAAGGTTCTTACTTAAACGTTACGGCTGCAACTATGGAAGAAGTATACAAACGTGCTGAGTATGCTAAAGAAGTAGGTTCTGTAGTTATCATGATCGATTTAGTTATGGGTTACACAGCAATCCAATCAATTGCTATCTGGGCTCGTGAGAATGATCTGATATTACACTTACACCGTGCAGGTAACTCTACTTACGCTCGTCAAAAAAATCATGGTATTAACTTCCGTGTTATTTGTAAATGGATGCGTATGGCTGGTGTAGATCATATCCACGCTGGTACAGTTGTAGGTAAATTAGAAGGTGATCCTTTAATGATTAAAGGTTTCTACGATACTTTACGTTTAACAACATTATCAGTTAACTTACCTTATGGTATTTTTTTTGAAATGCCATGGGCTAGTTTACGTAAATGTATGCCTGTTGCATCAGGTGGTATTCACTGTGGTCAAATGCACCAATTAGTTCACTATTTAGGTGATGACGTAGTATTACAATTTGGTGGTGGTACAATTGGTCACCCAGATGGTATTCAAGCAGGTGCTACAGCTAATCGTGTTGCTTTAGAAGCAATGATTTTAGCTCGTAACGAAGGTGCTGATTACTTTAATAACCAAGTTGGCCCACAAATTTTACGTAATGCTGCAAAAACATGTGGTCCATTACAAACAGCTTTAGATTTATGGAAAGATATTAGTTTTAACTACACATCTACAGATACAGCTGACTTCTCTACAACACCTACAGCAAACGTATAA-----GTTTAATTAATGTTTCAGGAAAATTATTAGGTGCTCACGTAGCACACGCTGGGTTAATGGTTTTTTGGGCTGGCGCAATGATTTTATTTGAAGTTTCGCATTTCGTACCAGAAAAACCTTTATATGAACAAGGTTTTATTTGTATGCAACATTTAGCAACATTAGGTTACGGAGTTGGACCAGGTGGTGAAATCATTACAACCGTACCATATTTTGCCGTTGGTGTAATTCATTTAATTTCCTCAGCAGTTTTAGGTTTTGGTGGTATTTACCACTCATTATTAGGACCAGATACTTTAGAAGAATCATTTCCATTCTTCGGTTACGACTGGCGTGATAAAAATAAAATGACAACAATCTTAGGTATTCATTTATGTCTTTTAGGTTGCGGTGCTTTTTTATTAGTTGTTAAAGCAATGTACTTGGGCGGTGTTTACGATACTTGGGCACCAGGTGGTGGAGACATTCGTTTAATTACAACTCCAACATTAAATCCAATTGTAATTTTTGGTTATATTTTTCGTTCTCCATTTGGAGGAGATGGTTGGGTTGTGTCTGTAAATAATATGGAAGATATTATTGGTGGCCATATCTGGGTTGGTGTTTTATGTATCACTGGTGGTATTTGGCACATTTTCACTAAACCTTTTGCGTGGGCACGTCGTGCTTTCGTATGGTCAGGTGAAGCTTACCTTTCTTACAGTTTAGCAGCTATTTCTTTAATGGGATTCACAGCATCATTATACTCTTGGTATAACAATACTGCATATCCAAGTGAATTATATGGTCCAACGGGCCCTGAAGCATCACAATCTCAAGCATTTACATTTTTAGTTCGAGATCAACGTTTAGGTGCTAATGTTTCATCAGCACAAGGTCCAACTGGCTTAGGTAAATATTTAATGCGTTCACCAAGTGGAGAAATTATTTTTGGTGGTGAAACAATGCGTTTCTGGGATTTACGTGCTCCATGGGTCGAACCCTTACGTGGTCCAAACGGTTTAGATATTAATAAAATTAAAAATGATATTCAACCTTGGCAAGAGCGTCGTGCTGCTGAATATATGACACATGCTCCATTAGGTTCACTTAACTCAGTTGGCGGTGTAGCAACAGAAATTAACTCAGTTAACTATGTATCACCTCGTTCATGG
	Halamphora_coffeaeformis         --------------------------------------------------------------------------------------TATATCAGTTATAGTTTATTTGATAGTCCCTC-ACTACTTGG-ATAACCGTA------------------------------------------------------------------------------------------GTAATTCTAGAGCTAATACATGCGTCGAAACCCTTCTG---------GGGTTGTATTTATTAGATGGAAACCAACCCC--TTCGGGGTGATGTGGTGAATCATAATAAGTTTGCGGATCGCC---------AGCGGCGATGGATCATTCAAGTTTCTGCCCTATCAGCTTTGGACGGTAAGGTA------------------------------------------------------------------------------------------TTGGCTTACCGTGGCTTTAACGGGTAACGGGGAATTAGGGTTCGATTCCGGAGAGGGAGCCTGAGAGACGGCTACCACATCCAAGGAAGGCAGCAGGCGCGTAAATTACCCAATCTTGACACAAGGAGGTAGTGACAATAAATAACAATGCCGGGCC-TCTGTAGGTCTGGCAATTGGAATGAGAACAATTTAAACCCCTTATCGAGGATCAATTGGAGGGCAAGTCTGGT----------------------------------------------------------------------------------------------------GCCAGCAGCCGCGGTAAT--------------------------------------------------------------------------------------TCCAGCTCCAATAGCGTA----------------------------------------------------------------------------------------------------------------------------------------------------------------------------------------------------------------------------------------------------------------------------------------------------------------------------------------------------------------------------------------------------------------------------------------------------------TATTAAAGTTGTTGCAGTTAAAAAGCTCGTAGTTGGATTTGTGG-----------------------------------------------TGG-CCATCCTTGGGTGGATCCTGTGTGGCATTAGGTTGTCGTGCAGGGGATGCCCATCGTTTACTGTGAAAAAATTAGAGTGTTCAAAGCAGGCTTATGCCGTTGAATATATTAGCATGGAATAATGAGATAGGACCTTGGTACTATTTTGTTGGTTTGCGCACCGAGGTAATGATTAATAGGGACAGTTGTGGGTATTCGTATTCCATTGTCAGAGGTGAAATTCTTGGATTTCTGGAAGACGAACTAATGCGAAAGCATTTAC-CAAGG------------------------------------------------------------------------------------------ATGTTTTCATTAATCAAGAACGAAAGTTAGGGGATCGAAGATGATTAGATACCATCGTAGTCTTAACCAT--------------------------------------------------------------------------------------AAACTATGCCGACAAGGGATTGGCGGAGTTT-CGT-TACGTCTCCGTCAGCACCTTATGAGAAATC-ACAAGTTTTTGGGTTCCGGGGGGAGTATGGTCGCAAGGCTG------------------------------------------------------------------------------------------AAACTTAAAGAAATTGACGGAAGGGCACCACCAGGAGTGGAGCCTGCGGCTTAATTTGACTCAACACGGGGAAACTTACCAGGTCCAGACATAGTGAGGATTGACAGATTGAGAGCTCTTTCTTGATTTTATGGGTGGTGGT-------------------------------------------------------------------------------------GCATGGCCGTTCTTAGTTGGTGGA-GTGATTTGTCTGGT---------------------------------------------------------------------------------------TAATTCCGTTAACGAACGAGACCCCTGCCTGCTAAATAGCCCTTTGAGTGATT-T-TCACTGATTTG-GGCTTCTTAGAGGGACGTGCATTCTATTAGATGCAGGAAGATAGGGGCAATAACAGGT-----------------------------------------------------------------------------------------CTGTGATGCCCTTAGATGTTCTGGGCCGCACGCGCGCTACACTGATGCATTCAACGAG-----TTTCCTTGGCCGAGAGGCCTGGGCAATCTTTTGAACGTGCATCGTGATAGGGATAGATTATTGCAATTATTAATCTTGAACGAGGAATTCCTAGTAAACGCAGATCATCAATCTGCATTGATTACGTCCCTGCCCTTTGTACACACCGCCCGTCG----------------------------------------------------------------------------------------------CACCTACCGA--------------------------------------------------------------------------------------------------------------------------------------------------------------------------------------------------------------TGGTACTGACGTTCTTGCTTTATTCCGTATTACACCACAACCAGGTGTAGATCCAGTAGAAGCTGCTGCGGCTGTAGCTGGTGAGTCTTCAACTGCAACATGGACAGTTGTATGGACTGACTTATTAACAGCTTGTGACCGTTACCGTGCTAAAGCTTACCGTGTAGATCCAGTTCCAAACACAACTGATCAATTCTTTGCATTTATCGCATACGAATGTGATTTATTTGAAGAAGGTTCATTAGCTAACTTAACAGCTTCTATTATTGGTAACGTATTCGGTTTCAAAGCCGTATCTGCTTTACGTTTAGAAGATATGCGTATTCCTCATTCTTACTTAAAAACATTCCAAGGTCCTGCGACTGGTGTTGTAGTAGAACGTGAGCGTTTAAACAAATATGGTACTCCATTATTAGGTGCTACAGTAAAACCAAAATTAGGTTTATCTGGTAAAAACTACGGTCGTGTAGTATACGAAGGTTTAAAAGGTGGTTTAGACTTCTTAAAAGATGATGAAAACATTAACTCACAACCATTCATGCGTTGGAGAGAGCGTTTCTTAAACTGTATGGAAGGTATTAACCGTGCTTCTGCTGCTACAGGTGAAGTTAAAGGTTCTTACTTAAACATCACTGCTGGTACAATGGAAGAAGTTTACAAACGTGCTGAGTACGCTAAATCAGTAGGTTCTGTAATTGTGATGATCGATTTAGTAATGGGTTACACAGCAATTCAAAGTATTGCTTTATGGGCTCGTGAAAATGACATGTTATTACACTTACACCGTGCAGGTAACTCTACATACGCTCGTCAAAAAAATCATGGTATTAACTTCCGTGTAATTTGTAAATGGATGCGTATGTCTGGTGTAGATCACATCCACGCTGGTACAGTTGTAGGTAAATTAGAAGGTGATCCTTTAATGATTAAAGGTTTCTACGATACTTTATTAGCTACAAACTTAGAAGTTAACTTACCATGTGGTATTTTCTTCGAAATGACTTGGGCTAGTTTACGTAAATGTATGCCAGTTGCTTCAGGTGGTATTCACTGTGGTCAAATGCACCAATTAGTTCACTACTTAGGTGATGACGTAGTATTACAATTCGGTGGTGGTACAATTGGTCACCCAGATGGTATTCAAGCAGGTGCTACAGCTAACCGTGTTGCTCTAGAGTCAATGGTATTAGCTCGTAACGAAGGTGCTGATTACTTCAACAACCAAGTTGGTCCTAAAATTTTACGTGAAGCTGCAAAAACTTGTGGTCCTTTACAAACAGCGTTAGATTTATGGAAAG------------------------------------------------------------------------------------------------------------------------------------------TGGGCTGGTGCAATGATTTTATTTGAAGTATCTCACTTTGTTCCAGAAAAACCTTTATATGAACAAGGTTTTATTTGTATGCAACACGTAGCAACATTAGGCTATGGTATTGGACCAGGTGGTGAAATTACAACAACTGTACCATACTTTGCGGTAGGTGTTCTTCACTTAATTTCATCAGCTGTTTTAGGTTTTGGTGGTATTTACCATTCATTATTAGGTCCAGATACATTAGAAGAATCATTCCCATTCTTCGGCTATGACTGGCGTGACAAAAACAAAATGACAACAATTTTAGGTATCCACTTATGCCTTTTAGGTGGTGGTGCTTTATTATTAGTTGCTAAAGCGATGTACATTGGTGGTGTTTATGATACATGGGCACCAGGTGGTGGTGACGTTCGTTTCATTACAACTCCTACTTTAAATCCAATTGTAATTTTCGGTTACGTTTTCCGTTCACCATTTGGTGGTGACGGTTGGGTTGTTTCAGTAAACAATATGGAAGACGTTATTGGTGGTCACGTATGGATTGGTGTATTATGTATTGTAGGTGGTATTTGGCACATTTTCACTAAACCATTTGCTTGGGCACGTCGTGCTTTCGTATGGTCTGGTGAAGCATACTTATCTTACAGTTTAGCAGCGATTTCTTTAATGGGTTTCACTGCTTCATTATATTCATGGTACAACAACACAGCTTATCCTAGTGAATTATATGGTCCAACTGGTCCAGAAGCTTCACAAGCTCAAGCGTTTACGTTCTTAGTTCGAGATCAACGTTTAGGTGCTAATGTTTCATCAGCACAAGGTCCTACTGGTTTAGGTAAATATTTAATGCGTTCACCAAGTGGTGAGATCATCTTTGGTGGTGAAACAATGCGTTTCTGGGATTTACGTGCTCCATGGGTTGAGCCTTTACGTGGTCCAAACGGTTTAGATATTAATAAAATTAAAAATGATATCCAACCTTGGCAAGAACGTCGTGCAGCAGAATACATGACACATGCTCCATTAGGTTCATTAAACTCTGTTGGTGGTGTAGCTACAGAAATTAACTCAGTTAACTATGTATCACCTCGTTCA---
	Rhopalodia_contorta              -----GTAGTCATACGCTCGTCTCAAAGACTAAGCCATGCACGTCTAAGTATAAATC-TTTTACTTTGAAACTGCGAATGGCTCATTATATCAGTTATAGTTTATTTGATAGTCCCTT-ACTACTTGG-ATAACCGTA------------------------------------------------------------------------------------------GTAATTCTAGAGCTAATACATGCGTCAACACCAACCT-----------GGTGGCATTTATTAGATGGAAACCAACCCC--TTTGGGGTGATGTGGTGATTCATAATAAGTTTGCAGATCGCACGGCT-T-GC-CAGCGACGGATCATTCAAGTTTCTGCCCTATCAGCTTTGGACGGTAAGGTA------------------------------------------------------------------------------------------TTGGCTTACCGTGGCTTTAACGGGTAACGGGGAATTAGGGTTCGATTCCGGAGAGGGAGCCTGAGAGACGGCTACCACATCCAAGGAAGGCAGCAGGCGCGTAAATTACCCAATCTTGAAACAAGGAGGTAGTGACAATAAATAACAATGCCGGGCC-TTTCTAGGTCTGGCAATTGGAATGAGAACAATTTAAATCCCTTATCGAGGATCAATTGGAGGGCAAGTCTGGT----------------------------------------------------------------------------------------------------GCCAGCAGCCGCGGTAAT--------------------------------------------------------------------------------------TCCAGCTCCAATAGCGTA----------------------------------------------------------------------------------------------------------------------------------------------------------------------------------------------------------------------------------------------------------------------------------------------------------------------------------------------------------------------------------------------------------------------------------------------------------TATTAAAGTTGTTGCAGTTAAAAAGCTCGTAGTTGGATTTGTGGTCTGCTGTGATGTCCATA-------------CT-GGTACGTTCACGGGAGATCATCCTTGGGTGGAACCTGCGTGGCATTAGGTTGTCGTGCATGGGATACCTAACGTTTACTGTGAAAAAATTAGAGTGTTCAAAGCAGGCTTAGGCTGTTGAATATATTAGCATGGAATAATGAAATAGGACCTTGGTGCTATTTTGTTGGTTTGCGCACTGAGGTAATGATTAACAGGGACAGTTGGGGGTATTCGTATTCCATTGTCAGAGGTGAAATTCTTGGATTTCTGGAAGACGAACTACTGCGAAAGCATTTAC-CAAGG------------------------------------------------------------------------------------------ATGTTTTCATTAATCAAGAACGAAAGTTAGGGGATCGAAGATGATTAGATACCATCGTAGTCTTAACCAT--------------------------------------------------------------------------------------AAACTATGCCAACAAGGGATTGACGGGGTTT-CGT-TACGTCTCCGTCAGCACCTTAAGAGAAATC-ACAAGTTTTTGGGTTCCGGGGGGAGTATGGTCGCAAGGCTG------------------------------------------------------------------------------------------AAACTTAAAGAAATTGACGGAAGGGCACCACCAGGAGTGGAGCCTGCGGCTTAATTTGACTCAACACGGGAAAACTTACCAGGTCCAGACATAGTGAGGATTGACAGATTGAGAGCTCTTTCTTGATTCTATGGGTGGTGGT-------------------------------------------------------------------------------------GCATGGCCGTTCTTAGTTGGTGGA-GTGATTTGTCTGGT---------------------------------------------------------------------------------------TAATTCCGTTAACGAACGAGACCCCTGCCTGCTAAATAGTGCAATGAGTGATTTT--CACTGATTGT-GGCTTCTTAGAGGGACGTGCATTCGACTAGTTGCAGGAAGATAGGGGCAATAACAGGT-----------------------------------------------------------------------------------------CTGTGATGCCCTTAGATGTTCTGGGCCGCACGCGCGCTACACTGATGCATTCAACGAG-----TTTCCTTGACCGAGAGGTTTGGGCAATCTTTGGAAAGTGCATCGTGATAGGGATAGATTATTGCAATTATTAATCTTGAACGAGGAATTCCTAGTAAACGCAGATCATCAATCTGCATTGATTACGTCCCTGCCCTTTGTACACACCGCCCGTCG----------------------------------------------------------------------------------------------CACCTACCGATTGGATGGTCCGGTGAAGCCTCGGGATTGTGACAATTGCCTTGAT--TGGTAATGGTTGCGAGAACTTGTCTAAACCTTATCATCTAGAGGAAGGTGAAATGTCTCAATCTGTATCAGAACGGACTCGAATCAAAAGTGACCGTTACGAATCTGGTGTAATCCCTTACGCTAAAATGGGTTACTGGGATGCTGCATATGCAGTAAAAAATACTGACGTTCTTGCTTTATTCCGTATTACACCACAACCAGGTGTAGATCCAGTAGAAGCTGCTGCAGCTGTAGCTGGTGAATCTTCAACTGCTACATGGACAGTAGTATGGACTGATTTATTAACAGCTTGTGACCGTTACCGTGCTAAAGCTTACCGTGTAGATCCAGTTCCAAATACAACTGATCAATATTTTGCATTTATTGCTTATGAATGTGATTTATTTGAAGAAGGTTCTTTAGCTAACTTAACAGCTTCTATCATTGGTAACGTATTCGGTTTCAAAGCCGTATCTGCTTTACGTTTAGAAGATATGCGTATTCCTCACTCTTATTTAAAAACATTCCAAGGTCCAGCAACAGGTGTTGTTGTAGAACGTGAACGTTTAAACAAATACGGTACTCCATTATTAGGTGCAACTGTAAAACCAAAATTAGGTTTATCAGGTAAAAACTATGGTCGTGTAGTATATGAAGGTTTAAAAGGTGGCTTAGACTTCTTAAAAGATGATGAAAACATTAACTCACAACCATTTATGCGTTGGAGAGAACGTTTCTTAAATTGTATGGAAGGTATTAACCGTGCATGTTCAGCAACAGGTGAAGTAAAAGGTTCTTACTTAAACGTTACTGCTGGTACAATGGAAGAAGTTTACAAACGTGCTGAATATGCTAAGTCTGTAGGTTCTATCATTATTATGATCGACTTAGTTATGGGATACACAGCAATTCAATCAATTGCACTTTGGTCTCGTGACAACGATATGCTTTTACATTTACACCGTGCAGGTAACTCTACATATGCACGTCAAAAAAATCATGGTATTAACTTCCGTGTAATTTGTAAATGGATGCGTATGTCAGGTGTAGATCATATTCACGCTGGTACTGTTGTAGGTAAATTAGAAGGTGATCCTTTAATGATTAGAGGTTTCTACGATACTTTATTATTAACAAAATTAGATGTTAATTTACCATATGGTATCTTCTTCGAAATGACATGGGCAAGTTTACGTAAATGTATGCCTGTAGCATCAGGTGGTATTCACTGTGGTCAAATGCACCAATTAGTTCATTACTTAGGTGATGATGTAGTATTACAATTTGGTGGTGGTACAATTGGTCACCCTGATGGTATTCAAGCAGGTGCTACAGCTAACCGTGTTGCATTAGAAGCAATGGTATTAGCGCGTAACGAAGGTGCTGACTACTTCAACAACCAAGTAGGTCCTCAAATTTTACGTGAGGCAGCAAAAACATGTGGTCCTTTACAAACAGCTTTAGATTTATGGAAAGACATCAGCTTCAACTATACATCTACAGATACAGCTGATTTCGCTACAACACCTACAGCAAACGTATAA-----GTTTAATAAATGTTTCAGGTAAATTACTAGGTGCTCACGTAGCACACGCTGGCTTAATGGTATTTTGGGCTGGTGCAATGATTTTATTTGAAGTATCACATTTTGTTCCAGAAAAACCGTTATATGAGCAAGGTTTCATTTGTATGCAACACTTAGCATCATTAGGTTATGGTATTGGACCAGGTGGTGAAATTACTTCAACAGTACCTTATTTTGCTGTAGGTGTAATTCATTTAATTTCATCTGCTGTATTAGGTTTTGGAGGAATTTATCATTCTTTACTAGGCCCCGATACATTAGAAGAATCATTCCCATTCTTTGGTTATGACTGGCGTGATAAAAACAAAATGACAACAATTTTAGGAATTCACTTAATTTTATTAGGTGCTGGTTCTTTATTATTTGTAGCTAAAGCAATGTACCTTGGTGGTGTTTATGATACATGGGCTCCAGGTGGTGGAGATGTTCGTTTAATTACAACTCCTACTTTAAACCCAATTGTAATTTTCGGCTATGTGTTCCGTTCACCGTTTGGTGGCGATGGCTGGATTGTATCAGTAAACAACATGGAAGATATCGTTGGTGGCCATGTATGGATTGGTGTATTATGCATCATCGGTGGTTTCTGGCATATCTTTACAAAACCATTTGCTTGGGCACGTCGTGCATTTGTTTGGTCAGGTGAAGCATACTTATCTTATAGTTTAGCAGCTATTTCACTTATGGGTTTAACAGCTTCATTATATTCATGGTATAATAATACAGCTTACCCTAGTGAATTATATGGTCCAACTGGTCCAGAAGCATCTCAAGCACAAGCATTTACATTCTTAGTTCGAGATCAACGTTTAGGCGCAAATGTTTCGTCTGCACAAGGTCCAACTGGTTTAGGTAAATACTTAATGCGTTCACCGAGTGGTGAAATCATTTTTGGTGGTGAGACAATGCGTTTCTGGGATTTACGTGCTCCATGGGTTGAACCACTACGTGGTCCAAATGGTTTAGATATCAATAAAATTAAAAATGATATTCAACCTTGGCAAGAACGTCGTGCTGCAGAATATATGACACATGCTCCTTTAGGGTCACTTAACTCTGTAGGTGGTGTTGCTACAGAAATTAACTCAGTTAACTATGTATCACCACGTTCTTGG
	Epithemia_turgida                TGCCAGTAGTCATACGCTCGTCTCAAAGACTAAGCCATGCACGTCTAAGTATAAATC-TTTTACTTTGAAACTGCGAATGGCTCATTATATCAGTTATAGTTTATTTGATAGTCCCTT-ACTACTTGG-ATAACCGTA------------------------------------------------------------------------------------------GTAATTCTAGAGCTAATACATGCGTCAACACCTTTTT-----------GGTGGTATTTATTAGATGGAAACCAACCCC--TTCGGGGTGATGTGGTGATTCATAATAAGTTTGCAGATCGCACGGCT-C-GC-CGGCGACGGATCATTCAAGTTTCTGCCCTATCAGCTTTGGACGGTAAGGTC------------------------------------------------------------------------------------------TTGGCTTACCGTGGCTTTAACGGGTAACGGGGAATTAGGGTTCGATTCCGGAGAGGGAGCCTGAGAGACGGCTACCACATCCAAGGAAGGCAGCAGGCGCGTAAATTACCCAATCTTGAAACAAGGAGGTAGTGACAATAAATAACAATGCCGGGCC-TTTTTAGGTCTGGCAATTGGAATGAGAACAATTTAAATCCCTTATCAAGGATCAATTGGAGGGCAAGTCTGGT----------------------------------------------------------------------------------------------------GCCAGCAGCCGCGGTAAT--------------------------------------------------------------------------------------TCCAGCTCCAATAGCGTA----------------------------------------------------------------------------------------------------------------------------------------------------------------------------------------------------------------------------------------------------------------------------------------------------------------------------------------------------------------------------------------------------------------------------------------------------------TATTAAAGTTGTTGCAGTTAAAAAGCTCGTAGTTGGATTTGTGCTCTGCCGTGATGTCCATA-------------TT-GGTATGTTCGCGGGAGAGCATCCTTGGGTGGAACCTGTGTGGCATTAAGTTGTCGTGTAGGGGATGCTCATCGTTTACTGTGAAAAAATTAGAGTGTTCAAAGCAGGCTTAGGCCATTGAATATATTAGCATGGAATAATGAGATAGGACCTTGGTACTATTTTGTTGGTTTGCGCACCGAGGTAATGATTAACAGGGACAGTTGGGGGTATTCGTATTCCATTGTCAGAGGTGAAATTCTTGGATTTCTGGAAGACGAACTACTGCGAAAGCATTTAC-CAAGG------------------------------------------------------------------------------------------ATGTTTTCATTAATCAAGAACGAAAGTTAGGGGATCGAAGATGATTAGATACCATCGTAGTCTTAACCAT--------------------------------------------------------------------------------------AAACTATGCCAACAAGGGATTGGCGGGGTCT-CGT-TACGTCTCCGTCAGCACCTTATGAGAAATC-ACAAGTTTTTGGGTTCCGGGGGGAGTATGGTCGCAAGGCTG------------------------------------------------------------------------------------------AAACTTAAAGAAATTGACGGAAGGGCACCACCAGGAGTGGAGCCTGCGGCTTAATTTGACTCAACACGGGAAAACTTACCAGGTCCAGACATGGTGAGGATTGACAGATTGAGAGCTCTTTCTTGATTCTATGGGTGGTGGT-------------------------------------------------------------------------------------GCATGGCCGTTCTTAGTTGGTGGA-GTGATTTGTCTGGT---------------------------------------------------------------------------------------TAATTCCGTTAACGAACGAGACCCCTGCCTGCTAAATAGTCTAACGAGTGATCTT--CACTGGTTGG-GACTTCTTAGAGGGACGTGCATTCGACTAGTTGCAGGAAGATAGGGGCAATAACAGGT-----------------------------------------------------------------------------------------CTGTGATGCCCTTAGATGTTCTGGGCCGCACGCGCGCTACACTGATGCATTCAACGAG-----TTTCCTTGACCGAGAGGTCTGGGCAATCTTTTGAACGTGCATCGTGATAGGGATAGATTATTGCAATTATTAATCTTGAACGAGGAATTCCTAGTAAACGCAGATCATCAATCTGCATTGATTACGTCCCTGCCCTTTGTACACACCGCCCGTCG----------------------------------------------------------------------------------------------CACCTAA----------------------------------------------------------------------------------------------------------------------------------------AAAGTGACCGTTACGAATCTGGTGTAATTCCTTACGCTAAAATGGGTTACTGGGATGCTTCATATGCGGTAAAAAATACTGACGTTCTTGCTTTATTCCGTATTACACCACAACCAGGTGTAGATCCAGTAGAAGCTGCTGCAGCTGTAGCTGGTGAATCTTCAACTGCTACATGGACAGTTGTATGGACTGATTTATTAACAGCTTGTGATCGTTACCGTGCTAAAGCTTATCGTGTAGACCCAGTTCCAAATACAACTGATCAATACTTTGCATTTATTGCTTATGAATGTGACTTATTTGAAGAAGGTTCTTTAGCTAACTTAACAGCGTCTATCATTGGTAACGTATTCGGTTTCAAAGCCGTATCTGCTTTACGTTTAGAAGATATGCGTATTCCTCATTCTTACTTAAAAACATTCCAAGGCCCAGCCACAGGTGTTATTGTAGAGCGTGAGCGTTTAAATAAGTACGGTACTCCATTATTAGGTGCAACAGTAAAACCTAAATTAGGTTTATCAGGCAAAAACTATGGTCGTGTAGTATATGAAGGTTTAAAAGGTGGTTTAGACTTTTTAAAAGATGATGAAAACATTAACTCACAACCATTTATGCGTTGGAGAGAGCGTTTCTTAAACTGTATGGAAGGTATTAACCGTGCATCTTCAGCAACTGGTGAAGTAAAAGGTTCTTACTTAAACGTTACTGCTGGTACAATGGAAGAAGTTTATAAACGTGCGGAATACGCTAAAGCAGTAGGTTCTATCGTTATTATGATCGATTTAGTTATGGGTTATACAGCAATTCAATCAATTGCTCTTTGGTCTCGTGATAACGATATGCTTTTACATTTACACCGTGCAGGTAACTCTACATATGCACGTCAAAAAAACCATGGTATTAACTTCCGTGTAATTTGTAAATGGATGCGTATGTCAGGTGTAGATCATATCCATGCTGGTACTGTTGTAGGTAAATTAGAAGGTGATCCTTTAATGATTAGAGGTTTCTACGATACTTTATTATTAACAAAATTAGACGTTAATTTACCATATGGTATCTTCTTCGAAATGACATGGGCAAGTTTACGTAAATGTATGCCTGTAGCATCAGGTGGTATTCACTGTGGTCAAATGCACCAATTAGTTCATTACTTAGGTGATGATGTAGTATTACAATTTGGTGGTGGTACAATTGGTCACCCTGATGGTATTCAAGCAGGTGCTACTGCTAACCGTGTTGCTTTAGAAGCAATGGTATTAGCTCGTAATGAAGGTGCTGACTACTTCAATAACCAAGTAGGTCCTCAAATTTTACGTGAGGCAGCTAGAACATGTGGTCCTTTACAAACAGCTTTAGATTTATGGAAAGAT---------------------------------------------------------------------------------------------------------------------------------GGTATTTTGGGCTGGTGCAATGATTTTATTTGAAGTTTCACATTTCGTTCCAGAAAAACCTTTGTATGAACAAGGTTTTATTTGTATGCAACATTTAGCATCATTAGGTTATGGTATTGGACCAGGTGGTGAAATTACTTCAACAGTACCTTATTTTGCTGTTGGTGTAATTCATTTAATTTCATCTGCTGTATTAGGTTTTGGTGGGATTTATCACTCTTTACTAGGTCCAGATACTTTAGAAGAATCATTCCCATTCTTTGGTTATGACTGGCGTGATAAAAATAAAATGACAACAATTTTAGGAATTCACTTAATTTTATTAGGTGCTGGTTCTTTATTATTTGTTGCTAAAGCAATGTATCTTGGTGGTGTTTATGATACATGGGCTCCAGGTGGTGGAGATGTTCGTTTAATCACAACTCCTACTTTAAACCCAATTGTAATCTTCGGCTATGTATTCCGTTCACCATTTGGTGGTGATGGCTGGATTGTATCAGTAAACAACATGGAAGATATTGTTGGCGGCCATGTGTGGATTGGTGTATTATGTATCATCGGTGGTTTTTGGCATATATTCACTAAACCATTTGCTTGGGCACGTCGTGCTTTTGTTTGGTCAGGTGAAGCATATTTATCGTATAGTTTAGCAGCAATTTCACTTATGGGTTTAACAGCTTCATTATATTCATGGTATAATAATACTGCTTATCCAAGTGAATTATATGGTCCAACTGGCCCAGAAGCGTCACAAGCACAAGCATTTACATTCTTAGTTCGAGATCAACGTTTAGGTGCAAATGTTTCATCTGCACAAGGTCCAACTGGTTTAGGTAAATACTTAATGCGTTCACCAAGTGGCGAAATTATTTTTGGTGGTGAGACAATGCGTTTCTGGGATTTACGTGCTCCATGGGTTGAACCTCTACGTGGTCCAAATGGCTTAGATATTAATAAAATTAAAAATGATATTCAGCCTTGGCAAGAGCGCCGTGCTGCAGAATACATGACACATGCTCCTTTAGGTTCACTTAACTCAGTAGGTGGTGTTGCTACAGAGATTAACTCAGTT------------------------
	Phaeodactylum_tricornutum        TGCCAGTAGTCATACGCTCGTCTCAAAGATTAAGCCATGCATGTCTAAGTATAAATC-TTTTACTTTGAAACTGCGAATGGCTCATTATATCAGTTATAGTTTATTTGATAGTCCCTTCACTATTTGG-ATAACCGTA------------------------------------------------------------------------------------------GTAATTCTAGAGCTAATACATGCGTCAATACCCTTCTG---------GGGTAGTATTTATTAGATTGAAACCAACCCC--TTCGGGGTGATGTGGTGATTCATAATAAGCTTGCGGATCGCATGGCT-TTTGCCGGCGATGGATCATTCAAGTTTCTGCCCTATCAGCTTTGGATGGTAGGGTA------------------------------------------------------------------------------------------TTGGCCTACCATGGCTTTAACGGGTAACGGGAAATCAGGGTTTGATTCCGGAGAGGGAGCCTGAGAGACGGCTACCACATCCAAGGAAGGCAGCAGGCGCGTAAATTACCCAATCCTGACACAGGGAGGTAGTGACAATAAATAACAATGCCGGGCC-TTTCTAGGTCTGGCTTTTGGAATGAGAACAATTTAAACCCCTTATCGAGGATCCATTGGAGGGCAAGTCTGGT----------------------------------------------------------------------------------------------------GCCAGCAGCCGCGGTAAT--------------------------------------------------------------------------------------TCCAGCTCCAATAGCGTA----------------------------------------------------------------------------------------------------------------------------------------------------------------------------------------------------------------------------------------------------------------------------------------------------------------------------------------------------------------------------------------------------------------------------------------------------------TATTAATGTTGCTGCAGTTAAAAAGCTCGTAGTTGGATTTGTGGTGGGCCCGGTGGCTCGGCCTTAGTTGG--CCGT-TGCTGTTTTGGGTCCG-CCATCCTTGGGTGGAATCAGTGTGGCATTAAGTTGTCGCGCTGGGGATGCCCATCGTTTACTGTGAAAAAATTAGAGTGTTCAAAGCAGGCTTACGCCGTTGAATATATTAGCATGGAATAATGAGATAGGACCTTGGTACTATTTTGTTGGTTTGCGCACCGAGGTAATGATTAATAGGGACAGTTGGGGGTATTCGTATTCCATTGTCAGAGGTGAAATTCTTGGATTTCTGGAAGACGAACTACTGCGAAAGCATTTAC-CAAGG------------------------------------------------------------------------------------------ATGTTTTCATTAATCAAGAACGAAAGTTAGGGGATCGAAGATGATTAGATACCATCGTAGTCTTAACCAT--------------------------------------------------------------------------------------AAACTATGCCGACAAGGGATTGGCGGGGTTT-CGT-TACGTCTCCGTCAGCACCTTATGAGAAATC-ACAAGTCTTTGGGTTCCGGGGGGAGTATGGTCGCAAGGCTG------------------------------------------------------------------------------------------AAACTTAAAGAAATTGACGGAAGGGCACCACCAGGAGTGGAGCTTGCGGCTTAATTTGACTCAACACGGGAAAACTTACCAGGTCCAGACATAGTGAGGATTGACAGATTGAGAGCTCTTTCTTGATTCTATGGGTGGTGGT-------------------------------------------------------------------------------------GCATGGCCGTTCTTAGTTGGTGGA-GTGATTTGTCTGGT---------------------------------------------------------------------------------------TAATTCCGTTAACGAACGAGACCCCTGCCTGCTAAATAGCCCAGTGAGTGAATTT--CACTGACCAG-GGCTTCTTAGAGGGACGTGCGTTCTATTAGACGCAGGAAGATAGGGGCAATAACAGGT-----------------------------------------------------------------------------------------CTGTGATGCCCTTAGATGTTCTGGGCCGCACGCGCGCTACACTGATGCATTCAACGAG-TGTTTTTCCTTGGCCGAGAGGCCTGGGCAATCTTTTGAACGTGCATCGTGATAGGGATAGATTATTGCAATTATTAATCTTGAACGAGGAATTCCTAGTAAACGCAGATCATCAATCTGCATTGATTACGTCCCTGCCCTTTGTACACACCGCCCGTCG----------------------------------------------------------------------------------------------CACCTACCGATTGGATGGTCCGGTGAAGCCTCGGGATTGTGACCAGTGCCTTTAT--TGGTGTTGGTTGCGAGAACTTGTCTAAACCTTATCATCTAGAGGAAGGTGAAATGTCTCAATCTGTATCAGAACGGACTCGAATTAAAAGTGACCGTTACGAATCTGGTGTAATTCCTTATGCTAAGATGGGTTACTGGGATGCTGCTTATGCAGTAAAAAACACTGATGTTTTAGCATTATTCCGTATCACACCACAACCAGGTGTAGATCCAGTAGAAGCTGCTGCAGCTGTAGCTGGTGAATCATCTACTGCAACATGGACTGTTGTATGGACTGATTTATTAACAGCTTGTGATCGTTACCGTGCTAAAGCTTACCGTGTAGATCCAGTTCCAAATACAACTGATCAATACTTCGCTTTTATCGCATATGAATGTGATTTATTTGAAGAAGGTTCTTTAGCTAACTTAACAGCTTCTATTATTGGTAACGTATTCGGTTTCAAAGCTGTATCTGCGTTACGTTTAGAAGATATGCGTATCCCTCATTCTTACTTAAAAACGTTCCAAGGTCCTGCTACTGGTGTAATTGTAGAACGTGAACGTTTAAACAAATATGGTATTCCATTATTAGGTGCTACAGTAAAACCTAAATTAGGTTTATCTGGTAAAAACTATGGTCGTGTAGTTTATGAAGGTTTAAAAGGTGGTTTAGACTTCTTAAAAGATGATGAGAATATTAACTCACAACCCTTCATGCGTTGGAGAGAACGTTTCTTATACTGTATGGAAGGTATTAATCGCGCTTCTGCAGCTACAGGTGAAACTAAAGGTTCATACCTAAACATCACAGCTGGTACTATGGAAGAAGTTTACAAACGTGCAGAATATGCTAAAACAGTAGGTTCTATCGTTGTTATGATCGATTTAGTTATGGGTTATACTGCAATCCAATCAGCTGCGATTTGGGCGCGTGATAATGATTTAATTTTACATTTACACCGTGCTGGTAACTCAACTTACGCGCGTCAAAAAAATCATGGTATCAACTTCCGTGTTATTTGTAAATGGATGCGTATGTGTGGTGTGGATCATATCCATGCTGGTACAGTTGTAGGTAAATTAGAAGGCGATCCTTTAATGATTAAAGGTTTCTACGATACTTTATTACTAACTCATTTAAATGTTAATTTACCATACGGTATTTTCTTCGAAATGACTTGGGCAAGTTTACGTAAATGTATGCCTGTTGCTTCTGGTGGTATCCACTGTGGTCAAATGCACCAATTAGTTCATTATTTAGGTGATGATGTAGTATTACAATTCGGTGGTGGTACAATTGGTCATCCAGATGGTATTCAAGCTGGTGCTACAGCTAATCGTGTTGCGTTAGAAGCAATGATTTTAGCTCGTAACGAAGGTGCTGATTACTTTAATAGTGATATTGGTCCTCAAATTTTACGCAACGCTGCGAAAACATGTGGTCCTTTACAAACAGCTTTAGATTTATGGAAAGATATTAGTTTTAACTATACATCTACAGATACATCTGATTTCTCTGTTACACCAACAGCAAACGTATAATGCTCGGTTAATTAATGTTTCAGGTAAGTTATTGGGTGCACACGTTGCACATGCTGGTTTAATGGTATTTTGGGCTGGAGCAATGATTTTATTCGAAGTTTCTCACTTCGTACCTGAGAAACCTTTATATGAACAAGGTTTCATTTGTATGCCACATTTAGCAACTTTAGGTTACGGAATTGGCCCTGGCGGTGAAATTACTAACACTGTCCCATATTTTGCTGTAGGTGTAATTCATTTAATTTCATCAGCTGTTTTAGGTTTTGGCGGTATTTACCACTCATTACTTGGACCAGATACATTAGAAGAATCATTCCCATTCTTTGGTTATGACTGGCGTGATAAAAACAAGATGACAACTATTCTAGGGATTCATTTATGTCTTTTAGGTAGTGGTGCTTTTTTATTAGTTGCTAAAGCAATGTACATTGGTGGTGTTTATGATACTTGGGCACCAGGTGGTGGCGATGTTCGTTTAATTACAACACCTACATTAAACCCAATTGTAATTTTTGGTTATGTATTCCGTTCACCATTTGGTGGTGACGGTTGGGTTGTATCAGTTAATAACATGGAAGATGTTATTGGTGGTCATGTATGGGTTGGTGTATTATGTATTACTGGTGGTATTTGGCATATTTTCACAAAACCATTTGCATGGGCTCGTCGTGCTTTTGTATGGTCAGGTGAAGCTTATTTATCATATAGTTTAGCTGCAATTTCATTAATGGGTTTAACAGCGTCATTATATTCTTGGTATAACAATACAGCTTATCCGAGCGAATTATATGGCCCAACAGGTCCTGAGGCTTCACAAGCACAAGCATTCACGTTTTTAGTTCGAGATCAACGTTTAGGTGCTAATGTTTCATCAGCACAGGGTCCAACTGGTTTAGGTAAATACTTAATGCGTTCACCTAGTGGTGAAATCATCTTTGGTGGTGAAACAATGCGTTTTTGGGATTTACGTGCACCGTGGGTTGAACCATTACGTGGTCCAAATGGTTTAGATATCAACAAAATTAAAAATGATATTCAACCTTGGCAAGAACGTCGTGCAGCTGAATATATGACACACGCTCCATTAGGTTCACTTAATTCCGTAGGTGGTGTAGCGACAGAAATTAACTCAGTTAATTATGTTTCTCCTCGTTCATGG
	Achnanthes_coarctata             TGCCAGTAGTCATACGCTCGTCTCAAAGATTAAGCCATGCATGTCTAAGTATAAATA-TTCTACTTTGAAACTGCGAACGGCTCATTATATCAGTTATAATTTATTGGATAGTCCCTT-ACTACTTGG-ATAACCGTA------------------------------------------------------------------------------------------GTAATTCTAGAGCTAATACATGCGTCAATACCCCTCGT---------GGGTAGCAATTATTAGATTGAAACCAACCCC--TTTGGGGTGATGTGGTGATTCATAATAATAGTGCGGATCGCACGGCT-CACGCCGGCGACGGATCTTTCAAGTTTCTGCCCTATCAGCTTTGGATGGTACGGTA------------------------------------------------------------------------------------------TTGGCCTACCATGGCTTTAACGGGTAACGGGAAATTAGGGTTTGATTCCGGAGAGGGGGCCTGAGAGATGGCCACCACATCCAAGGAAGGCAGCAGGCGCGTAAATTACCCAATCCTAATACAGGGAGGTAGTGACAATAAATAACAATGCCGGGCC-TTTGTAGGTCTGGCAATTGGAATGAGAACATTTTAAATCTCTTATCGAGGATCAATTGGAGGGCAAGTCTGGT----------------------------------------------------------------------------------------------------GCCAGCAGCCGCGGTAAT--------------------------------------------------------------------------------------TCCAGCTCCAATAGCGTA----------------------------------------------------------------------------------------------------------------------------------------------------------------------------------------------------------------------------------------------------------------------------------------------------------------------------------------------------------------------------------------------------------------------------------------------------------TATTAAAGTTGTTGCAGTTAAAAAGCTCGTAGTTGGATTTGTGGCTGGCGTGGGCGGCCTAGCAC--TTAGTGCCAG-CGCTCTGCCCGCGTCG-CCATCTTTGGGTGGAACCTGTGTGGCATTAGGTTGTCGTGCAGGGGATGCCCATCTTTTACTGTGAAAAAATTAGAGTGTTCAAAGCAGGCTTATGCCGTTGAATATATTAGCATGGAATAATGAGATAGGACCTTGGTACTATTTTGTTGGTTTGCGCACCAAGGTAATGATTAATAGGGACAGTTGGGGGTATTTGTATTCCATTGTCAGAGGTGAAATTCTTGGATTTTTGGAAGACAAACTACTGCGAAAGCATTTAC-CAAGG------------------------------------------------------------------------------------------ATGTTTTCATTAATCAAGAACGAAAGTTAGGGGATCGAAGATGATTAGATACCATCGTAGTCTTAACCAT--------------------------------------------------------------------------------------AAACTATGCCGACAAGGGATTGGCGGAGTTT-CGT-TTTGTCTCCGTCAGCACCTTATGAGAAATC-ACAAGTCTTTGGGTTCCGGGGGGAGTATGGTCGCAAGGCTG------------------------------------------------------------------------------------------AAACTTAAAGAAATTGACGGAAGGGCACCACCAGGAGTGGAGCCTGCGGCTTAATTTGACTCAACACGGGAAAACTTACCAGGTCCAGACATAGTGAGGATTGACAGATTGAGAGCTCTTTCTTGATTCTATGGGTGGTGGT-------------------------------------------------------------------------------------GCATGGCCGTTCTTAGTTGGTGAA-GTGATTTGTCTGGT---------------------------------------------------------------------------------------TAATTCCGTTAACGAACGAGACCCCTGCCTGCTAAATAGCTTGGCGAGTGATTTT-TCACTGGCTGA-AGCTTCTTAGAGGGACGTGCGTTCTATTAGACGCAGGAAGATAGGGGCAATAACAGGT-----------------------------------------------------------------------------------------CTGTGATGCCCTTAGATGTCCTGGGCCGCACGCGCGCTACACTGATGCATTCAACGAG---TTTTACCTTGGCCGAGAGGCCTGGGCAATCTTCTGAACGTGCGTCGTGATAGGGATAGATTATTGCAATTATTAATCTTGAACGAGGAATTCCTAGTAAACGCAGATCATCAATCTGCATTGATTACGTCCCTGCCCTTTGTACACACCGCCCGTCG----------------------------------------------------------------------------------------------CACCTACCGATTGAATGGTCCGGTGAAGCCTCGGGATTGTGGCATGTTCCCTTCATTGGGATTGTGCTGCGAGAACTTGTCTAAACCTTATCATTTAGAGGAAGGTGAAATGTCTCAATCTGTATCAGAACGGACTCGAATTAAAAGTGACCGTTACGAATCTGGTGTAATTCCTTATGCTAAAATGGGTTACTGGGATGCATCATACGCAGTAAAAACTACTGACGTACTTGCTTTATTCCGTATTACACCGCAACCAGGTGTAGATCCCGTAGAAGCCGCAGCAGCAGTAGCTGGTGAGTCCTCTACTGCTACTTGGACAGTTGTATGGACGGATTTACTAACAGCTTGCGACCGTTATCGTGCTAAAGCTTATCGCGTAGATCCCGTTCCAAATACATCAGATCAATACTTCGCTTTTATAGCCTATGAATGTGATTTATTCGAAGAAGGCTCATTAGCTAACTTAACAGCGTCTATCATTGGTAACGTTTTTGGATTTAAAGCAGTATCTGCTCTACGTTTAGAAGATATGCGTATTCCACATTCTTATTTAAAAACATTCCAAGGTCCTGCGACTGGAATCATTGTAGAGCGTGAACGTTTGAACAAATATGGTGTACCTTTATTAGGTGCGACAGTAAAACCAAAACTAGGTTTGTCGGGCAAAAATTATGGCCGTGTAGTTTATGAAGGGTTAAAAGGTGGTTTAGATTTCTTAAAAGATGATGAAAACATTAACTCACAACCATTTATGCGTTGGAGAGAGCGTTTTTTAAACTGTATGGAAGGTATTAACCGTGCTTCTGCTGCTACAGGTGAAGTTAAAGGTTCTTACTTAAATGTTACTGCTGCAACTATGGAAGAAGTCTACAAACGTGCTGCATATGCTAAAGAAGTTGGTTCGGTTGTTATTATGATCGACTTAGTTATGGGTTATACTGCAATCCAAAGTATCGCTATCTGGGCGCGCGAAAACGACCTGCTTTTACATTTACACCGTGCAGGTAACTCAACATACGCTCGTCAAAAAAATCATGGTATTAACTTCCGTGTAATTTGTAAATGGATGCGTATGTCAGGTGTAGATCATATCCATGCAGGTACAGTTGTTGGTAAACTAGAAGGCGATCCGTTAATGATTAAGGGTTTTTATGATACTTTACGTTTAACTACATTAGACGTTAATTTACCTTATGGTATTTTCTTTGAAATGAGTTGGGCTAGTTTACGTAAATGTATGCCTGTGGCTTCTGGTGGTATACACTGTGGTCAAATGCATCAATTAGTTCACTATTTAGGTGATGATGTAATTTTACAATTTGGTGGTGGTACAATTGGTCACCCAGATGGGATCCAAGCTGGTGCTACAGCTAATCGTGTAGCTTTAGAAGCTATGATTTTAGCTCGTAATGAAGGTGCTGACTACTTCAACAACGAAGTAGGCCCTCAAATTTTACGTAACGCTGCAAAAACTTGCGGTCCTTTACAAACGGCTTTAGATTTATGGAAAGACATTAGTTTTAACTACACATCTACAGATACAGCAGATTTCGCTGCTACACCAACAGCAAACGTATAATGCTCGTTTAATTAATGTTTCAGGTAAACTGTTAGGTGCTCATGTTGCTCATGCTGGTTTAATGGTATTTTGGGCTGGGGCTATGATTTTGTTTGAAGTATCACATTTTGTACCTGAAAAGCCTTTATATGAACAAGGTTTTATTTGTATGCAACACCTTGCAACACTTGGATATGGAATTGGACCAGGAGGTGAAATTACGACAACTGTTCCATATTTTGCTGTTGGTGTAATTCATTTAATTTCATCCGCCGTTTTAGGCTTTGGTGGGATTTACCACTCACTATTAGGGCCAGACACTTTAGAAGAATCCTTCCCATTCTTTGGTTATGATTGGCGCGACAAAAATAAAATGACAACAATTTTGGGTATTCACCTTTGCCTTTTAGGCGGTGGCGCCTTCTTACTAGTAATCAAAGCAATGTATTTAGGTGGCGTTTATGACACTTGGGCTCCAGGTGGGGGTGACGTTCGATTCATTACTACTCCTACATTAAACCCGATTGTTATTTTTGGCTATGTTTTCCGCTCTCCATTTGGTGGAGATGGTTGGGTTGTTTCAGTAAACAACATGGAAGATATTGTCGGTGGTCATATATGGGTTGGTATCTTATGTATCACAGGTGGAATTTGGCATATTTTTACTAAACCATTCGCATGGGCACGTCGTGCCTTTGTCTGGTCTGGTGAAGCTTATCTTTCATATAGTCTAGCAGCCATTTCTTTAATGGGCTTTACAGCTTCATTATACTCGTGGTACAATAACACAGCTTACCCAAGTGAATTATATGGCCCAACAGGTCCAGAAGCATCCCAAGCTCAAGCTTTTACGTTTTTAGTTCGTGACCAAAGATTGGGTGCCAATGTTTCATCAGCTCAAGGTCCAACAGGGCTAGGAAAGTATTTAATGCGTTCACCTAGTGGTGAAATCATTTTTGGGGGTGAAACGATGCGGTTTTGGGATTTACGTGCACCATGGGTTGAACCATTACGTGGTCCAAATGGTTTAGATATCAATAAAATTAAAAATGATATTCAACCATGGCAAGAACGTCGTGCGGCAGAGTATATGACACATGCGCCATTAGGTTCACTGAATTCAGTAGGCGGTGTAGCGACGGAAATTAACTCTGTTAATTATGTATCACCTAGATCATGG
	Achnanthes_sp._ECT3684           TGCCAGTAGTCATACGCTCGTCTCAAAGATTAAGCCATGCATGTCTAAGTATAAATA-TTCTACTTTGAAACTGCGAACGGCTCATTATATCAGTTATAATTTATTGGATAGTCCCTT-ACTACTTGG-ATAACCGTA------------------------------------------------------------------------------------------GTAATTCTAGAGCTAATACATGCGTCAATACCCCTCGT---------GGGTAGCAATTATTAGATTGAAACCAACCCC--TTTGGGGTGATGTGGTGATTCATAATAATAGTGCGGATCGCACGGCT-TACGCCGGCGACGGATCTTTCAAGTTTCTGCCCTATCAGCTTTGGATGGTACGGTA------------------------------------------------------------------------------------------TTGGCCTACCATGGCTTTAACGGGTAACGGGAAATTAGGGTTTGATTCCGGAGAGGGGGCCTGAGAGATGGCCACCACATCCAAGGAAGGCAGCAGGCGCGTAAATTACCCAATCCTAATACAGGGAGGTAGTGACAATAAATAACAATGCCGGGCC-TTTGTAGGTCTGGCAATTGGAATGAGAACAATTTAAATCTCTTATCGAGGATCAATTGGAGGGCAAGTCTGGT----------------------------------------------------------------------------------------------------GCCAGCAGCCGCGGTAAT--------------------------------------------------------------------------------------TCCAGCTCCAATAGCGTA----------------------------------------------------------------------------------------------------------------------------------------------------------------------------------------------------------------------------------------------------------------------------------------------------------------------------------------------------------------------------------------------------------------------------------------------------------TATTAAAGTTGTTGCAGTTAAAAAGCTCGTAGTTGGATTTGTGGCTGGCGCGTGCGGCCTAGCAC--TCAGTGCCAG-CGCTCTGCTCGCGTCG-CCATCTTTGGGTGGAACCTGTGTGGCATTAGGTTGTCGTGCAGGGGATGCCCATCTTTTACTGTGAAAAAATTAGAGTGTTCAAAGCAGGCTTATGCCGTTGAATATATTAGCATGGAATAATGAGATAGGACCTTGGTACTATTTTGTTGGTTTGCGCACCAAGGTAATGATTAACAGGGACAGTTGGGGGTATTTGTATTCCATTGTCAGAGGTGAAATTCTTGGATTTTTGGAAGACAAACTACTGCGAAAGCATTTAC-CAAGG------------------------------------------------------------------------------------------ATGTTTTCATTAATCAAGAACGAAAGTTAGGGGATCGAAGATGATTAGATACCATCGTAGTCTTAACCAT--------------------------------------------------------------------------------------AAACTATGCCGACAAGGGATTGGCGGAGTTT-CGT-TTTGTCTCCGTCAGCACCTTATGAGAAATC-ACAAGTCTTTGGGTTCCGGGGGGAGTATGGTCGCAAGGCTG------------------------------------------------------------------------------------------AAACTTAAAGAAATTGACGGAAGGGCACCACCAGGAGTGGAGCCTGCGGCTTAATTTGACTCAACACGGGAAAACTTACCAGGTCCAGACATAGTGAGGATTGACAGATTGAGAGCTCTTTCTTGATTCTATGGGTGGTGGT-------------------------------------------------------------------------------------GCATGGCCGTTCTTAGTTGGTGAA-GTGATTTGTCTGGT---------------------------------------------------------------------------------------TAATTCCGTTAACGAACGAGACCCCTGCCTGCTAAATAGCTTGGCGAGTGATTTT-TCACTGGCTGA-AGCTTCTTAGAGGGACGTGCGTTCTATTAGACGCAGGAAGATAGGGGCAATAACAGGT-----------------------------------------------------------------------------------------CTGTGATGCCCTTAGATGTCCTGGGCCGCACGCGCGCTACACTGATGCATTCAACGAG---TTTTACCTTGGCCGAGAGGCCTGGGCAATCTTCTGAACGTGCATCGTGATAGGGATAGATTATTGCAATTATTAATCTTGAACGAGGAATTCCTAGTAAACGCAGATCATCAATCTGCATTGATTACGTCCCTGCCCTTTGTACACACCGCCCGTCG----------------------------------------------------------------------------------------------CAC---------------------------------------------------------------------------------------------------------------------------------------------AAGTGACCGTTACGAATCTGGTGTAATCCCTTATGCTAAAATGGGGTACTGGGACGCGTCATACGCAGTAAAAACTACTGATGTACTGGCTTTATTCCGTATTACACCACAACCAGGTGTAGATCCTGTAGAGGCTGCCGCAGCAGTCGCTGGTGAATCTTCGACAGCTACTTGGACTGTTGTATGGACGGATCTATTAACAGCTTGTGATCGTTATCGTGCAAAAGCTTATCGTGTAGATCCTGTTCCAAATACATCAGACCAATACTTCGCTTTTATTGCATATGAATGTGATTTATTCGAAGAAGGCTCATTAGCGAACTTAACAGCGTCTATCATTGGTAACGTTTTTGGTTTTAAAGCTGTATCTGCCTTACGTTTAGAAGACATGCGCATTCCACACTCTTATCTAAAAACATTCCAAGGTCCTGCGACTGGTATTATTGTAGAGCGTGAACGCTTAAACAAATATGGTATCCCATTACTAGGCGCGACAGTTAAACCAAAATTAGGTTTATCAGGCAAAAACTATGGACGTGTAGTTTTTGAAGGGTTAAAAGGCGGTTTAGATTTCTTAAAAGATGATGAAAATATTAACTCACAACCATTTATGCGTTGGAGAGAACGTTTCTTAAACTGTCTGGAAGGTATTAACCGTGCTTCTGCTGCTACAGGTGAAGTTAAAGGTTCTTACTTAAACGTTACCGCTGCAACTATGGAAGAAGTGTATAAACGTGCCGAATATGCTAAAGAAATCGGTTCGATTATTATTATGATCGATTTAGTTATGGGCTACACCGCAATTCAAAGTATTGCGATTTGGGCACGTGAAAACGATATGCTTTTACATTTACACCGTGCAGGTAACTCAACTTATGCTCGTCAAAAAAATCATGGTATCAACTTCCGTGTAATTTGTAAATGGATGCGTATGTCGGGTGTAGATCATATTCACGCTGGTACTGTAGTTGGTAAGTTAGAAGGTGACCCATTAATGATTAAAGGTTTCTATGATACATTACGCTTAACTACATTAGACGTAAACTTACCTTATGGTATTTTCTTTGAAATGACTTGGGCTAGTTTACGCAAATGTATGCCTGTAGCTTCTGGCGGTATTCACTGTGGCCAAATGCATCAATTAGTTCACTATTTAGGTGATGATGTAATTTTACAGTTTGGTGGTGGTACAATTGGGCATCCAGACGGAATCCAGGCAGGTGCTACAGCCAATCGTGTAGCTTTAGAAGCTATGATCTTAGCTCGTAATGAAGGTGCTGATTACTTTAATAATGAAGTTGGTCCTCAAATTTTACGGAACGCAGCAAAAACGTGTGGTCCGTTACAAA-------------------------------------------------------------------------------------------------------------------------------------------ATGCTGGTTTAATGGTATTTTGGGCGGGCGCTATGATTTTGTTTGAAGTATCCCATTTTGTACCTGAAAAACCTTTATATGAACAGGGTTTTATTTGTATGCAACATCTTTCAACCCTTGGATATGGGATTGGTCCCGGTGGTGAAATTACAACAACGGTACCATACTTTGCTGTTGGTGTAATTCATTTAATTTCATCTGCCGTTTTAGGTTTTGGTGGAATTTACCACTCATTACTAGGCCCAGATACGTTAGAAGAGTCCTTCCCATTCTTTGGTTATGATTGGCGTGACAAAAATAAGATGACAACCATTTTGGGTATTCACCTTTGCCTTTTAGGCGGTGGCGCCTTCTTATTAGTAATCAAAGCAATGTATTTAGGTGGGGTTTATGACACTTGGGCTCCAGGTGGAGGTGACGTTCGATTTATTACTACTCCGACATTAAACCCAATTGTTATATTTGGTTACGTTTTCCGGTCTCCATTTGGTGGAGATGGCTGGGTTGTTTCAGTAAACAATATGGAAGATATTGTCGGTGGTCATATTTGGGTTGGTATCTTATGTATTACAGGTGGAATTTGGCATATTTTTACTAAACCATTTGCGTGGGCACGTCGCGCGTTTGTGTGGTCTGGTGAAGCTTATCTTTCATACAGTTTAGCAGCTATTTCTTTAATGGGCTTTACAGCTTCATTATACTCTTGGTACAATAATACGGCTTATCCAAGTGAACTATATGGTCCAACAGGACCAGAAGCATCTCAATCTCAAGCGTTTACGTTTTTAGTCCGTGACCAAAGATTAGGTGCCAATGTTTCATCAGCTCAAGGACCAACAGGGTTAGGAAAATATTTGATGCGTTCACCAAGTGGTGAAATTATTTTCGGCGGTGAAACAATGCGATTCTGGGATTTACGCGCACCATGGGTTGAGCCATTACGTGGGCCAAACGGCTTAGATATCAATAAAATTAAAAATGATATTCAGCCATGGCAAGAACGCCGTGCGGCAGAATATATGACTCATGCTCCATTAGGTTCACTAAATTCGGTAGGTGG-------------------------------------------------
	Achnanthes_sp._ECT3911           TGCCAGTAGTCATACGCTCGTCTCAAAGATTAAGCCATGCATGTCTAAGTATAAATC-TCTTACTTTGAAACTGCGAACGGCTCATTATATCAGTTATAATTTATTGGATAGTCCCTT-ACTACTTGG-ATAACCGTA------------------------------------------------------------------------------------------GTAATTCTAGAGCTAATACATGCGTCAATACCCCTCGT---------GGGTAGCAATTATTAGATTGAAACCAACCCC--TTTGGGGTGATGTGGTGATTCATAATAATAGTGCGGATCGCACGGCT-CACGCCGGCGACGGATCTTTCAAGTTTCTGCCCTATCAGCTTTGGATGGTACGGTA------------------------------------------------------------------------------------------TTGGCCTACCATGGCTTTAACGGGTAACGGGAAATTAGGGTTTGATTCCGGAGAGGGGGCCTGAGAGATGGCCACCACATCCAAGGAAGGCAGCAGGCGCGTAAATTACCCAATCCTGACACAGGGAGGTAGTGACAATAAATAACAATGCCGGGCC-TTTGTAGGTCTGGCAATTGGAATGAGAACAATTTAAACCCCTTATCGAGGATCAATTGGAGGGCAAGTCTGGT----------------------------------------------------------------------------------------------------GCCAGCAGCCGCGGTAAT--------------------------------------------------------------------------------------TCCAGCTCCAATAGCGTA----------------------------------------------------------------------------------------------------------------------------------------------------------------------------------------------------------------------------------------------------------------------------------------------------------------------------------------------------------------------------------------------------------------------------------------------------------TATTAAAGTTGTTGCAGTTAAAAAGCTCGTAGTTGGATTTTTGGCTGTCGCGGGCTTCATTGCAC--TCAGTGCAAT--TGTTTGCCTGCGTCG-CCATCCTTGGGTGGAACCTGTGTGGCATTAGGTTGTCGTGCAGGGGATGCCCATCTTTTACTGTGAAAAAATTAGAGTGTTCAAAGCAGGCTTATGCCGTTGAATATATTAGCATGGAATAATGAGATAGGACCTTGGTACTATTTTGTTGGTTTGCGCACCGAGGTAATGATTAACAGGGACAGTTGGGGGTATTCGTATTCCATTGTCAGAGGTGAAATTCTTGGATTTTTGGAAGACGAACTACTGCGAAAGCATTTAC-CAAGG------------------------------------------------------------------------------------------ATGTTTTCATTAATCAAGAACGAAAGTTAGGGGATCGAAGATGATTAGATACCATCGTAGTCTTAACCAT--------------------------------------------------------------------------------------AAACTATGCCGACAAGGGATTGGCGGAGTTT-CGTTTATGTCTCCGTCAGCACCTTATGAGAAATC-ACAAGTCTTTGGGTTCCGGGGGGAGTATGGTCGCAAGGCTG------------------------------------------------------------------------------------------AAACTTAAAGAAATTGACGGAAGGGCACCACCAGGAGTGGAGCCTGCGGCTTAATTTGACTCAACACGGGAAAACTTACCAGGTCCAGACATAGTGAGGATTGACAGATTGAGAGCTCTTTCTTGATTCTATGGGTGGTGGT-------------------------------------------------------------------------------------GCATGGCCGTTCTTAGTTGGTGAA-GTGATTTGTCTGGT---------------------------------------------------------------------------------------TAATTCCGTTAACGAACGAGACCCCTGCCTGCTAAATAGCTTGGCGAGTGATTTT-TCACTGGCTGA-AGCTTCTTAGAGGGACGTGCGTTCTATTAGACGCAGGAAGATAGGGGCAATAACAGGT-----------------------------------------------------------------------------------------CTGTGATGCCCTTAGATGTCCTGGGCCGCACGCGCGCTACACTGATGCATTCAACGAG---TTTTACCTTGGCCGAGAGGCCTGGGCAATCTTCTGAACGTGCATCGTGATAGGGATAGATTATTGCAATTATTAATCTTGAACGAGGAATTCCTAGTAAACGCAGATCATCAATCTGCATTGATTACGTCCCTGCCCTTTGTACACACCGCC---------------------------------------------------------------------------------------------------------------------------------------------------------------------------------------------------------------------------------------------------------------------------------------------GGGTTACTGGGATGCTTCATACGCAGTTAAAACTACTGACGTTCTTGCTTTATTCCGTATCACGCCTCAGCCAGGTGTAGATCCAGTTGAAGCAGCTGCAGCTGTAGCAGGTGAATCATCTACTGCTACTTGGACAGTTGTATGGACTGATTTATTAACAGCTTGTGATCGTTACCGTGCTAAAGCTTATCGTGTAGATCCGGTTCCAAATGCACCAGATCAGTATTTCGCATTTATCGCTTATGAATGTGATTTATTTGAGGAAGGCTCACTAGCTAACTTAACAGCATCGATTATCGGTAATGTTTTCGGGTTTAAAGCGGTTTCTGCTCTACGTTTAGAAGATATGCGTATTCCACACTCGTATTTAAAAACTTTCCAAGGTCCTGCAACTGGAATTATTGTAGAACGTGAACGTTTAAACAAATACGGTGTGCCTTTATTAGGTGCTACAGTTAAACCAAAATTAGGATTATCTGGTAAGAACTATGGTCGTGTAGTGTTTGAGGGATTAAAAGGCGGTTTAGATTTCTTAAAAGATGATGAAAATATTAACTCGCAACCATTTATGCGTTGGAGAGAGCGTTTCTTAAACTGTATGGAAGGTATTAACCGTGCTTCTGCTGCTACAGGCGAAGTTAAAGGTTCATATTTAAACGTTACAGCGGCAACTATGGAAGAAGTGTATAAACGCTCTGAATATGCTAAAGAAGTCGGTTCTATTGTTATCATGATCGATTTAGTTATGGGTTATACAGCAATTCAAAGTATTGCTTTATGGGCTCGTGAAAACGATATGCTTTTACACTTACACCGTGCTGGTAACTCTACATATGCTCGTCAAAAAAATCATGGTATTAACTTCCGTGTAATTTGTAAATGGATGCGTATGTCAGGTGTAGATCATATTCATGCTGGTACAGTAGTAGGGAAGCTAGAAGGTGATCCGTTAATGATTAAAGGTTTCTATGATACTTTACGTTTAACAACATTAGATGTTAACTTACCTTATGGTATTTTCTTTGAAATGACATGGGCAAGTTTACGTAAATGTATGCCAGTAGCTTCTGGTGGTATTCACTGTGGCCAAATGCATCAATTAGTTCACTATTTAGGTGATGATGTGATTTTACAATTCGGTGGTGGTACAATTGGTCACCCAGATGGGATTCAAGCTGGTGCAACAGCTAATCGTGTTGCGTTAGAGGCAATGGTTTTAGCTCGTAACGAAGGTGCAGATTACTTCAATAACGAAGTTGGTCCTCAAATTTTACGTAACGCTGCGAAAACTTGTGGCCCATTACAAACAGC---------------------------------------------------------------------------------------------------------------------------------------ATGCTGGCCTAATGGTATTTTGGGCTGGAGCAATGATTTTATTTGAAGTATCTCACTTCGTACCGGAAAAACCTTTATACGAGCAAGGATTTATTTGTATGCAACACCTTGCAACATTAGGTTATGGAATTGGTCCTGGTGGTGAAATTACAACTACTGTACCTTACTTTGCTGTTGGTGTAATTCATCTTATATCGTCGGCTATCTTAGGTTTTGGTGGCATCTACCATTCATTACTTGGCCCAGACACACTAGAAGAATCTTTTCCATTCTTTGGTTATGACTGGCGGGATAAAAACAAAATGACAACAATCTTAGGGATTCATTTATGTCTTTTAGGTGGAGGTGCATTTTTATTAGTAATCAAAGCAATGTATTTAGGTGGAGTTTATGATACGTGGGCTCCCGGCGGTGGTGACGTACGTTTTATTACAACTCCAACCTTAAATCCTATTGTTATTTTTGGGTATGTTTTCCGTTCTCCATTTGGTGGTGATGGGTGGGTTGTTTCAGTAAATAATATGGAAGATATTATTGGTGGGCATATTTGGGTTGGTATCCTATGTATCACAGGTGGTATTTGGCATATTTTTACTAAACCATTCGCTTGGGCTCGACGTGCATTCGTATGGTCTGGTGAAGCATATCTTTCATATAGTTTAGCAGCTATTTCTCTAATGGGTTTCACTGCTGCATTATATGCATGGTATAATAATACAGCTTATCCGAGTGAGTTATACGGCCCAACGGGGCCTGAAGCATCGCAATCTCAAGCATTTACATTCTTAGTCCGTGACCAACGACTTGGTGCTAATGTATCATCGGCTCAAGGCCCAACTGGTTTAGGAAAATATTTAATGCGATCTCCAAGTGGTGAAATTATTTTTGGTGGCGAAACAATGAGATTCTGGGACTTACGTGCACCGTGGGTTGAACCATTACGGGGTCCAAATGGTTTAGACATCAATAAAATTAAAAATGACATTCAGCCATGGCAAGAGCGTCGTGCCGCAGAATACATGACACATGCTCCGTTAGGTTCATTAAATTCAGTAGGTGG-------------------------------------------------
	Achnanthes_sp._SanNicAchnan      ---CAGTAGTCATACGCTCGTCTCAAAGATTAAGCCATGCATGTCTAAGTATAAATA-TTTTACTTTGAAACTGCGAACGGCTCATTATATCAGTTATAATTTATTGGATAGTCCCTT-ACTACTTGG-ATAACCGTA------------------------------------------------------------------------------------------GTAATTCTAGAGCTAATACATGCGTCGATACCCCTCGT---------GGGTAGCAATTATTAGATTGAAACCAACCCC--TTTGGGGTGATGTGGTGATTCATAATAATAGAGCGGATCGCACGGCT-CACGCCGGCGACGGATCTTTCAAGTTTCTGCCCTATCAGCTTTGGATGGTACGGTA------------------------------------------------------------------------------------------TTGGCCTACCATGGCTTTAACGGGTAACGGGAAATTAGGGTTTGATTCCGGAGAGGGGGCCTGAGAGATGGCCACCACATCCAAGGAAGGCAGCAGGCGCGTAAATTACCCAATCCTAATACAGGGAGGTAGTGACAATAAATAACAATGCCGGGCC-TTTGTAGGTCTGGCAATTGGAATGAGAACAATTTAAACCCCTTATCGAGGATCAATTGGAGGGCAAGTCTGGT----------------------------------------------------------------------------------------------------GCCAGCAGCCGCGGTAAT--------------------------------------------------------------------------------------TCCAGCTCCAATAGCGTA----------------------------------------------------------------------------------------------------------------------------------------------------------------------------------------------------------------------------------------------------------------------------------------------------------------------------------------------------------------------------------------------------------------------------------------------------------TATTAAAGTTGTTGCAGTTAAAAAGCTCGTAGTTGGATTTGTGGCTGTCGTGGGCGGCCTAGCAC--TCAGTGCCAG-CGCTCTGCCCGCGTCG-CCATCCTTGGGTGGAACCTGTGTGGCATTAGGTTGTCGTGCAGGGGATGCCCATCTTTTACTGTGAAAAAATTAGAGTGTTCAAAGCAGGCTTATGCCGTTGAATATATTAGCATGGAATAATGAGATAGGACCTTGGTACTATTTTGTTGGTTTGCGCACCGAGGTAATGATTAATAGGGACAGTTGGGGGTATTCGTATTCCATTGTCAGAGGTGAAATTCTTGGATTTTTGGAAGACGAACTACTGCGAAAGCATTTAC-CAAGG------------------------------------------------------------------------------------------ATGTTTTCATTAATCAAGAACGAAAGTTAGGGGATCGAAGATGATTAGATACCATCGTAGTCTTAACCAT--------------------------------------------------------------------------------------AAACTATGCCGACAAGGGATTGGCGGAGTTT-CGT-TTTGTCTCCGTCAGCACCTTATGAGAAATC-ACAAGTCTTTGGGTTCCGGGGGGAGTATGGTCGCAAGGCTG------------------------------------------------------------------------------------------AAACTTAAAGAAATTGACGGAAGGGCACCACCAGGAGTGGAGCCTGCGGCTTAATTTGACTCAACACGGGAAAACTTACCAGGTCCAGACATAGTGAGGATTGACAGATTGAGAGCTCTTTCTTGATTCTATGGGTGGTGGT-------------------------------------------------------------------------------------GCATGGCCGTTCTTAGTTGGTGAA-GTGATTTGTCTGGT---------------------------------------------------------------------------------------TAATTCCGTTAACGAACGAGACCCCTGCCTGCTAAATAGCTTGGCGAGTGATTTT-TCACTGGCTGA-AGCTTCTTAGAGGGACGTGCGTTCTATTAGACGCAGGAAGATAGGGGCAATAACAGGT-----------------------------------------------------------------------------------------CTGTGATGCCCTTAGATGTCCTGGGCCGCACGCGCGCTACACTGATGCATTCAACGAG---TTCTACCTTTGCCGAGAGGCCTGGGCAATCTTTTGAACTTGCATCGTGATAGGGATAGATTATTGCAATTATTAATCTTGAACGAGGAATTCCTAGTAAACGCAGATCATCAATCTGCATTGATTACGTCCCTGCCCTTTGTACACACCGCC--------------------------------------------------------------------------------------------------------------------------------------------------------------------------------------------------------------------------------------------------AAAGTGACCGTTACGAATCTGGTGTAATTCCTTATGCAAAAATGGGTTATTGGGATGCTTCATACGCAGTAAAAACTACTGATGTTTTAGCATTATTCCGTATTACACCTCAACCAGGTGTGGATCCAGTTGAAGCTGCTGCAGCAGTAGCTGGGGAATCATCGACTGCGACATGGACTGTTGTATGGACGGATTTACTGACTGCTTGTGATCGGTATCGTGCAAAAGCTTACCGTGTAGATCCAGTTCCTAATACTTCAGACCAATACTTCGCCTTTATTGCCTATGAATGTGATTTATTTGAAGAAGGCTCACTAGCAAATTTAACAGCATCTATTATTGGAAACGTTTTTGGATTTAAAGCTGTATCGGCATTACGTCTAGAAGATATGCGTATTCCTCATTCGTATTTAAAAACTTTCCAAGGTCCTGCAACTGGGATTATTGTAGAGCGTGAGCGTTTAAACAAATATGGTGTGCCATTATTAGGTGCAACAGTAAAACCGAAATTAGGCCTATCTGGTAAAAATTATGGACGTGTAGTTTACGAAGGTTTGAAAGGCGGTTTAGACTTCTTAAAAGATGATGAAAATATTAATTCACAACCATTTATGCGTTGGCGAGAAAGATTCTTAAACTGTATGGAAGGAATTAATCGAGCTTCAGCTGCAACTGGTGAAGTTAAGGGTTCTTACTTAAATGTAACTGCCGCTACTATGGAAGAAGTATATAAACGTGCTGAATATGCTAAAGAAGTAGGTTCGGTAATTATTATGATTGACTTAGTAATGGGTTATACAGCAATTCAAAGTATTGCTATTTGGGCTCGTGAAAATGATATGCTTTTACATTTACATCGTGCAGGGAACTCAACATATGCTCGTCAAAAAAATCATGGTATTAATTTTCGAGTAATTTGCAAATGGATGCGTATGTCTGGTGTAGATCACATCCATGCAGGTACAGTTGTAGGTAAATTAGAAGGTGATCCTTTAATGATCAAAGGTTTTTATGATACTTTAAGACTAACGACATTAGATGTTAACCTACCGTATGGTATTTTCTTCGAAATGACTTGGGCAAGTTTACGTAAATGTATGCCTGTTGCTTCTGGCGGTATTCACTGTGGTCAAATGCACCAATTAGTTCACTACTTAGGTGATGATGTAATCCTACAATTTGGTGGCGGTACAATTGGTCATCCCGACGGTATTCAAGCAGGTGCTACAGCAAATCGTGTTGCGTTAGAAGCCATGATTTTAGCACGTAATGAGGGTGCTGATTATTTTAATAATGAGGTAGGCCCTCAAATTTTACGCAATGCTGCAAAAACGTGTGGTCCA--------------------------------------------------------------------------------------------------------------------------------------------------ATGCGGGGCTAATGGTTTTTTGGGCTGGAGCTATGATATTATTTGAAGTTTCACATTTTGTACCAGAAAAGCCCTTATATGAGCAAGGATTTATCTGTATGCAGCATTTAGCAACATTAGGGTATGGAATTGGACCTGGTGGTGAAATTACCACAACTGTTCCTTATTTTGCAGTTGGGGTTATTCATTTAATTTCGTCTGCGGTTTTAGGATTTGGTGGCATTTATCATTCATTATTAGGACCGGATACGTTAGAAGAGTCATTTCCGTTTTTTGGTTACGATTGGCGTGATAAAAACAAAATGACGACAATTCTAGGAATTCACTTATGCCTTTTAGGTGGGGGTGCATTTTTATTAGTGATCAAAGCAATGTATTTAGGAGGAGTTTATGATACTTGGGCTCCAGGCGGTGGTGACGTTCGCTTTATTACAACTCCAACTTTAAATCCAATTGTTATTTTTGGGTACGTTTTCCGATCACCATTTGGGGGTGATGGCTGGGTTGTTTCAGTAAACAATATGGAAGATATTATTGGTGGTCATATTTGGGTAGGTATTTTATGCATCACTGGTGGGATTTGGCATATTTTCACTAAACCTTTTGCTTGGGCACGCCGAGCGTTTGTCTGGTCAGGAGAAGCATATCTTTCATATAGTTTAGCAGCAATTTCGTTAATGGGATTCACAGCTTCACTATATTCTTGGTATAATAATACAGCATATCCAAGTGAACTCTACGGTCCGACAGGTCCTGAAGCCTCACAATCTCAAGCATTCACATTCTTAGTTCGTGATCAACGCTTAGGTGCGAATGTCTCATCTGCTCAAGGTCCCACAGGATTAGGAAAATATTTAATGCGTTCTCCGAGTGGGGAGATTATATTTGGTGGTGAAACAATGCGATTTTGGGATCTACGGGCACCTTGGGTTGAACCATTACGTGGCCCTAATGGCTTAGATATCAACAAAATAAAAAACGATATTCAACCTTGGCAAGAACGTCGTGCTGCAGAATATATGACACATGCGCCTTTAGGATCACTAAATTCTGTAGGTGG-------------------------------------------------
	Eunotia_bilunaris                TGCCAGTAGTCATACGCTCGTCTCAAAGATTAAGCCATGCATGTCTAAGTATAAATC-TTTTACTTTGAAACTGCGAATGGCTCATTATATCAGTTATAGTTTATTTGATAGTCCCTT-ACTACTTGG-ATAACCGTA------------------------------------------------------------------------------------------GTAATTCTAGAGCTAATACATGCGTCAATACCCGTCTA---------GGGTAGTATTTATTAGATGGAAACCAACCCC--TTCGGGGTGATGTGGTGATTCATAATAAGCTTGCGAATCGCACGGCT-CT-GCCGGCGATGGATCATTCAAGTTTCTGCCCTATCAGCTTTGGATGGTAGGGTA------------------------------------------------------------------------------------------TTGGCCTACCATGGCTTTAACGGGTAACGGGAAATTAGGGTTTGATTCCGGAGAGGGAGCCTGAGAGACGGCTACCACATCCAAGGAAGGCAGCAGGCGCGTAAATTACCCAATCCTGACACAGGGAGGTAGTGACAATAAATAACAATGCCGGGCC-TTTCTAGGTCTGGCAATTGGAATGAGAACAATTTAAACCCCTTATCGAGGATCCATTGGAGGGCAAGTCTGGT----------------------------------------------------------------------------------------------------GCCAGCAGCCGCGGTAAT--------------------------------------------------------------------------------------TCCAGCTCCAATAGCGTA----------------------------------------------------------------------------------------------------------------------------------------------------------------------------------------------------------------------------------------------------------------------------------------------------------------------------------------------------------------------------------------------------------------------------------------------------------TATTAAAGTTGTTGCAGTTAAAAAGCTCGTAGTTGGATTTGTGGCAGGTGCGTGCTGCCCGACAC--TTTGTGTT-G-GTGTTGGTACGTGCCG-CCATCCTTGGGTGGAACCTGTGTGGCATTAGGTTGTCGTGCAGGGGATGCCCATCTTTTACTGTGAAAAAATTAGAGTGTTCAAAGCAGGCTTATGCCGTTGAATATATTAGCATGGAATAATGAGATAGGACCTTGGTACTATTTTGTTGGTTTGCGCACCAAGGTAATGATTAATAGGGACAGTTGGGGGTATTCGTATTCCATTGTCAGAGGTGAAATTCTTGGATTTCTGGAAGACGAACTACTGCGAAAGCATTTAC-CAAGG------------------------------------------------------------------------------------------ATGTTTTCATTAATCAAGAACGAAAGTTAGGGGATCGAAGATGATTAGATACCATCGTAGTCTTAACCAT--------------------------------------------------------------------------------------AAACTATGCCGACAAGGGATTGGCGGGGTCA-CAT-TTTGTCTCCGTCAGCACCTTATGAGAAATC-ACAAGTCTTTGGGTTCCGGGGGGAGTATGGTCGCAAGGCTG------------------------------------------------------------------------------------------AAACTTAAAGAAATTGACGGAAGGGCACCACCAGGAGTGGAGCCTGCGGCTTAATTTGACTCAACACGGGAAAACTTACCAGGTCCAGACATAGTGAGGATTGACAGATTGAGAGCTCTTTCTTGATTCTATGGGTGGTGGT-------------------------------------------------------------------------------------GCATGGCCGTTCTTAGTTGGTGGA-GTGATTTGTCTGGT---------------------------------------------------------------------------------------TAATTCCGTTAACGAACGAGACCCCTGCCTGCTAAATAGTTGGGTTAGTGATTAG-TCACTGACTGC-AGCTTCTTAGAGGGACGTGCATTCTATTAGATGCAGGAAGATAGGGGCAATAACAGGT-----------------------------------------------------------------------------------------CTGTGATGCCCTTAGATGTCCTGGGCCGCACGCGCGCTACACTGATGCATTCAACGAG---TTTTTCCTTGGCCGAGAGGCCTGGGCAATCT-TTGAACGTGCATCGTGATAGGGATAGATTATTGCAATTATTAATCTTCAACGAGGAATTCCTAGTAAACGCAGATCATCAATCTGCATTGATTACGTCCCTGCCCTTTGTACACACCGCCCGTCG----------------------------------------------------------------------------------------------CACCTACCGATTGAATGGTCCGGTGAAGCCTCGGGATTGTGACGATTTCCCTTTATTGGGAGGTTGTTGCGAGAACTTGTCTAAACCTTATCATTTAGAGGAAGGTGAA-----TCAATCTGTATCAGAACGGACTCGAATTAAAAGTGACCGTTACGAATCTGGTGTAATCCCTTATGCTAAAATGGGTTACTGGGATGCTTCATATGCAGTAAAAACTACTGACGTTCTTGCATTATTCCGTATTACACCACAACCAGGTGTAGATCCAGTAGAAGCTGCTGCTGCAGTTGCTGGTGAATCTTCTACAGCAACATGGACTGTTGTATGGACAGATTTATTAACAGCTTGTGATCGTTACCGTGCTAAAGCTTATCGTGTAGATCCAGTTCCTAATACAACAAATCAATACTTTGCTTTCATCGCATATGAAGGTGATTTATTTGAAGAAGGTTCTTTATCTAACTTAACAGCATCTATTATTGGTAACGTTTTCGGATTTAAAGCAGTATCTGCTTTACGTTTAGAAGATATGCGTATTCCTCACTCATATTTAAAAACATTCCAAGGTCCAGCTACAGGTATTATTGTAGAACGTGAACGTTTAAACAAATATGGTACTCCATTATTAGGAGCAACAGTAAAACCAAAATTAGGTCTTTCTGGTAAAAACTACGGTCGTGTAGTATACGAAGGTTTAAAAGGTGGTTTAGACTTCTTAAAAGATGACGAAAACATTAACTCTCAACCATTTATGCGTTGGAGAGAACGTTACTTAAACTGTATAGAAGGTATTAACCGTGCTGCTGCTGCAACAGGTGAAGTTAAAGGTTCATATTTAAACGTTACTGCAGCTACTCAAGAAGAAGTTTATAAACGTGCATTATTTGCTAAAGAACTTGGATCTGTAATTATTATGATCGACTTAGTAATGGGCTATACAGCAATTCAAACAATTGCTCTTTGGGCACGTGAACACGATATGATTTTACATTTACACCGTGCTGGTAACTCTACATACGCTCGTCAAAAAAATCATGGTATTAACTTCCGTGTTATTTGTAAATGGATGCGTATGTCTGGTGTAGATCATATTCATGCCGGTACAGTTGTTGGTAAATTAGAAGGTGATCCTTTAATGATTAAAGGTTTCTATGATACATTACGTTTAACAAAACTTGAAGTAAATTTACCTTATGGTATATTCTTCGAAATGGGATGGGCTAGTTTACGTAAATGTTTACCAGTTGCATCTGGTGGTATTCATGCAGGTCAAATGCACCAATTAGTACATTATTTAGGTGATGACGTTATATTACAATTTGGTGGTGGTACAATTGGTCACCCAGATGGTATTCAAGCAGGTGCTACAGCTAACCGTGTTGCTTTAGAATCAATGATTTTAGCTCGTAACGAAGGTGCTGACTATTTCAATAGTCAAGTAGGTCCACAAATTTTACGCGATGCGGCAAAAACATGTGGTCCATTACAAACAGCTTTAGATTTATGGAAAGACATTAGTTTTAACTATACATCAACAGATACAGCTGACTTTGCTCAAACAGCTACTGCAAACGTATAA---TCGTTTAATTAATGTTTCAGGTAAATTATTAGGTGCTCACGTAGCACACGCTGGTTTAATGGTATTCTGGGCAGGTGCAATGGTATTATATGAAGTATCACACTTTGTCCCAGAAAAACCTTTATATGAACAAGGTTTTATTTGTATTCAACATTTAGCAACATTAGGTTATGGCGTTGGTCCTGGTGGTGAAATTGTTTCAACTGTACCATATTTTGCAGTAGGTGTAATTCATTTAATTTCATCAGCTGTTTTAGGTTTTGGAGGAATTTATCATTCATTATTAGGTCCGGATACATTAGAAGAATCATTCCCATTCTTCGGTTATGACTGGCGTGATAAAAATAAAATGACAACAATCCTAGGTATTCACTTATGTGTTTTAGGTCTAGGTTCTTTCTTATTAGTTGTAAAAGCAATGTATTTAGGTGGTGTTTATGACACTTGGGCACCTGGTGGTGGCGACGTTCGTTATATAACAACTCCTACTTTAAACCCAATTGTAATATTTGGTTACGTATTCCGTTCTCCATTCGGTGGAGATGGTTGGGTAGTAGCTGTAAATAATATGGAAGATCTTGTTGGTGGTCATATTTGGGTTGCAATATTATGTATTACTGGTGGTATATTCCACATTTTCACTAAACCGTTTGCTTGGGCACGTCGTGCTTTTGTTTGGTCAGGTGAAGCATACTTATCTTATAGTTTAGCTGCTATCTGTATTATGGGTTTAACAGCTTCATTATATTCTTGGTATAATAATACAGCATATCCAAGTGAATTCTATGGTCCAACTGGTCCAGAAGCTTCACAAGCTCAAGCATTTACATTCTTAGTTCGTGACCAACGTTTAGGTGCTAATATATCTTCAGCTCAAGGTCCAACTGGTTTAGGTAAATATTTAATGCGTTCACCAAGTGGAGAAATTATTTTTGGTGGTGAAACGATGCGTTTCTGGGATTTACGTGCACCATGGGTTGAACCATTACGTGGTCCAAATGGTTTAGATATCAATAAAATTAAAAATGATATTCAACCTTGGCAAGAAAGACGTGCAGCAGAATATATGACACATGCTCCATTAGGTTCACTTAACTCTGTAGGTGGTGTAGCAACAGAAATTAACTCAGTAAACTATGTATCGCCTCGTTCATGG
	Eunotia_sp.                      TGCCAGTAGTCATACGCTCGTCTCAAAGATTAAGCCATGCATGTCTAAGTATAAATC-TTTTACTTTGAAACTGCGAATGGCTCATTATATCAGTTATAGTTTATTTGATAGTCCCTT-ACTACTTGG-ATAACCGTA------------------------------------------------------------------------------------------GTAATTCTAGAGCTAATACATGCGTCAATACCCGTCAA---------GGGTAGTATTTATTAGATGGAAACCAACCCC--TTCGGGGTGATGTGGTGATTCATAATAAGTTTACGAATCGCACGGCG-TT-GCCGGCGATGGATCATTCAAGTTTCTGCCCTATCAGCTTTGGATGGTAGGGTA------------------------------------------------------------------------------------------TTGGCCTACCATGGCTTTAACGGGTAACGGGAAATTAGGGTTTGATTCCGGAGAGGGAGCCTGAGAGACGGCTACCACATCCAAGGAAGGCAGCAGGCGCGTAAATTACCCAATCCTGACACAGGGAGGTAGTGACAATAAATAACAATGCCGGGCCTTTTCTAGGTCTGGCAATTGGAATGAGAACAATTTAAACCCCTTATCGAGTATCAATTGGAGGGCAAGTCTGGT----------------------------------------------------------------------------------------------------GCCAGCAGCCGCGGTAAT--------------------------------------------------------------------------------------TCCAGCTCCAATAGCGTA----------------------------------------------------------------------------------------------------------------------------------------------------------------------------------------------------------------------------------------------------------------------------------------------------------------------------------------------------------------------------------------------------------------------------------------------------------TATTAAAGTTGTTGCAGTTAAAAAGCTCGTAGTTGGATTTGTGGCAGGCGTCGGCGGCCCGACAC--TGTGTGTG-G-GTGCCTGTTGGCGCCG-CCATCCTTGGGTGGAACCTGTGTGGCATTAGGTTGTCGTGCAGGGGATGCCCATCGTTTACTGTGAAAAAATTAGAGTGTTCAAAGCAGGCTTATGCCGTTGAATATATTAGCATGGAATAATGAGATAGGACCTTGGTACTATTTTGTTGGTTTGCGCACCAAGGTAATGATTAATAGGGACAGTTGGGGGTATTCGTATTCCATTGTCAGAGGTGAAATTCTTGGATTTTTGGAAGACGAACTACTGCGAAAGCATTTAC-CAAGG------------------------------------------------------------------------------------------ATGTTTTCATTAATCAAGAACGAAAGTTAGGGGATCGAAGATGATTAGATACCATCGTAGTCTTAACCAT--------------------------------------------------------------------------------------AAACTATGCCGACAAGGGATTGGCGGGGTTT-CTT-TTTGTCTCCGTCAGCACCTTATGAGAAATC-ACAAGTCTTTGGGTTCCGGGGGGAGTATGGTCGCAAGGCTG------------------------------------------------------------------------------------------AAACTTAAAGAAATTGACGGAAGGGCACCACCAGGAGTGGAGCCTGCGGCTTAATTTGACTCAACACGGGAAAACTTACCAGGTCCAGACATAGTGAGGATTGACAGATTGAGAGCTCTTTCTTGATTCTATGGGTGGTGGT-------------------------------------------------------------------------------------GCATGGCCGTTCTTAGTTGGTGGA-GTGATTTGTCTGGT---------------------------------------------------------------------------------------TAATTCCGTTAACGAACGAGACCCCTGCCTGCTAAATAGTTGGGCGAGTGATTAG-TCACTGGCTGC-AGCTTCTTAGAGGGACGTGCATTCTATTAGATGCAGGAAGATAGGGGCAATAACAGGT-----------------------------------------------------------------------------------------CTGTGATGCCCTTAGATGTCCTGGGCCGCACGCGCGCTACACTGATGCATCCAACGAG--TTCTTTCCTTGGCCGAGAGGCCTGGGCAATCT-TTGAACGTGCATCGTGATAGGGATAGATTATTGCAATTATTAATCTTCAACGAGGAATTCCTAGTAAACGCAGATCATCAATCTGCATTGATTACGTCCCTGCCCTTTGTACACACCGCCCGTCG----------------------------------------------------------------------------------------------CACCTAC-------------------------------------------------------------------------------------------------------------------------------------------GTGACCGTTACGAATCTGGTGTAATCCCTTATGCTAAAATGGGTTACTGGGATGCTTCATATGCAGTAAAAGTTACTGACGTTCTTGCATTATTCCGTATTACACCACAACCAGGTGTAGACCCAGTAGAAGCTGCTGCTGCAGTTGCTGGTGAATCTTCTACAGCAACATGGACTGTTGTATGGACAGATTTATTAACAGCTTGTGATCGTTACCGAGCTAAAGCTTACCGTGTAGATCCAGTTCCTAGTACAACAAATCAATATTTTGCTTTCATCGCATATGAAGGTGACTTATTCGAAGAAGGTTCTTTAGCTAACTTAACAGCATCTATTATTGGTAACGTTTTCGGATTTAAAGCAGTATCTGCTTTACGTTTAGAAGATATGCGTATTCCTCACTCATACTTAAAAACATTCCAAGGTCCAGCTACAGGTATCATTGTAGAACGCGAACGTTTAAACAAATACGGTGTTCCATTATTAGGTGCAACAGTAAAACCAAAATTAGGTCTTTCTGGTAAAAACTATGGCCGTGTAGTATATGAAGGTTTAAAAGGTGGTTTAGACTTCTTAAAAGATGACGAAAACATTAACTCTCAACCATTTATGCGTTGGAGAGAACGCTATTTATACTGTATAGAAGGTATTAACCGTGCCGCTTGTTCTACAGGTGAAGTTAAAGGTTCATACTTAAACGTTACTGCGGCTACTCAAGAAGAAGTTTACAAACGTGCTGCCTTTGCTAAAGAACTTGGTTCTGTTATTATTATGATCGACTTAGTAATGGGTTACACATCAATCCAAACAACTGCTATTTGGGCGCGTGAAAACGATATGATTTTACACTTACACCGTGCAGGTAACTCTACATATGCTCGTCAAAAAAATCATGGTATTAACTTCCGTGTTATTTGTAAATGGATGCGTATGTCTGGTGTAGACCATATTCATGCTGGTACAGTTGTTGGTAAGTTAGAAGGTGATCCTTTAATGATTAAAGGTTTTTATGACACATTACGTTTAATGAAACTTGAAGTAAATTTACCTTACGGTCAATTCTTCGAAATGGGATGGGCTAGTTTACGTAAATGTCTACCTGTTGCATCTGGTGGTATTCACGCAGGTCAAATGCACCAATTAATTCACTACTTAGGTGATGACGTTGTATTACAATTCGGTGGTGGTACAATTGGTCACCCAGATGGTATTCAAGCAGGTGCTACAGCAAACCGTGTTGCTTTAGAAGCAATGGTTATAGCTCGTAATGAAGGCGCTGATTACTTCAATAGCCAAGTAGGTCCACAAATTTTACGCGACGCTGCAAAAA--------------------------------------------------------------------------------------------------------------------------------------------------------------CGCTGGTTTGATGGTATTTTGGGCAGGTGCAATGGTATTATATGAAGTATCACACTTCGTACCAGAAAAACCGTTATATGAACAAGGTTTTATTTGTATTCAACATTTAGCAACCTTAGGTTATGGAGTTGGTCCGGGCGGTGAAATTACTTCAACTGTCCCATATTTCGCAATAGGTGTAATTCATTTAATTTCATCAGCTGTTTTAGGTTTTGGAGGAATTTATCACTCATTATTAGGTCCAGATACATTAGAAGAATCATTCCCATTCTTTGGTTATGACTGGCGTGATAAAAACAAAATGACAACAATTCTAGGCATTCACTTATGTGTTCTAGGTTTAGGTTCTTTCTTATTAGTTGTTAAAGCGATGTATATAGGTGGTGTTTATGATACTTGGGCACCTGGTGGTGGTGACGTTCGTTACATTACAACTCCTACGTTAAACCCAATTGTAATTTTTGGTTACGTATTCCGTTCTCCATTCGGCGGAGATGGTTGGGTTGTAGCAGTAAATAATATGGAAGATCTTGTAGGTGGTCATATTTGGGTTGCAATATTATGTATTGTTGGTGGTCTATTCCACATTTTTACTAAACCATTTGCTTGGGCACGTCGTGCTTTTGTTTGGTCAGGTGAAGCATATTTATCTTATAGTTTAGCTGCTATTTCAATGATGGGATTAACAGCTTCATTATATTCTTGGTATAATAATACAGCATATCCAAGTGAGTTCTATGGTCCAACTGGTCCAGAAGCTTCACAAGCTCAAGCATTTACGTTCTTAGTTCGAGATCAACGTTTAGGTGCTAATGTTTCTTCAGCACAAGGTCCAACTGGTTTAGGTAAATACTTAATGCGTTCACCAAGTGGAGAAATTATTTTTGGTGGTGAAACTATGCGTTTCTGGGATTTACGTGCACCATGGGTTGAACCATTACGTGGTCCAAATGGTTTAGATATCAATAAAATTAAAAATGATATTCAACCTTGGCAAGAACGTCGTGCAGCAGAATATATGACACACGCTCCATTAGGTTCACTTAACTCTGTAGGTGG-------------------------------------------------
	Eunotia_pectinalis               TGCCAGTAGTCATACGCTCGTCTCAAAGATTAAGCCATGCATGTCTAAGTATAAATC-TTTTACTTTGAAACTGCGAATGGCTCATTATATCAGTTATAGTTTATTTGATAGTCCCTT-ACTACTTGG-ATAACCGTA------------------------------------------------------------------------------------------GTAATTCTAGAGCTAATACATGCGTCAATACCCATCTC---------GGGTAGTATTTATTAGATGGAAACCAACTCC--TTCGGGGTGATGTGGTGATTCATAATAAGCTTGCGGATCGCACGGCT-TT-GCCGGCGATGGATCATTCAAGTTTCTGCCCTATCAGCTTTGGATGGTAGGGTA------------------------------------------------------------------------------------------TTGGCCTACCATGGCTTTAACGGGTAACGGGAAATTAGGGTTTGATTCCGGAGAGGGAGCCTGAGAGACGGCTACCACATCCAAGGAAGGCAGCAGGCGCGTAAATTACCCAATCCTGACACAGGGAGGTAGTGACAATAAATAACAATGCCGGGCC-TTATTAGGTCTGGCAATTGGAATGAGAACAATTTAAACCCCTTATCGAGGATCCATTGGAGGGCAAGTCTGGT----------------------------------------------------------------------------------------------------GCCAGCAGCCGCGGTAAT--------------------------------------------------------------------------------------TCCAGCTCCAATAGCGTA----------------------------------------------------------------------------------------------------------------------------------------------------------------------------------------------------------------------------------------------------------------------------------------------------------------------------------------------------------------------------------------------------------------------------------------------------------TATTAAAGTTGTTGCAGTTAAAAAGCTCGTAGTTGGATTTGTGGCAGGTGTGTACGGCCCGACAC--TGTGTGTG-G-GTGCCTGTGCGCGCCG-CCATCCTTGGGTGGAACCTGTGTGGCATTAAGTTGTCGTGCAGGGGATGCCCATCCTTTACTGTGAAAAAATTAGAGTGTTCAAAGCAGGCTTATGCCGTTGAATATATTAGCATGGAATAATGAGATAGGACCTTGGTACTATTTTGTTGGTTTGCGCACCAAGGTAATGATTAATAGGGACAGTTGGGGGTATTCGTATTCCATTGTCAGAGGTGAAATTCTTGGATTTCTGGAAGACGAACTACTGCGAAAGCATTTAC-CAAGG------------------------------------------------------------------------------------------ATGTTTTCATTAATCAAGAACGAAAGTTAGGGGATCGAAGATGATTAGATACCATCGTAGTCTTAACCAT--------------------------------------------------------------------------------------AAACTATGCCGACAAGGGATTGGCGGGGTCT-CA--TTTGTCCCCGTCAGCACCTTATGAGAAATC-ACAAGTCTTTGGGTTCCGGGGGGAGTATGGTCGCAAGGCTG------------------------------------------------------------------------------------------AAACTTAAAGAAATTGACGGAAGGGCACCACCAGGAGTGGAGCCTGCGGCTTAATTTGACTCAACACGGGAAAACTTACCAGGTCCAGACATAGTGAGGATTGACAGATTGAGAGCTCTTTCTTGATTCTATGGGTGGTGGT-------------------------------------------------------------------------------------GCATGGCCGTTCTTAGTTGGTGGA-GTGATTTGTCTGGT---------------------------------------------------------------------------------------TAATTCCGTTAACGAACGAGACCCCTGCCTGCTAAATAGCTGGGCGAGTGATTAG-TCACTGGCTGC-GGCTTCTTAGAGGGACGTGCATTCTATCAGATGCAGGAAGATAGGGGCAATAACAGGT-----------------------------------------------------------------------------------------CTGTGATGCCCTTAGATGTCCTGGGCCGCACGCGCGCTACACTGATGCATTCAACGAG---TCTTACCTTGGCCGAGAGGCCTGGGCAATCTTGTAAACGTGCATCGTGATAGGGATAGATTATTGCAATTATTAATCTTCAACGAGGAATTCCTAGTAAACGCAGATCATCAATCTGCATTGATTACGTCCCTGCCCTTTGTACACACCGCCCGTCG----------------------------------------------------------------------------------------------CACCTACCGATTGAATGGTCCGGTGAAGCCTCGGGATTGGGACAATTTCCCTTCATTGGGAGGTTGTCGCGAGAACTTGTCTAAACCTTATCATTTAGAGGAAGGTGAAATGTCTCAATCTGTATCAGAACGGACTCGAATCAAAAGTGACCGTTACGAATCTGGTGTAATCCCTTATGCGAAAATGGGTTACTGGGATGCTTCATATGCAGTAAAAGCTACTGACGTTTTAGCATTATTCCGTGTTACACCACAACCAGGTGTAGACCCAGTAGAAGCTGCTGCTGCAGTTGCTGGTGAATCTTCTACTGCAACATGGACTGTTGTATGGACAGATTTATTAACAGCTTGTGATCGTTACCGTGCGAAAGCTTATCGTGTAGATCCAGTACCTAATACAACAGATCAATATTTTTCTTTCATCGCGTATGAAGGTGATTTATTTGAAGAAGGTTCTTTAGCTAACTTAACAGCATCTATTATTGGTAACGTTTTTGGATTTAAAGCAGTATCTGCTTTACGTTTAGAAGATATGCGTATTCCTCATTCATATTTAAAAACATTCCAAGGTCCTGCAACAGGTATTATTGTAGAACGTGAACGTTTAAACAAATACGGTGTTCCATTATTAGGTGCAACAGTAAAACCTAAATTAGGTCTTTCTGGTAAAAACTATGGCCGTGTAGTATATGAAGGTTTAAAAGGTGGTTTAGACTTCTTAAAAGATGACGAAAACATTAACTCACAACCATTTATGCGTTGGAGAGAACGTTTCTTATACTGTATAGAAGGTATTAACCGTGCTGCTGCTGCTACAGGTGAAGTTAAAGGTTCATACTTAAACGTTACTGCAGCTACTCAAGACGAAATCTTCAAACGTGCTGAGTTTGCTAAAGAAATCGGGTCTGTAATTGTTATGATTGACTTAGTATTAGGTTACACAGCAATTCAAACAACTGCAATTTGGGCACGTGAAAATGACATGATTTTACATTTACACCGTGCAGGTAACTCTACATATGCTCGTCAAAAAAATCACGGTATTAACTTCCGTGTTATTTGTAAATGGATGCGTATGTCTGGTGTAGATCATATTCACGCTGGTACAGTAGTTGGTAAATTAGAAGGTGATCCTTTAATGATTAAAGGTTTCTATGACACATTACGTTTAACAACACTTGAAGTAAACTTACCTTATGGTCAATTCTTCGAAATGGGCTGGGCTAGTTTACGTAAATGTATGCCTGTTGCATCTGGTGGTATTCACGCAGGTCAAATGCACCAATTAGTTCACTATTTAGGTGATGATGTTGTATTACAATTCGGTGGTGGTACAATTGGTCACCCGGATGGTATTCAAGCAGGTGCTACAGCAAACCGTGTTGCTTTAGAATCAATGATTATAGCTCGTAACGAAGGCGCTGACTATTTTAATAGTCAAGTAGGTCCACAAATTTTACGCGACGCTGCTAAAACATGTGGTCCATTACAAACAGCTTTAGATTTATGGAAAGATATTAGTTTTAACTATACATCTACAGATACAGCTGACTTCGCAACAACACCTACAGCAAACGTATAATGCTCGTTTAATTAATGTTTCAGGTAAATTATTAGGTGCTCATGTAGCACATGCTGGTTTAATGGTATTTTGGGCTGGTGCAATGGTATTATATGAAGTATCACATTTTGTACCAGAAAAACCTTTATATGAACAAGGTTTTATTTGTATTCAACATTTAGCAACATTAGGTTATGGAATTGGTCCTGGTGGTGAAATTATTTCAACTGTACCATATTTTGCAGTAGGTGTAATTCATTTAATTTCATCAGCAGTTTTAGGATTTGGCGGAATTTATCATTCACTATTAGGTCCAGATACATTAGAAGAATCATTCCCATTCTTTGGTTATGATTGGCGTGATAAAAATAAAATGACAACAATTCTAGGCATTCATTTAATTGTTCTAGGGTTAGGTTCTTTCTTATTAGTTGTTAAAGCAATGTATTTAGGTGGTGTTTATGATACTTGGGCACCTGGTGGTGGTGACGTTCGTTTAATAACAACTCCTACTTTAAATCCAATTGTAGTTTTTGGTTATGTATTCCGTTCTCCATTTGGTGGAGATGGTTGGGTTGTGTCTGTAAATAATATGGAAGATATTGTTGGTGGTCACATTTGGGTTTCAATATTATGTATTATTGGTGGTTTATTCCACATTTTCACTAAACCATTTGCATGGGCACGTCGTGCTTTTGTTTGGTCAGGTGAAGCGTATTTATCTTATAGTCTAGCTGCTATTTCAATTATGGGATTCACAGCTTCATTATATTCTTGGTACAATAATACAGCATATCCTAGTGAATTATATGGTCCAACTGGTCCAGAAGCTTCACAAGCTCAAGCATTTACATTCTTAGTTCGAGATCAACGTTTAGGTGCAAATGTATCATCAGCACAAGGTCCAACTGGTTTAGGTAAATACTTAATGCGTTCACCAAGTGGAGAAATTATCTTCGGTGGTGAAACTATGCGTTTCTGGGATTTACGTGCACCATGGGTTGAACCATTACGTGGTCCAAATGGTTTAGATATCAATAAAATTAAAAATGATATTCAACCTTGGCAAGAACGTCGTGCAGCAGAGTATATGACTCACGCTCCATTAGGTTCACTTAATTCTGTAGGTGGTGTAGCAACAGAAATTAACTCAGTAAACTATGTATCACCTCGTTCATGG
	Eunotia_glacialis                TGCCAGTAGTCATACGCTCGTCTCAAAGATTAAGCCATGCATGTCTAAGTATAAATC-TTTTACTTTGAAACTGCGAATGGCTCATTATATCAGTTATAGTTTATTTGATAGTCCCTT-ACTACTTGG-ATAACCGTA------------------------------------------------------------------------------------------GTAATTCTAGAGCTAATACATGCGTCAATACCCGTCAA---------GGGTAGTATTTATTAGATGGAAACCAACCCC--TTCGGGGTGATGTGGTGATTCATAATAAGTTTACGAATCGCACGGCG-TT-GCCGGCGATGGATCATTCAAGTTTCTGCCCTATCAGCTTTGGATGGTAGGGTA------------------------------------------------------------------------------------------TTGGCCTACCATGGCTTTAACGGGTAACGGGAAATTAGGGTTTGATTCCGGAGAGGGAGCCTGAGAGACGGCTACCACATCCAAGGAAGGCAGCAGGCGCGTAAATTACCCAATCCTGACACAGGGAGGTAGTGACAATAAATAACAATGCCGGGCCTTTTCTAGGTCTGGCAATTGGAATGAGAACAATTTAAACCCCTTATCGAGTATCAATTGGAGGGCAAGTCTGGT----------------------------------------------------------------------------------------------------GCCAGCAGCCGCGGTAAT--------------------------------------------------------------------------------------TCCAGCTCCAATAGCGTA----------------------------------------------------------------------------------------------------------------------------------------------------------------------------------------------------------------------------------------------------------------------------------------------------------------------------------------------------------------------------------------------------------------------------------------------------------TATTAAAGTTGTTGCAGTTAAAAAGCTCGTAGTTGGATTTGTGGCAGGCGTCGGCGGCCCGACAC--TGTGTGTG-G-GTGCCTGTTGGCGTCG-CCATCCTTGGGTGGAACCTGTGTGGCATTAGGTTGTCGTGCAGGGGATGCCCATCGTTTACTGTGAAAAAATTAGAGTGTTCAAAGCAGGCTTATGCCGTTGAATATATTAGCATGGAATAATGAGATAGGACCTTGGTACTATTTTGTTGGTTTGCGCACCAAGGTAATGATTAATAGGGACAGTTGGGGGTATTCGTATTCCATTGTCAGAGGTGAAATTCTTGGATTTTTGGAAGACGAACTACTGCGAAAGCATTTAC-CAAGG------------------------------------------------------------------------------------------ATGTTTTCATTAATCAAGAACGAAAGTTAGGGGATCGAAGATGATTAGATACCATCGTAGTCTTAACCAT--------------------------------------------------------------------------------------AAACTATGCCGACAAGGGATTGGCGGGGTTT-CTT-TTTGTCTCCGTCAGCACCTTATGAGAAATC-ACAAGTCTTTGGGTTCCGGGGGGAGTATGGTCGCAAGGCTG------------------------------------------------------------------------------------------AAACTTAAAGAAATTGACGGAAGGGCACCACCAGGAGTGGAGCCTGCGGCTTAATTTGACTCAACACGGGAAAACTTACCAGGTCCAGACATAGTGAGGATTGACAGATTGAGAGCTCTTTCTTGATTCTATGGGTGGTGGT-------------------------------------------------------------------------------------GCATGGCCGTTCTTAGTTGGTGGA-GTGATTTGTCTGGT---------------------------------------------------------------------------------------TAATTCCGTTAACGAACGAGACCCCTGCCTGCTAAATAGTTGGGCGAGTGATTAG-TCACTGGCTGC-AGCTTCTTAGAGGGACGTGCATTCTATTAGATGCAGGAAGATAGGGGCAATAACAGGT-----------------------------------------------------------------------------------------CTGTGATGCCCTTAGATGTCCTGGGCCGCACGCGCGCTACACTGATGCATCCAACGAG--TTCTTTCCTTGGCCGAGAGGCCTGGGCAATCT-TTGAACGTGCATCGTGATAGGGATAGATTATTGCAATTATTAATCTTCAACGAGGAATTCCTAGTAAACGCAGATCATCAATCTGCATTGATTACGTCCCTGCCCTTTGTACACACCGCCCGTCG----------------------------------------------------------------------------------------------CACCTACCGATTGAATGGTCCGGTGAAGCCTCGGGATTGTGACGGCTTCCCTTCACTGGGAGGCTGTTGCGAGAACTTGTCTAAACCTTATCATTTAGAGGAAGGTGAAATGTCTCAATCTGTATCAGAACGGACTCGAATTAAAAGTGACCGTTACGAATCGGGTGTAATCCCTTATGCTAAAATGGGTTACTGGGATGCTTCATATGCAGTAAAAGTTACTGATGTTCTTGCATTATTCCGGATTACACCACAACCAGGTGTAGACCCAGTAGAAGCTGCTGCGGCGGTTGCTGGTGAATCTTCTACAGCAACATGGACAGTTGTATGGACAGATTTATTAACAGCTTGTGATCGTTACCGAGCTAAAGCTTACCGTGTAGATCCAGTTCCTAATACAACAAATCAATATTTTGCTTTCATCGCATATGAAGGTGACTTATTCGAAGAAGGTTCTTTAGCTAACTTAACAGCATCTATTATTGGTAACGTTTTCGGATTTAAAGCAGTATCTGCTTTACGTTTAGAAGATATGCGTATTCCTCACTCATACTTAAAAACATTCCAAGGTCCAGCTACAGGTATCATTGTAGAACGTGAACGTTTAAACAAATATGGTGTTCCATTATTAGGTGCAACAGTAAAACCAAAATTAGGTCTTTCTGGTAAAAACTACGGCCGTGTAGTATATGAAGGTTTAAAAGGTGGTTTAGACTTCTTAAAAGATGACGAAAACATTAACTCTCAACCGTTTATGCGTTGGAGAGAACGTTTTTTATACTGTATCGAAGGTATTAACCGTGCCGCTTGTTCTACAGGTGAAGTTAAAGGTTCGTACTTAAACGTTACTGCAGCTACTCAAGAAGAAGTTTACAAACGTGCTGCCTTTGCTAAAGAACTTGGTTCTGTTATTATTATGATCGACTTAGTAATGGGTTACACATCAATCCAAACAACTGCTATTTGGGCACGTGAAAACGATATGATTTTACACTTACACCGTGCAGGTAACTCTACATATGCTCGTCAAAAAAATCATGGTATTAACTTCCGTGTTATTTGTAAATGGATGCGTATGTCTGGTGTAGACCATATCCACGCTGGTACAGTTGTTGGTAAGTTAGAAGGTGATCCTTTAATGATTAAAGGTTTTTATGACACATTACGTTTAACGAAACTTGAAGTAAATTTACCTTATGGTCAATTCTTCGAAATGGGATGGGCTAGTTTACGTAAATGTATGCCTGTTGCATCTGGTGGTATTCACGCAGGTCAAATGCACCAATTAGTTCACTACTTAGGTGATGACGTTGTATTACAATTCGGTGGTGGTACAATTGGTCACCCAGATGGTATTCAAGCAGGTGCTACAGCAAACCGTGTTGCTTTAGAAGCAATGGTTATCGCTCGTAATGAAGGCGCTGATTACTTCAATAGCCAAGTAGGTCCACAAATTTTACGCGACGCTGCAAAAACATGTGGTCCATTACAAACAGCTTTAGATTTATGGAAAGACATTAGTTTCAACTATACATCTACTGATACAGCAGACTTCGCACAAACAGCTACAGCAAACGTATAATGCTCGTTTAATCAATGTTTCAGGTAAATTACTAGGTGCGCACGTAGCACACGCTGGTTTGATGGTATTTTGGGCAGGTGCAATGGTATTATATGAAGTATCACATTTCGTACCAGAAAAACCGTTATATGAACAAGGTTTTATTTGTATTCAACATTTAGCAACCTTAGGTTATGGAGTTGGTCCCGGCGGTGAAATTACTTCAACTGTACCATATTTCGCAATAGGTGTAATTCATTTAATTTCATCAGCTGTTTTAGGTTTTGGAGGAATTTATCACTCATTATTAGGTCCAGATACATTAGAAGAATCATTCCCATTTTTTGGTTATGACTGGCGTGATAAAAACAAAATGACAACAATTCTAGGCATTCACTTATGTGTTCTAGGTTTAGGTTCTTTCTTATTAGTTGTTAAAGCGATGTATATAGGTGGTGTTTATGATACTTGGGCACCTGGTGGTGGTGACGTTCGTTACATCACCACTCCTACGTTAAACCCAATTGTAATTTTTGGTTACGTATTCCGTTCTCCATTCGGCGGAGATGGTTGGGTTGTAGCAGTAAATAATATGGAAGATCTTGTTGGTGGTCATATTTGGGTTGCAATATTATGTATTGTTGGTGGTCTATTCCACATTTTTACTAAACCATTTGCTTGGGCACGTCGTGCTTTTGTTTGGTCAGGTGAAGCATATTTATCTTATAGTTTAGCTGCTCTTTCAATAATGGGAGTAACAGCTTCATTATATTCTTGGTATAATAATACAGCATATCCAAGTGAATTCTATGGTCCAACTGGTCCAGAAGCTTCACAAGCTCAAGCATTTACGTTCTTAGTTCGAGATCAACGTTTAGGCGCTAATGTTTCTTCAGCACAAGGTCCAACTGGTTTAGGTAAATACTTAATGCGTTCACCAAGTGGAGAAATTATTTTTGGTGGTGAAACTATGCGTTTCTGGGATTTACGTGCACCATGGGTTGAACCATTACGTGGTCCAAATGGTTTAGATATCAATAAAATTAAAAATGATATTCAACCTTGGCAAGAACGTCGTGCAGCAGAATATATGACACACGCTCCATTAGGTTCACTTAACTCTGTAGGTGGTGTAGCAACAGAAATTAACTCAGTAAACTATGTATCACCTCGTTCATGG
	Biremis_sp.                      --------------------------------------------------------------------------------------------------------------------------------------------------------------------------------------------------------------------------------------------------------------------------------------------------------------------------------------------------------------------------------------------------------------------------------------------------------------------------------------------------------------------------------------------------------------------------------------------------------------------------------------------------------------------------------------------------------------------------------------------------------------------------------------------------------------------------------------------------------------------------------------------------------------------------------------------------------------------------------------------------------------------------------------------------------------------------------------------------------------------------------------------------------------------------------------------------------------------------------------------------------------------------------------------------------------------------------------------------------------------------------------------------------------------------------------------------------------------------------------------------------------------------------------------------------------------------------------------------------------------------------------------------------------------------------------------------------------------------------------------------------------------------------------------------------------------------------------------------------------------------------------------------------------------------------------------------------------------------------------------------------------------------------------------------------------------------------------------------------------------------------------------------------------------------------------------------------------------------------------------------------------------------------------------------------------------------------------------------------------------------------------------------------------------------------------------------------------------------------------------------------------------------------------------------------------------------------------------------------------------------------------------------------------------------------------------------------------------------------------------------------------------------------------------------------------------------------------------------------------------------------------------------------------------------------------------------------------------------------------------------------------------------------------------------------------------------------------------------------------------------------------------------------------------------------------------------------------------------------------------------------------------------------------------------------------------------TGTCTCAATCTGTATCAGAACGGACTCGAATTAAAAGTGACCGTTACGAATCTGGTGTAATTCCTTATGCAAAAATGGGTTACTGGGATGCTTCATACGCAGTAAAAGCTACTGACGTTCTTGCATTATTCCGTATTACGCCACAACCCGGTGTAGATCCAGTAGAAGCAGCGGCAGCTGTAGCTGGTGAATCTTCTACAGCAACATGGACAGTTGTATGGACTGATCTATTAACAGCTTGTGACCGTTACCGTGCTAAAGCTTACCGTGTAGATCCAGTTCCAAATACAACAGATCAATACTTCGCTTTCATTGCATATGAATGTGATTTATTCGAAGAAGGTTCTTTAGCTAACTTAACAGCTTCTATTATTGGTAACGTATTTGGTTTCAAAGCCGTATCTGCTTTACGTTTAGAAGATATGCGTATTCCTCACTCATACTTAAAAACATTCCAAGGTCCAGCGACAGGTGTTATTGTAGAACGTGAGCGTTTAAACAAATATGGTATTCCATTATTAGGTGCAACAGTAAAACCAAAATTAGGTTTATCTGGTAAAAACTATGGTCGTGTAGTATACGAAGGTTTAAAAGGTGGTTTAGACTTCTTAAAAGATGATGAAAACATTAACTCTCAACCATTCATGCGTTGGAGAGAGCGTTTCTTAAACTGTATGGAAGGTATTAACCGTGCTGCTGCAGCTACAGGTGAAGTTAAAGGTTCATACTTAAACATTACTGCAGGTACTATGGAAGAAGTTTACAAACGTGCTGAATACGCTAAGAACGTTGGTTCTATAGTCGTTATGATCGATTTAGTAATGGGTTATACAGCAATTCAAAGTGCTGCTATCTGGGCTCGTGATAATGATATGCTTTTACATTTACACCGTGCTGGTAACTCTACATACGCTCGTCAAAAAAATCATGGTATTAACTTCCGTGTTATTTGTAAATGGATGCGTATGTCTGGTGTAGACCACATTCACGCTGGTACAGTTGTTGGTAAATTAGAAGGTGATCCTTTAATGATTAAAGGTTTCTACGATACTTTATTATTAACACATTTAGATGTTAATTTACCGTACGGTATTTTCTTCGAAATGACATGGGCTAGTTTACGTAAATGTATGCCAGTTGCATCGGGTGGTATCCACTGTGGTCAAATGCACCAATTACTTCACTACTTAGGTGATGATGTAGTATTACAATTCGGTGGTGGTACAATTGGTCACCCGGATGGTATTCAAGCAGGTGCTACTGCTAACCGTGTTGCTTTAGAAGCAATGGCATTAGCTCGTAACGAAGGTGCTGATTACTTTAACGACCAAGTTGGCCCACAAATTTTACGCGATGCCGCTAAAACATGTGGTCCTTTACAAACAGCTTTAGATTTATGGAAAGATA------------------------------------------------------------------------------------------------------------------------------------------------------------------------------------------------------------------------------------------------------------------------------------------------------------------------------------------------------------------------------------------------------------------------------------------------------------------------------------------------------------------------------------------------------------------------------------------------------------------------------------------------------------------------------------------------------------------------------------------------------------------------------------------------------------------------------------------------------------------------------------------------------------------------------------------------------------------------------------------------------------------------------------------------------------------------------------------------------------------------------------------------------------------------------------------------------------------------------------------------------------------------
	Neidium_sp._NEId44               --------------------------------------------------------------------------------------------------------------------------------------------------------------------------------------------------------------------------------------------------------------------------------------------------------------------------------------------------------------------------------------------------------------------------------------------------------------------------------------------------------------------------------------------------------------------------------------------------------------------------------------------------------------------------------------------------------------------------------------------------------------------------------------------------------------------------------------------------------------------------------------------------------------------------------------------------------------------------------------------------------------------------------------------------------------------------------------------------------------------------------------------------------------------------------------------------------------------------------------------------------------------------------------------------------------------------------------------------------------------------------------------------------------------------------------------------------------------------------------------------------------------------------------------------------------------------------------------------------------------------------------------------------------------------------------------------------------------------------------------------------------------------------------------------------------------------------------------------------------------------------------------------------------------------------------------------------------------------------------------------------------------------------------------------------------------------------------------------------------------------------------------------------------------------------------------------------------------------------------------------------------------------------------------------------------------------------------------------------------------------------------------------------------------------------------------------------------------------------------------------------------------------------------------------------------------------------------------------------------------------------------------------------------------------------------------------------------------------------------------------------------------------------------------------------------------------------------------------------------------------------------------------------------------------------------------------------------------------------------------------------------------------------------------------------------------------------------------------------------------------------------------------------------------------------------------------------------------------------------------------------------------------------------------------------------------------TGTCTCAATCTGTATCAGAACGGACTCGAATTAAAAGTGACCGTTACGAATCTGGTGTAATCCCTTACGCTAAAATGGGTTACTGGGATGCTTCATACGCAGTAAAAGCTACTGATGTTCTTGCATTATTCCGTATTACACCGCAACCAGGTGTAGATCCAGTAGAAGCTGCTGCAGCTGTAGCTGGTGAATCTTCAACAGCAACATGGACAGTTGTATGGACTGACTTATTAACAGCTTGTGACCGTTACCGTGCTAAAGCTTACCGTGTAGATCCAGTTCCAAATACAACAAATCAATACTTCGCTTTCATCGCCTATGAATGTGATTTATTCGAAGAAGGTTCTTTAGCTAACTTAACAGCGTCTATCATTGGTAACGTATTTGGTTTCAAAGCCGTATCTGCATTACGTTTAGAAGATATGCGTATTCCTCACTCATACTTAAAAACAT??C?AGGTCCAGCTACAGGTGTTGTTGTAGAACGTGAACGTTTAAACAAATATGGTACACCATTATTAGGTGCAACAGTAAAACCTAAATTAGGTTTATCTGGTAAAAACTATGGTCGTGTAGTATACGAAGGTTTAAAAGGTGGTTTAGACTTCTTAAAAGATGACGAGAACATTAACTCTCAACCATTCATGCGTTGGAGAGAGCGTTTCTTAAATTGTATGGAAGCTATTAACCGTGCTTCTTCAGCTACTGGTGAAGTTAAAGGTTCATACTTAAACATCACTGCAGGTACTATGGAAGAAGTTTACAAACGTGCTGAATATGCTAAAGCAGTAGGTTCTATCGTCGTTATGATTGACTTAGTAATGGGTTATACAGCAATTCAAAGTTCTGCTATTTGGGCTCGTGAAAATGATATGCTTCTACATTTACACCGTGCCGGTAACTCAACATATGCTCGTCAAAAAAATCATGGTATTAACTTCCGTGTTATTTGTAAATGGATGCGTATGTCTGGTGTAGATCACATCCACGCTGGTACAGTTGTTGGTAAATTAGAAGGTGATCCTTTAATGATTAAAGGTTTCTATGATACTTTATTACGTACACATTTAGACGTTAACTTACCATATGGTATTTTCTTTGAAATGACATGGGCTAGTTTACGTAAATGTATGCCAGTAGCATCTGGTGGTATTCACTGTGGTCAAATGCACCAATTAATTCACTATTTAGGTGATGACGTAGTATTACAATTTGGTGGTGGTACAATTGGTCACCCTGATGGTATTCAAGCTGGTGCTACAGCAAACCGTGTTGCTTTAGAAGCAATGGTTTTAGCTCGTAACGAAGGTGCTGATTACTTCAATAACCAAGTAGGTCCACAAATTTTACGCGAAGCTGCAAAAACATGTGGTCCTTTACAAACAGCTTTAGATTTATGGAAAGATA------------------------------------------------------------------------------------------------------------------------------------------------------------------------------------------------------------------------------------------------------------------------------------------------------------------------------------------------------------------------------------------------------------------------------------------------------------------------------------------------------------------------------------------------------------------------------------------------------------------------------------------------------------------------------------------------------------------------------------------------------------------------------------------------------------------------------------------------------------------------------------------------------------------------------------------------------------------------------------------------------------------------------------------------------------------------------------------------------------------------------------------------------------------------------------------------------------------------------------------------------------------------
	Neidium_sp._NEIBaik482           --------------------------------------------------------------------------------------------------------------------------------------------------------------------------------------------------------------------------------------------------------------------------------------------------------------------------------------------------------------------------------------------------------------------------------------------------------------------------------------------------------------------------------------------------------------------------------------------------------------------------------------------------------------------------------------------------------------------------------------------------------------------------------------------------------------------------------------------------------------------------------------------------------------------------------------------------------------------------------------------------------------------------------------------------------------------------------------------------------------------------------------------------------------------------------------------------------------------------------------------------------------------------------------------------------------------------------------------------------------------------------------------------------------------------------------------------------------------------------------------------------------------------------------------------------------------------------------------------------------------------------------------------------------------------------------------------------------------------------------------------------------------------------------------------------------------------------------------------------------------------------------------------------------------------------------------------------------------------------------------------------------------------------------------------------------------------------------------------------------------------------------------------------------------------------------------------------------------------------------------------------------------------------------------------------------------------------------------------------------------------------------------------------------------------------------------------------------------------------------------------------------------------------------------------------------------------------------------------------------------------------------------------------------------------------------------------------------------------------------------------------------------------------------------------------------------------------------------------------------------------------------------------------------------------------------------------------------------------------------------------------------------------------------------------------------------------------------------------------------------------------------------------------------------------------------------------------------------------------------------------------------------------------------------------------------------------TGTCTCAATCTGTATCAGAACGGACTCGAATTAAAAGTGACCGTTACGAATCTGGTGTAATCCCTTACGCTAAAATGGGTTACTGGGATGCTTCATACGCAGTAAAAGCTACTGACGTTCTTGCATTATTCCGTATTACACCGCAACCAGGTGTGGATCCAGTAGAAGCTGCTGCAGCTGTAGCTGGTGAATCTTCAACAGCAACATGGACAGTTGTATGGACTGACTTATTAACAGCTTGTGACCGTTACCGTGCTAAAGCTTATCGTGTAGATCCAGTTCCAAATACAACAAATCAATACTTCGCTTTCATTGCATATGAATGTGATTTATTCGAAGAAGGTTCTTTATCTAACTTAACAGCGTCTATCATTGGTAACGTATTCGGTTTCAAAGCCGTATCTGCATTACGTTTAGAAGATATGCGTATTCCTCACTCATACTTAAAAACATTCCAAGGTCCAGCTACAGGTGTGATTGTAGAACGTGAACGTTTAAACAAATATGGTACACCATTACTAGGTGCAACAGTAAAACCTAAATTAGGTTTATCTGGTAAAAACTATGGTCGTGTAGTATACGAAGGTTTAAAAGGTGGTTTAGACTTCTTAAAAGATGACGAGAATATTAACTCTCAACCATTCATGCGTTGGAGAGAGCGTTTCTTAAACTGTATGGAAGCTATTAACCGTGCTTCTTCAGCTACTGGTGAAGTTAAAGGTTCATACTTAAACATCACTGCGGCTACTATGGAAGAAGTTTACAAACGTGCTATATATGCTAAATCAGTAGGTTCTATCGTTGTTATGATGGACTTAATAATGGGTTATACAGCAATTCAAAGTTGTGCTATTTGGGCTCGTGAAAATGATATGCTTCTACATTTACACCGTGCAGGTAACTCAACATATGCTCGTCAAAAAAATCATGGTATTAATTTCCGTGTTATTTGTAAATGGATGCGTATGTCTGGTGTAGATCATATCCACGCTGGTACAGTTGTTGGTAAATTAGAAGGTGATCCTTTAATGATTAAAGGTTTCTACGATACTTTATTAAAAACACATTTAGATGTTAACTTACCATATGGTATTTTCTTCGAAATGACATGGGCTAGTTTACGTAAATGTATGCCAGTAGCATCTGGTGGTATTCACTGTGGTCAAATGCACCAATTAGTTCACTATTTAGGTGATGACGTAGTATTACAATTTGGTGGTGGTACAATTGGTCACCCTGATGGTATTCAAGCTGGTGCTACAGCAAACCGTGTTGCTTTAGAAGCAATGGTTTTAGCTCGTAACGAAGGTGCTGATTATTTCAATAATCAAGTAGGTCCACAAATTTTACGCGAAGCTGCTAAAACATGTGGTCCTTTACAAACAGCTTTAGATTTATGGAAAGATA------------------------------------------------------------------------------------------------------------------------------------------------------------------------------------------------------------------------------------------------------------------------------------------------------------------------------------------------------------------------------------------------------------------------------------------------------------------------------------------------------------------------------------------------------------------------------------------------------------------------------------------------------------------------------------------------------------------------------------------------------------------------------------------------------------------------------------------------------------------------------------------------------------------------------------------------------------------------------------------------------------------------------------------------------------------------------------------------------------------------------------------------------------------------------------------------------------------------------------------------------------------------
	Neidium_sp._NEI323TM             ---------------------------------------------------------------------------------------------------------------------------------------------------------------------------------------------------------------------------------------------------------------------------------------------------------------------------------------------------------------------------------------------------------------------------------------------------------------------------------------------------------------------------------------------------------------------------------------------------------------------------------------------------------------------------------------------------------------------------------------------------------------------------------------------------------------------------------------------------------------------------------------------------------------------------------------------------------------------------------------------------------------------------------------------------------------------------------------------------------------------------------------------------------------------------------------------------------------------------------------------------------------------------------------------------------------------------------------------------------------------------------------------------------------------------------------------------------------------------------------------------------------------------------------------------------------------------------------------------------------------------------------------------------------------------------------------------------------------------------------------------------------------------------------------------------------------------------------------------------------------------------------------------------------------------------------------------------------------------------------------------------------------------------------------------------------------------------------------------------------------------------------------------------------------------------------------------------------------------------------------------------------------------------------------------------------------------------------------------------------------------------------------------------------------------------------------------------------------------------------------------------------------------------------------------------------------------------------------------------------------------------------------------------------------------------------------------------------------------------------------------------------------------------------------------------------------------------------------------------------------------------------------------------------------------------------------------------------------------------------------------------------------------------------------------------------------------------------------------------------------------------------------------------------------------------------------------------------------------------------------------------------------------------------------------------------------------------------------------------------------------------TGTAATCCCTTACGCTAA?ATGGGTTACTGGGATGCTTCATACGCAGTAAAAGCTACTGATGTTCTTGCATTATTCCGTATTACACCGCAACCAGGTGTAGATCCAGTAGAAGCTGCTGCAGCTGTAGCTGGTGAATCTTCAACAGCAACATGGACAGTTGTATGGACTGACTTATTAACAGCTTGTGACCGTTACCGTGCTAAAGCTTACCGTGTAGATCCAGTTCCAAATACAACAAATCAATACTTCGCTTTCATCGCCTATGAATGTGATTTATTCGAAGAAGGTTCTTTAGCTAACTTAACAGCGTCTATCATTGGTAACGTATTTGGTTTCAAAGCCGTATCTGCATTACGTTTAGAAGATATGCGTATTCCTCACTCATACTTAAAAACATTCCAAGGTCCAGCTACAGGTGTTGTTGTAGAACGTGAACGTTTAAACAAATATGGTACACCATTATTAGGTGCAACAGTAAAACCTAAATTAGGTTTATCTGGTAAAAACTATGGTCGTGTAGTATACGAAGGTTTAAAAGGTGGTTTAGACTTCTTAAAAGATGACGAGAACATTAACTCTCAACCATTCATGCGTTGGGAGAGAGCGTTCTTAAATTGTATGGAAGCTATTAACCGTGCTTCTTCAGCTACTGGTGAAGTTAAAGGTTCATACTTAAACATCACTGCAGGTACTATGGAAGAAGTTTACAAACGTGCTGAATATGCTAAAGCAGTAGGTTCTATCGTCGTTATGATTGACTTAGTAATGGGTTATACAGCAATTCAAAGTTCTGCTATTTGGGCTCGTGAAAATGATATGCTTCTACATTTACACCGTGCCGGTAACTCAACATATGCTCGTCAAAAAAATCATGGTATTAACTTCCGTGTTATTTGTAAATGGATGCGTATGTCTGGTGTAGATCACATCCACGCTGGTACAGTTGTTGGTAAATTAGAAGGTGATCCTTTAATGATTAAAGGTTTCTACGATACTTTATTACGTACACATTTAGACGTTAACTTACCATATGGTATTTTCTTTGAAATGACATGGGCTAGTTTACGTAAATGTATGCCAGTAGCATCTGGTGGTATTCACTGTGGTCAAATGCACCAATTAATTCACTATTTAGGTGATGACGTAGTATTACAATTTGGTGGTGGTACAATTGGTCACCCTGATGGTATTCAAGCTGGTGCTACAGCAAACCGTGTTGCTTTAGAAGCAATGGTTTTAGCTCGTAACGAAGGTGCTGATTACTTCAATAACCAAGTAGGTCCACAAATTTTACGCGAAGCTGCAAAAACATGTGGTCCTTTACAAACAGCTTTAGATTTATGGAAAGAT-------------------------------------------------------------------------------------------------------------------------------------------------------------------------------------------------------------------------------------------------------------------------------------------------------------------------------------------------------------------------------------------------------------------------------------------------------------------------------------------------------------------------------------------------------------------------------------------------------------------------------------------------------------------------------------------------------------------------------------------------------------------------------------------------------------------------------------------------------------------------------------------------------------------------------------------------------------------------------------------------------------------------------------------------------------------------------------------------------------------------------------------------------------------------------------------------------------------------------------------------------------------------
[truncated: 39,259 more chars]
